# Supplementary material for: An innovative randomized response model based on a customizable random tool
Source: PLoS One. 2025 Apr 18;20(4):e0319780. doi: 10.1371/journal.pone.0319780 (PMC12007709; doi:10.1371/journal.pone.0319780)
Supplement: S1 File — (XLSX) [file pone.0319780.s001.xlsx]

## Sheet: ورقة2
q4	q3	q2	q1	Q1	Q2	Q3	Q4	Var1	Var2	Var3	Var4	Var1-Var4	Var2-Var4	Var3-Var4	Var1-Var2	Var2-Var3	M1 ( R )	M2 ( R )	M3 ( R )	M4 ( R )
0.1	0.1	0.1	0.1	0.1	0.01	0.001	0.0001	0.140625	0.0103082	0.00100301	0.00010003	0.140525	0.0102082	0.000902978	0.130317	0.0093052	3.55556	48.5051	498.501	4998.5
0.2	0.1	0.1	0.1	0.1	0.01	0.001	0.0002	0.140625	0.0103082	0.00100301	0.00020012	0.140425	0.0101081	0.000802888	0.130317	0.0093052	3.55556	48.5051	498.501	2498.5
0.3	0.1	0.1	0.1	0.1	0.01	0.001	0.0003	0.140625	0.0103082	0.00100301	0.00030027	0.140325	0.0100079	0.000702738	0.130317	0.0093052	3.55556	48.5051	498.501	1665.17
0.4	0.1	0.1	0.1	0.1	0.01	0.001	0.0004	0.140625	0.0103082	0.00100301	0.000400481	0.140225	0.00990772	0.000602528	0.130317	0.0093052	3.55556	48.5051	498.501	1248.5
0.5	0.1	0.1	0.1	0.1	0.01	0.001	0.0005	0.140625	0.0103082	0.00100301	0.000500751	0.140124	0.00980745	0.000502257	0.130317	0.0093052	3.55556	48.5051	498.501	998.5
0.6	0.1	0.1	0.1	0.1	0.01	0.001	0.0006	0.140625	0.0103082	0.00100301	0.000601082	0.140024	0.00970712	0.000401926	0.130317	0.0093052	3.55556	48.5051	498.501	831.834
0.7	0.1	0.1	0.1	0.1	0.01	0.001	0.0007	0.140625	0.0103082	0.00100301	0.000701473	0.139924	0.00960673	0.000301535	0.130317	0.0093052	3.55556	48.5051	498.501	712.786
0.8	0.1	0.1	0.1	0.1	0.01	0.001	0.0008	0.140625	0.0103082	0.00100301	0.000801924	0.139823	0.00950628	0.000201084	0.130317	0.0093052	3.55556	48.5051	498.501	623.5
0.9	0.1	0.1	0.1	0.1	0.01	0.001	0.0009	0.140625	0.0103082	0.00100301	0.000902436	0.139723	0.00940577	0.000100572	0.130317	0.0093052	3.55556	48.5051	498.501	554.056
0.1	0.2	0.1	0.1	0.1	0.01	0.002	0.0002	0.140625	0.0103082	0.00201206	0.00020012	0.140425	0.0101081	0.00181194	0.130317	0.00829614	3.55556	48.5051	248.501	2498.5
0.2	0.2	0.1	0.1	0.1	0.01	0.002	0.0004	0.140625	0.0103082	0.00201206	0.000400481	0.140225	0.00990772	0.00161158	0.130317	0.00829614	3.55556	48.5051	248.501	1248.5
0.3	0.2	0.1	0.1	0.1	0.01	0.002	0.0006	0.140625	0.0103082	0.00201206	0.000601082	0.140024	0.00970712	0.00141098	0.130317	0.00829614	3.55556	48.5051	248.501	831.834
0.4	0.2	0.1	0.1	0.1	0.01	0.002	0.0008	0.140625	0.0103082	0.00201206	0.000801924	0.139823	0.00950628	0.00121014	0.130317	0.00829614	3.55556	48.5051	248.501	623.5
0.5	0.2	0.1	0.1	0.1	0.01	0.002	0.001	0.140625	0.0103082	0.00201206	0.00100301	0.139622	0.0093052	0.00100906	0.130317	0.00829614	3.55556	48.5051	248.501	498.501
0.6	0.2	0.1	0.1	0.1	0.01	0.002	0.0012	0.140625	0.0103082	0.00201206	0.00120433	0.139421	0.00910387	0.00080773	0.130317	0.00829614	3.55556	48.5051	248.501	415.167
0.7	0.2	0.1	0.1	0.1	0.01	0.002	0.0014	0.140625	0.0103082	0.00201206	0.0014059	0.139219	0.0089023	0.000606162	0.130317	0.00829614	3.55556	48.5051	248.501	355.644
0.8	0.2	0.1	0.1	0.1	0.01	0.002	0.0016	0.140625	0.0103082	0.00201206	0.00160771	0.139017	0.00870049	0.000404351	0.130317	0.00829614	3.55556	48.5051	248.501	311.001
0.9	0.2	0.1	0.1	0.1	0.01	0.002	0.0018	0.140625	0.0103082	0.00201206	0.00180977	0.138815	0.00849844	0.000202297	0.130317	0.00829614	3.55556	48.5051	248.501	276.279
0.1	0.3	0.1	0.1	0.1	0.01	0.003	0.0003	0.140625	0.0103082	0.00302722	0.00030027	0.140325	0.0100079	0.00272695	0.130317	0.00728099	3.55556	48.5051	165.168	1665.17
0.2	0.3	0.1	0.1	0.1	0.01	0.003	0.0006	0.140625	0.0103082	0.00302722	0.000601082	0.140024	0.00970712	0.00242614	0.130317	0.00728099	3.55556	48.5051	165.168	831.834
0.3	0.3	0.1	0.1	0.1	0.01	0.003	0.0009	0.140625	0.0103082	0.00302722	0.000902436	0.139723	0.00940577	0.00212478	0.130317	0.00728099	3.55556	48.5051	165.168	554.056
0.4	0.3	0.1	0.1	0.1	0.01	0.003	0.0012	0.140625	0.0103082	0.00302722	0.00120433	0.139421	0.00910387	0.00182288	0.130317	0.00728099	3.55556	48.5051	165.168	415.167
0.5	0.3	0.1	0.1	0.1	0.01	0.003	0.0015	0.140625	0.0103082	0.00302722	0.00150678	0.139118	0.00880143	0.00152044	0.130317	0.00728099	3.55556	48.5051	165.168	331.834
0.6	0.3	0.1	0.1	0.1	0.01	0.003	0.0018	0.140625	0.0103082	0.00302722	0.00180977	0.138815	0.00849844	0.00121745	0.130317	0.00728099	3.55556	48.5051	165.168	276.279
0.7	0.3	0.1	0.1	0.1	0.01	0.003	0.0021	0.140625	0.0103082	0.00302722	0.0021133	0.138512	0.0081949	0.000913913	0.130317	0.00728099	3.55556	48.5051	165.168	236.596
0.8	0.3	0.1	0.1	0.1	0.01	0.003	0.0024	0.140625	0.0103082	0.00302722	0.00241739	0.138208	0.00789081	0.000609826	0.130317	0.00728099	3.55556	48.5051	165.168	206.835
0.9	0.3	0.1	0.1	0.1	0.01	0.003	0.0027	0.140625	0.0103082	0.00302722	0.00272203	0.137903	0.00758618	0.000305189	0.130317	0.00728099	3.55556	48.5051	165.168	183.687
0.1	0.4	0.1	0.1	0.1	0.01	0.004	0.0004	0.140625	0.0103082	0.00404852	0.000400481	0.140225	0.00990772	0.00364804	0.130317	0.00625969	3.55556	48.5051	123.502	1248.5
0.2	0.4	0.1	0.1	0.1	0.01	0.004	0.0008	0.140625	0.0103082	0.00404852	0.000801924	0.139823	0.00950628	0.00324659	0.130317	0.00625969	3.55556	48.5051	123.502	623.5
0.3	0.4	0.1	0.1	0.1	0.01	0.004	0.0012	0.140625	0.0103082	0.00404852	0.00120433	0.139421	0.00910387	0.00284418	0.130317	0.00625969	3.55556	48.5051	123.502	415.167
0.4	0.4	0.1	0.1	0.1	0.01	0.004	0.0016	0.140625	0.0103082	0.00404852	0.00160771	0.139017	0.00870049	0.0024408	0.130317	0.00625969	3.55556	48.5051	123.502	311.001
0.5	0.4	0.1	0.1	0.1	0.01	0.004	0.002	0.140625	0.0103082	0.00404852	0.00201206	0.138613	0.00829614	0.00203645	0.130317	0.00625969	3.55556	48.5051	123.502	248.501
0.6	0.4	0.1	0.1	0.1	0.01	0.004	0.0024	0.140625	0.0103082	0.00404852	0.00241739	0.138208	0.00789081	0.00163113	0.130317	0.00625969	3.55556	48.5051	123.502	206.835
0.7	0.4	0.1	0.1	0.1	0.01	0.004	0.0028	0.140625	0.0103082	0.00404852	0.0028237	0.137801	0.00748451	0.00122482	0.130317	0.00625969	3.55556	48.5051	123.502	177.073
0.8	0.4	0.1	0.1	0.1	0.01	0.004	0.0032	0.140625	0.0103082	0.00404852	0.00323098	0.137394	0.00707722	0.000817533	0.130317	0.00625969	3.55556	48.5051	123.502	154.752
0.9	0.4	0.1	0.1	0.1	0.01	0.004	0.0036	0.140625	0.0103082	0.00404852	0.00363926	0.136986	0.00666895	0.000409261	0.130317	0.00625969	3.55556	48.5051	123.502	137.391
0.1	0.5	0.1	0.1	0.1	0.01	0.005	0.0005	0.140625	0.0103082	0.00507601	0.000500751	0.140124	0.00980745	0.00457526	0.130317	0.00523219	3.55556	48.5051	98.5025	998.5
0.2	0.5	0.1	0.1	0.1	0.01	0.005	0.001	0.140625	0.0103082	0.00507601	0.00100301	0.139622	0.0093052	0.004073	0.130317	0.00523219	3.55556	48.5051	98.5025	498.501
0.3	0.5	0.1	0.1	0.1	0.01	0.005	0.0015	0.140625	0.0103082	0.00507601	0.00150678	0.139118	0.00880143	0.00356924	0.130317	0.00523219	3.55556	48.5051	98.5025	331.834
0.4	0.5	0.1	0.1	0.1	0.01	0.005	0.002	0.140625	0.0103082	0.00507601	0.00201206	0.138613	0.00829614	0.00306395	0.130317	0.00523219	3.55556	48.5051	98.5025	248.501
0.5	0.5	0.1	0.1	0.1	0.01	0.005	0.0025	0.140625	0.0103082	0.00507601	0.00251888	0.138106	0.00778933	0.00255714	0.130317	0.00523219	3.55556	48.5051	98.5025	198.501
0.6	0.5	0.1	0.1	0.1	0.01	0.005	0.003	0.140625	0.0103082	0.00507601	0.00302722	0.137598	0.00728099	0.0020488	0.130317	0.00523219	3.55556	48.5051	98.5025	165.168
0.7	0.5	0.1	0.1	0.1	0.01	0.005	0.0035	0.140625	0.0103082	0.00507601	0.0035371	0.137088	0.00677111	0.00153892	0.130317	0.00523219	3.55556	48.5051	98.5025	141.359
0.8	0.5	0.1	0.1	0.1	0.01	0.005	0.004	0.140625	0.0103082	0.00507601	0.00404852	0.136576	0.00625969	0.0010275	0.130317	0.00523219	3.55556	48.5051	98.5025	123.502
0.9	0.5	0.1	0.1	0.1	0.01	0.005	0.0045	0.140625	0.0103082	0.00507601	0.00456149	0.136064	0.00574672	0.000514525	0.130317	0.00523219	3.55556	48.5051	98.5025	109.613
0.1	0.6	0.1	0.1	0.1	0.01	0.006	0.0006	0.140625	0.0103082	0.00610975	0.000601082	0.140024	0.00970712	0.00550867	0.130317	0.00419845	3.55556	48.5051	81.8364	831.834
0.2	0.6	0.1	0.1	0.1	0.01	0.006	0.0012	0.140625	0.0103082	0.00610975	0.00120433	0.139421	0.00910387	0.00490542	0.130317	0.00419845	3.55556	48.5051	81.8364	415.167
0.3	0.6	0.1	0.1	0.1	0.01	0.006	0.0018	0.140625	0.0103082	0.00610975	0.00180977	0.138815	0.00849844	0.00429999	0.130317	0.00419845	3.55556	48.5051	81.8364	276.279
0.4	0.6	0.1	0.1	0.1	0.01	0.006	0.0024	0.140625	0.0103082	0.00610975	0.00241739	0.138208	0.00789081	0.00369236	0.130317	0.00419845	3.55556	48.5051	81.8364	206.835
0.5	0.6	0.1	0.1	0.1	0.01	0.006	0.003	0.140625	0.0103082	0.00610975	0.00302722	0.137598	0.00728099	0.00308254	0.130317	0.00419845	3.55556	48.5051	81.8364	165.168
0.6	0.6	0.1	0.1	0.1	0.01	0.006	0.0036	0.140625	0.0103082	0.00610975	0.00363926	0.136986	0.00666895	0.0024705	0.130317	0.00419845	3.55556	48.5051	81.8364	137.391
0.7	0.6	0.1	0.1	0.1	0.01	0.006	0.0042	0.140625	0.0103082	0.00610975	0.00425352	0.136371	0.00605469	0.00185624	0.130317	0.00419845	3.55556	48.5051	81.8364	117.55
0.8	0.6	0.1	0.1	0.1	0.01	0.006	0.0048	0.140625	0.0103082	0.00610975	0.00487002	0.135755	0.00543819	0.00123974	0.130317	0.00419845	3.55556	48.5051	81.8364	102.669
0.9	0.6	0.1	0.1	0.1	0.01	0.006	0.0054	0.140625	0.0103082	0.00610975	0.00548876	0.135136	0.00481945	0.000620997	0.130317	0.00419845	3.55556	48.5051	81.8364	91.0953
0.1	0.7	0.1	0.1	0.1	0.01	0.007	0.0007	0.140625	0.0103082	0.00714979	0.000701473	0.139924	0.00960673	0.00644832	0.130317	0.00315841	3.55556	48.5051	69.9321	712.786
0.2	0.7	0.1	0.1	0.1	0.01	0.007	0.0014	0.140625	0.0103082	0.00714979	0.0014059	0.139219	0.0089023	0.00574389	0.130317	0.00315841	3.55556	48.5051	69.9321	355.644
0.3	0.7	0.1	0.1	0.1	0.01	0.007	0.0021	0.140625	0.0103082	0.00714979	0.0021133	0.138512	0.0081949	0.00503649	0.130317	0.00315841	3.55556	48.5051	69.9321	236.596
0.4	0.7	0.1	0.1	0.1	0.01	0.007	0.0028	0.140625	0.0103082	0.00714979	0.0028237	0.137801	0.00748451	0.0043261	0.130317	0.00315841	3.55556	48.5051	69.9321	177.073
0.5	0.7	0.1	0.1	0.1	0.01	0.007	0.0035	0.140625	0.0103082	0.00714979	0.0035371	0.137088	0.00677111	0.0036127	0.130317	0.00315841	3.55556	48.5051	69.9321	141.359
0.6	0.7	0.1	0.1	0.1	0.01	0.007	0.0042	0.140625	0.0103082	0.00714979	0.00425352	0.136371	0.00605469	0.00289627	0.130317	0.00315841	3.55556	48.5051	69.9321	117.55
0.7	0.7	0.1	0.1	0.1	0.01	0.007	0.0049	0.140625	0.0103082	0.00714979	0.00497298	0.135652	0.00533522	0.00217681	0.130317	0.00315841	3.55556	48.5051	69.9321	100.543
0.8	0.7	0.1	0.1	0.1	0.01	0.007	0.0056	0.140625	0.0103082	0.00714979	0.0056955	0.134929	0.0046127	0.00145429	0.130317	0.00315841	3.55556	48.5051	69.9321	87.7885
0.9	0.7	0.1	0.1	0.1	0.01	0.007	0.0063	0.140625	0.0103082	0.00714979	0.0064211	0.134204	0.0038871	0.00072869	0.130317	0.00315841	3.55556	48.5051	69.9321	77.8682
0.1	0.8	0.1	0.1	0.1	0.01	0.008	0.0008	0.140625	0.0103082	0.00819618	0.000801924	0.139823	0.00950628	0.00739426	0.130317	0.00211203	3.55556	48.5051	61.004	623.5
0.2	0.8	0.1	0.1	0.1	0.01	0.008	0.0016	0.140625	0.0103082	0.00819618	0.00160771	0.139017	0.00870049	0.00658847	0.130317	0.00211203	3.55556	48.5051	61.004	311.001
0.3	0.8	0.1	0.1	0.1	0.01	0.008	0.0024	0.140625	0.0103082	0.00819618	0.00241739	0.138208	0.00789081	0.00577879	0.130317	0.00211203	3.55556	48.5051	61.004	206.835
0.4	0.8	0.1	0.1	0.1	0.01	0.008	0.0032	0.140625	0.0103082	0.00819618	0.00323098	0.137394	0.00707722	0.0049652	0.130317	0.00211203	3.55556	48.5051	61.004	154.752
0.5	0.8	0.1	0.1	0.1	0.01	0.008	0.004	0.140625	0.0103082	0.00819618	0.00404852	0.136576	0.00625969	0.00414766	0.130317	0.00211203	3.55556	48.5051	61.004	123.502
0.6	0.8	0.1	0.1	0.1	0.01	0.008	0.0048	0.140625	0.0103082	0.00819618	0.00487002	0.135755	0.00543819	0.00332616	0.130317	0.00211203	3.55556	48.5051	61.004	102.669
0.7	0.8	0.1	0.1	0.1	0.01	0.008	0.0056	0.140625	0.0103082	0.00819618	0.0056955	0.134929	0.0046127	0.00250067	0.130317	0.00211203	3.55556	48.5051	61.004	87.7885
0.8	0.8	0.1	0.1	0.1	0.01	0.008	0.0064	0.140625	0.0103082	0.00819618	0.00652501	0.1341	0.00378319	0.00167117	0.130317	0.00211203	3.55556	48.5051	61.004	76.6282
0.9	0.8	0.1	0.1	0.1	0.01	0.008	0.0072	0.140625	0.0103082	0.00819618	0.00735856	0.133266	0.00294964	0.000837619	0.130317	0.00211203	3.55556	48.5051	61.004	67.9481
0.1	0.9	0.1	0.1	0.1	0.01	0.009	0.0009	0.140625	0.0103082	0.00924897	0.000902436	0.139723	0.00940577	0.00834653	0.130317	0.00105924	3.55556	48.5051	54.0601	554.056
0.2	0.9	0.1	0.1	0.1	0.01	0.009	0.0018	0.140625	0.0103082	0.00924897	0.00180977	0.138815	0.00849844	0.0074392	0.130317	0.00105924	3.55556	48.5051	54.0601	276.279
0.3	0.9	0.1	0.1	0.1	0.01	0.009	0.0027	0.140625	0.0103082	0.00924897	0.00272203	0.137903	0.00758618	0.00652694	0.130317	0.00105924	3.55556	48.5051	54.0601	183.687
0.4	0.9	0.1	0.1	0.1	0.01	0.009	0.0036	0.140625	0.0103082	0.00924897	0.00363926	0.136986	0.00666895	0.00560971	0.130317	0.00105924	3.55556	48.5051	54.0601	137.391
0.5	0.9	0.1	0.1	0.1	0.01	0.009	0.0045	0.140625	0.0103082	0.00924897	0.00456149	0.136064	0.00574672	0.00468748	0.130317	0.00105924	3.55556	48.5051	54.0601	109.613
0.6	0.9	0.1	0.1	0.1	0.01	0.009	0.0054	0.140625	0.0103082	0.00924897	0.00548876	0.135136	0.00481945	0.00376021	0.130317	0.00105924	3.55556	48.5051	54.0601	91.0953
0.7	0.9	0.1	0.1	0.1	0.01	0.009	0.0063	0.140625	0.0103082	0.00924897	0.0064211	0.134204	0.0038871	0.00282786	0.130317	0.00105924	3.55556	48.5051	54.0601	77.8682
0.8	0.9	0.1	0.1	0.1	0.01	0.009	0.0072	0.140625	0.0103082	0.00924897	0.00735856	0.133266	0.00294964	0.00189041	0.130317	0.00105924	3.55556	48.5051	54.0601	67.9481
0.9	0.9	0.1	0.1	0.1	0.01	0.009	0.0081	0.140625	0.0103082	0.00924897	0.00830117	0.132324	0.00200704	0.000947797	0.130317	0.00105924	3.55556	48.5051	54.0601	60.2325
0.1	0.1	0.2	0.1	0.1	0.02	0.002	0.0002	0.140625	0.0212674	0.00201206	0.00020012	0.140425	0.0210672	0.00181194	0.119358	0.0192553	3.55556	23.5102	248.501	2498.5
0.2	0.1	0.2	0.1	0.1	0.02	0.002	0.0004	0.140625	0.0212674	0.00201206	0.000400481	0.140225	0.0208669	0.00161158	0.119358	0.0192553	3.55556	23.5102	248.501	1248.5
0.3	0.1	0.2	0.1	0.1	0.02	0.002	0.0006	0.140625	0.0212674	0.00201206	0.000601082	0.140024	0.0206663	0.00141098	0.119358	0.0192553	3.55556	23.5102	248.501	831.834
0.4	0.1	0.2	0.1	0.1	0.02	0.002	0.0008	0.140625	0.0212674	0.00201206	0.000801924	0.139823	0.0204654	0.00121014	0.119358	0.0192553	3.55556	23.5102	248.501	623.5
0.5	0.1	0.2	0.1	0.1	0.02	0.002	0.001	0.140625	0.0212674	0.00201206	0.00100301	0.139622	0.0202644	0.00100906	0.119358	0.0192553	3.55556	23.5102	248.501	498.501
0.6	0.1	0.2	0.1	0.1	0.02	0.002	0.0012	0.140625	0.0212674	0.00201206	0.00120433	0.139421	0.020063	0.00080773	0.119358	0.0192553	3.55556	23.5102	248.501	415.167
0.7	0.1	0.2	0.1	0.1	0.02	0.002	0.0014	0.140625	0.0212674	0.00201206	0.0014059	0.139219	0.0198615	0.000606162	0.119358	0.0192553	3.55556	23.5102	248.501	355.644
0.8	0.1	0.2	0.1	0.1	0.02	0.002	0.0016	0.140625	0.0212674	0.00201206	0.00160771	0.139017	0.0196596	0.000404351	0.119358	0.0192553	3.55556	23.5102	248.501	311.001
0.9	0.1	0.2	0.1	0.1	0.02	0.002	0.0018	0.140625	0.0212674	0.00201206	0.00180977	0.138815	0.0194576	0.000202297	0.119358	0.0192553	3.55556	23.5102	248.501	276.279
0.1	0.2	0.2	0.1	0.1	0.02	0.004	0.0004	0.140625	0.0212674	0.00404852	0.000400481	0.140225	0.0208669	0.00364804	0.119358	0.0172188	3.55556	23.5102	123.502	1248.5
0.2	0.2	0.2	0.1	0.1	0.02	0.004	0.0008	0.140625	0.0212674	0.00404852	0.000801924	0.139823	0.0204654	0.00324659	0.119358	0.0172188	3.55556	23.5102	123.502	623.5
0.3	0.2	0.2	0.1	0.1	0.02	0.004	0.0012	0.140625	0.0212674	0.00404852	0.00120433	0.139421	0.020063	0.00284418	0.119358	0.0172188	3.55556	23.5102	123.502	415.167
0.4	0.2	0.2	0.1	0.1	0.02	0.004	0.0016	0.140625	0.0212674	0.00404852	0.00160771	0.139017	0.0196596	0.0024408	0.119358	0.0172188	3.55556	23.5102	123.502	311.001
0.5	0.2	0.2	0.1	0.1	0.02	0.004	0.002	0.140625	0.0212674	0.00404852	0.00201206	0.138613	0.0192553	0.00203645	0.119358	0.0172188	3.55556	23.5102	123.502	248.501
0.6	0.2	0.2	0.1	0.1	0.02	0.004	0.0024	0.140625	0.0212674	0.00404852	0.00241739	0.138208	0.01885	0.00163113	0.119358	0.0172188	3.55556	23.5102	123.502	206.835
0.7	0.2	0.2	0.1	0.1	0.02	0.004	0.0028	0.140625	0.0212674	0.00404852	0.0028237	0.137801	0.0184437	0.00122482	0.119358	0.0172188	3.55556	23.5102	123.502	177.073
0.8	0.2	0.2	0.1	0.1	0.02	0.004	0.0032	0.140625	0.0212674	0.00404852	0.00323098	0.137394	0.0180364	0.000817533	0.119358	0.0172188	3.55556	23.5102	123.502	154.752
0.9	0.2	0.2	0.1	0.1	0.02	0.004	0.0036	0.140625	0.0212674	0.00404852	0.00363926	0.136986	0.0176281	0.000409261	0.119358	0.0172188	3.55556	23.5102	123.502	137.391
0.1	0.3	0.2	0.1	0.1	0.02	0.006	0.0006	0.140625	0.0212674	0.00610975	0.000601082	0.140024	0.0206663	0.00550867	0.119358	0.0151576	3.55556	23.5102	81.8364	831.834
0.2	0.3	0.2	0.1	0.1	0.02	0.006	0.0012	0.140625	0.0212674	0.00610975	0.00120433	0.139421	0.020063	0.00490542	0.119358	0.0151576	3.55556	23.5102	81.8364	415.167
0.3	0.3	0.2	0.1	0.1	0.02	0.006	0.0018	0.140625	0.0212674	0.00610975	0.00180977	0.138815	0.0194576	0.00429999	0.119358	0.0151576	3.55556	23.5102	81.8364	276.279
0.4	0.3	0.2	0.1	0.1	0.02	0.006	0.0024	0.140625	0.0212674	0.00610975	0.00241739	0.138208	0.01885	0.00369236	0.119358	0.0151576	3.55556	23.5102	81.8364	206.835
0.5	0.3	0.2	0.1	0.1	0.02	0.006	0.003	0.140625	0.0212674	0.00610975	0.00302722	0.137598	0.0182401	0.00308254	0.119358	0.0151576	3.55556	23.5102	81.8364	165.168
0.6	0.3	0.2	0.1	0.1	0.02	0.006	0.0036	0.140625	0.0212674	0.00610975	0.00363926	0.136986	0.0176281	0.0024705	0.119358	0.0151576	3.55556	23.5102	81.8364	137.391
0.7	0.3	0.2	0.1	0.1	0.02	0.006	0.0042	0.140625	0.0212674	0.00610975	0.00425352	0.136371	0.0170138	0.00185624	0.119358	0.0151576	3.55556	23.5102	81.8364	117.55
0.8	0.3	0.2	0.1	0.1	0.02	0.006	0.0048	0.140625	0.0212674	0.00610975	0.00487002	0.135755	0.0163973	0.00123974	0.119358	0.0151576	3.55556	23.5102	81.8364	102.669
0.9	0.3	0.2	0.1	0.1	0.02	0.006	0.0054	0.140625	0.0212674	0.00610975	0.00548876	0.135136	0.0157786	0.000620997	0.119358	0.0151576	3.55556	23.5102	81.8364	91.0953
0.1	0.4	0.2	0.1	0.1	0.02	0.008	0.0008	0.140625	0.0212674	0.00819618	0.000801924	0.139823	0.0204654	0.00739426	0.119358	0.0130712	3.55556	23.5102	61.004	623.5
0.2	0.4	0.2	0.1	0.1	0.02	0.008	0.0016	0.140625	0.0212674	0.00819618	0.00160771	0.139017	0.0196596	0.00658847	0.119358	0.0130712	3.55556	23.5102	61.004	311.001
0.3	0.4	0.2	0.1	0.1	0.02	0.008	0.0024	0.140625	0.0212674	0.00819618	0.00241739	0.138208	0.01885	0.00577879	0.119358	0.0130712	3.55556	23.5102	61.004	206.835
0.4	0.4	0.2	0.1	0.1	0.02	0.008	0.0032	0.140625	0.0212674	0.00819618	0.00323098	0.137394	0.0180364	0.0049652	0.119358	0.0130712	3.55556	23.5102	61.004	154.752
0.5	0.4	0.2	0.1	0.1	0.02	0.008	0.004	0.140625	0.0212674	0.00819618	0.00404852	0.136576	0.0172188	0.00414766	0.119358	0.0130712	3.55556	23.5102	61.004	123.502
0.6	0.4	0.2	0.1	0.1	0.02	0.008	0.0048	0.140625	0.0212674	0.00819618	0.00487002	0.135755	0.0163973	0.00332616	0.119358	0.0130712	3.55556	23.5102	61.004	102.669
0.7	0.4	0.2	0.1	0.1	0.02	0.008	0.0056	0.140625	0.0212674	0.00819618	0.0056955	0.134929	0.0155719	0.00250067	0.119358	0.0130712	3.55556	23.5102	61.004	87.7885
0.8	0.4	0.2	0.1	0.1	0.02	0.008	0.0064	0.140625	0.0212674	0.00819618	0.00652501	0.1341	0.0147423	0.00167117	0.119358	0.0130712	3.55556	23.5102	61.004	76.6282
0.9	0.4	0.2	0.1	0.1	0.02	0.008	0.0072	0.140625	0.0212674	0.00819618	0.00735856	0.133266	0.0139088	0.000837619	0.119358	0.0130712	3.55556	23.5102	61.004	67.9481
0.1	0.5	0.2	0.1	0.1	0.02	0.01	0.001	0.140625	0.0212674	0.0103082	0.00100301	0.139622	0.0202644	0.0093052	0.119358	0.0109592	3.55556	23.5102	48.5051	498.501
0.2	0.5	0.2	0.1	0.1	0.02	0.01	0.002	0.140625	0.0212674	0.0103082	0.00201206	0.138613	0.0192553	0.00829614	0.119358	0.0109592	3.55556	23.5102	48.5051	248.501
0.3	0.5	0.2	0.1	0.1	0.02	0.01	0.003	0.140625	0.0212674	0.0103082	0.00302722	0.137598	0.0182401	0.00728099	0.119358	0.0109592	3.55556	23.5102	48.5051	165.168
0.4	0.5	0.2	0.1	0.1	0.02	0.01	0.004	0.140625	0.0212674	0.0103082	0.00404852	0.136576	0.0172188	0.00625969	0.119358	0.0109592	3.55556	23.5102	48.5051	123.502
0.5	0.5	0.2	0.1	0.1	0.02	0.01	0.005	0.140625	0.0212674	0.0103082	0.00507601	0.135549	0.0161913	0.00523219	0.119358	0.0109592	3.55556	23.5102	48.5051	98.5025
0.6	0.5	0.2	0.1	0.1	0.02	0.01	0.006	0.140625	0.0212674	0.0103082	0.00610975	0.134515	0.0151576	0.00419845	0.119358	0.0109592	3.55556	23.5102	48.5051	81.8364
0.7	0.5	0.2	0.1	0.1	0.02	0.01	0.007	0.140625	0.0212674	0.0103082	0.00714979	0.133475	0.0141176	0.00315841	0.119358	0.0109592	3.55556	23.5102	48.5051	69.9321
0.8	0.5	0.2	0.1	0.1	0.02	0.01	0.008	0.140625	0.0212674	0.0103082	0.00819618	0.132429	0.0130712	0.00211203	0.119358	0.0109592	3.55556	23.5102	48.5051	61.004
0.9	0.5	0.2	0.1	0.1	0.02	0.01	0.009	0.140625	0.0212674	0.0103082	0.00924897	0.131376	0.0120184	0.00105924	0.119358	0.0109592	3.55556	23.5102	48.5051	54.0601
0.1	0.6	0.2	0.1	0.1	0.02	0.012	0.0012	0.140625	0.0212674	0.0124463	0.00120433	0.139421	0.020063	0.0112419	0.119358	0.00882111	3.55556	23.5102	40.1727	415.167
0.2	0.6	0.2	0.1	0.1	0.02	0.012	0.0024	0.140625	0.0212674	0.0124463	0.00241739	0.138208	0.01885	0.0100289	0.119358	0.00882111	3.55556	23.5102	40.1727	206.835
0.3	0.6	0.2	0.1	0.1	0.02	0.012	0.0036	0.140625	0.0212674	0.0124463	0.00363926	0.136986	0.0176281	0.00880699	0.119358	0.00882111	3.55556	23.5102	40.1727	137.391
0.4	0.6	0.2	0.1	0.1	0.02	0.012	0.0048	0.140625	0.0212674	0.0124463	0.00487002	0.135755	0.0163973	0.00757624	0.119358	0.00882111	3.55556	23.5102	40.1727	102.669
0.5	0.6	0.2	0.1	0.1	0.02	0.012	0.006	0.140625	0.0212674	0.0124463	0.00610975	0.134515	0.0151576	0.0063365	0.119358	0.00882111	3.55556	23.5102	40.1727	81.8364
0.6	0.6	0.2	0.1	0.1	0.02	0.012	0.0072	0.140625	0.0212674	0.0124463	0.00735856	0.133266	0.0139088	0.00508769	0.119358	0.00882111	3.55556	23.5102	40.1727	67.9481
0.7	0.6	0.2	0.1	0.1	0.02	0.012	0.0084	0.140625	0.0212674	0.0124463	0.00861652	0.132008	0.0126508	0.00382973	0.119358	0.00882111	3.55556	23.5102	40.1727	58.028
0.8	0.6	0.2	0.1	0.1	0.02	0.012	0.0096	0.140625	0.0212674	0.0124463	0.00988373	0.130741	0.0113836	0.00256252	0.119358	0.00882111	3.55556	23.5102	40.1727	50.5882
0.9	0.6	0.2	0.1	0.1	0.02	0.012	0.0108	0.140625	0.0212674	0.0124463	0.0111603	0.129465	0.0101071	0.00128597	0.119358	0.00882111	3.55556	23.5102	40.1727	44.8018
0.1	0.7	0.2	0.1	0.1	0.02	0.014	0.0014	0.140625	0.0212674	0.0146107	0.0014059	0.139219	0.0198615	0.0132048	0.119358	0.00665661	3.55556	23.5102	34.2214	355.644
0.2	0.7	0.2	0.1	0.1	0.02	0.014	0.0028	0.140625	0.0212674	0.0146107	0.0028237	0.137801	0.0184437	0.0117871	0.119358	0.00665661	3.55556	23.5102	34.2214	177.073
0.3	0.7	0.2	0.1	0.1	0.02	0.014	0.0042	0.140625	0.0212674	0.0146107	0.00425352	0.136371	0.0170138	0.0103572	0.119358	0.00665661	3.55556	23.5102	34.2214	117.55
0.4	0.7	0.2	0.1	0.1	0.02	0.014	0.0056	0.140625	0.0212674	0.0146107	0.0056955	0.134929	0.0155719	0.00891524	0.119358	0.00665661	3.55556	23.5102	34.2214	87.7885
0.5	0.7	0.2	0.1	0.1	0.02	0.014	0.007	0.140625	0.0212674	0.0146107	0.00714979	0.133475	0.0141176	0.00746095	0.119358	0.00665661	3.55556	23.5102	34.2214	69.9321
0.6	0.7	0.2	0.1	0.1	0.02	0.014	0.0084	0.140625	0.0212674	0.0146107	0.00861652	0.132008	0.0126508	0.00599422	0.119358	0.00665661	3.55556	23.5102	34.2214	58.028
0.7	0.7	0.2	0.1	0.1	0.02	0.014	0.0098	0.140625	0.0212674	0.0146107	0.0100958	0.130529	0.0111715	0.00451491	0.119358	0.00665661	3.55556	23.5102	34.2214	49.5254
0.8	0.7	0.2	0.1	0.1	0.02	0.014	0.0112	0.140625	0.0212674	0.0146107	0.0115879	0.129037	0.00967948	0.00302286	0.119358	0.00665661	3.55556	23.5102	34.2214	43.1485
0.9	0.7	0.2	0.1	0.1	0.02	0.014	0.0126	0.140625	0.0212674	0.0146107	0.0130928	0.127532	0.00817456	0.00151794	0.119358	0.00665661	3.55556	23.5102	34.2214	38.1889
0.1	0.8	0.2	0.1	0.1	0.02	0.016	0.0016	0.140625	0.0212674	0.0168021	0.00160771	0.139017	0.0196596	0.0151944	0.119358	0.00446523	3.55556	23.5102	29.7581	311.001
0.2	0.8	0.2	0.1	0.1	0.02	0.016	0.0032	0.140625	0.0212674	0.0168021	0.00323098	0.137394	0.0180364	0.0135711	0.119358	0.00446523	3.55556	23.5102	29.7581	154.752
0.3	0.8	0.2	0.1	0.1	0.02	0.016	0.0048	0.140625	0.0212674	0.0168021	0.00487002	0.135755	0.0163973	0.0119321	0.119358	0.00446523	3.55556	23.5102	29.7581	102.669
0.4	0.8	0.2	0.1	0.1	0.02	0.016	0.0064	0.140625	0.0212674	0.0168021	0.00652501	0.1341	0.0147423	0.0102771	0.119358	0.00446523	3.55556	23.5102	29.7581	76.6282
0.5	0.8	0.2	0.1	0.1	0.02	0.016	0.008	0.140625	0.0212674	0.0168021	0.00819618	0.132429	0.0130712	0.00860595	0.119358	0.00446523	3.55556	23.5102	29.7581	61.004
0.6	0.8	0.2	0.1	0.1	0.02	0.016	0.0096	0.140625	0.0212674	0.0168021	0.00988373	0.130741	0.0113836	0.0069184	0.119358	0.00446523	3.55556	23.5102	29.7581	50.5882
0.7	0.8	0.2	0.1	0.1	0.02	0.016	0.0112	0.140625	0.0212674	0.0168021	0.0115879	0.129037	0.00967948	0.00521425	0.119358	0.00446523	3.55556	23.5102	29.7581	43.1485
0.8	0.8	0.2	0.1	0.1	0.02	0.016	0.0128	0.140625	0.0212674	0.0168021	0.0133089	0.127316	0.00795851	0.00349328	0.119358	0.00446523	3.55556	23.5102	29.7581	37.569
0.9	0.8	0.2	0.1	0.1	0.02	0.016	0.0144	0.140625	0.0212674	0.0168021	0.0150469	0.125578	0.0062205	0.00175527	0.119358	0.00446523	3.55556	23.5102	29.7581	33.2295
0.1	0.9	0.2	0.1	0.1	0.02	0.018	0.0018	0.140625	0.0212674	0.0190209	0.00180977	0.138815	0.0194576	0.0172111	0.119358	0.00224651	3.55556	23.5102	26.2869	276.279
0.2	0.9	0.2	0.1	0.1	0.02	0.018	0.0036	0.140625	0.0212674	0.0190209	0.00363926	0.136986	0.0176281	0.0153816	0.119358	0.00224651	3.55556	23.5102	26.2869	137.391
0.3	0.9	0.2	0.1	0.1	0.02	0.018	0.0054	0.140625	0.0212674	0.0190209	0.00548876	0.135136	0.0157786	0.0135321	0.119358	0.00224651	3.55556	23.5102	26.2869	91.0953
0.4	0.9	0.2	0.1	0.1	0.02	0.018	0.0072	0.140625	0.0212674	0.0190209	0.00735856	0.133266	0.0139088	0.0116623	0.119358	0.00224651	3.55556	23.5102	26.2869	67.9481
0.5	0.9	0.2	0.1	0.1	0.02	0.018	0.009	0.140625	0.0212674	0.0190209	0.00924897	0.131376	0.0120184	0.00977188	0.119358	0.00224651	3.55556	23.5102	26.2869	54.0601
0.6	0.9	0.2	0.1	0.1	0.02	0.018	0.0108	0.140625	0.0212674	0.0190209	0.0111603	0.129465	0.0101071	0.00786057	0.119358	0.00224651	3.55556	23.5102	26.2869	44.8018
0.7	0.9	0.2	0.1	0.1	0.02	0.018	0.0126	0.140625	0.0212674	0.0190209	0.0130928	0.127532	0.00817456	0.00592805	0.119358	0.00224651	3.55556	23.5102	26.2869	38.1889
0.8	0.9	0.2	0.1	0.1	0.02	0.018	0.0144	0.140625	0.0212674	0.0190209	0.0150469	0.125578	0.0062205	0.00397399	0.119358	0.00224651	3.55556	23.5102	26.2869	33.2295
0.9	0.9	0.2	0.1	0.1	0.02	0.018	0.0162	0.140625	0.0212674	0.0190209	0.0170228	0.123602	0.0042446	0.00199808	0.119358	0.00224651	3.55556	23.5102	26.2869	29.3724
0.1	0.1	0.3	0.1	0.1	0.03	0.003	0.0003	0.140625	0.0329335	0.00302722	0.00030027	0.140325	0.0326332	0.00272695	0.107692	0.0299062	3.55556	15.1821	165.168	1665.17
0.2	0.1	0.3	0.1	0.1	0.03	0.003	0.0006	0.140625	0.0329335	0.00302722	0.000601082	0.140024	0.0323324	0.00242614	0.107692	0.0299062	3.55556	15.1821	165.168	831.834
0.3	0.1	0.3	0.1	0.1	0.03	0.003	0.0009	0.140625	0.0329335	0.00302722	0.000902436	0.139723	0.032031	0.00212478	0.107692	0.0299062	3.55556	15.1821	165.168	554.056
0.4	0.1	0.3	0.1	0.1	0.03	0.003	0.0012	0.140625	0.0329335	0.00302722	0.00120433	0.139421	0.0317291	0.00182288	0.107692	0.0299062	3.55556	15.1821	165.168	415.167
0.5	0.1	0.3	0.1	0.1	0.03	0.003	0.0015	0.140625	0.0329335	0.00302722	0.00150678	0.139118	0.0314267	0.00152044	0.107692	0.0299062	3.55556	15.1821	165.168	331.834
0.6	0.1	0.3	0.1	0.1	0.03	0.003	0.0018	0.140625	0.0329335	0.00302722	0.00180977	0.138815	0.0311237	0.00121745	0.107692	0.0299062	3.55556	15.1821	165.168	276.279
0.7	0.1	0.3	0.1	0.1	0.03	0.003	0.0021	0.140625	0.0329335	0.00302722	0.0021133	0.138512	0.0308201	0.000913913	0.107692	0.0299062	3.55556	15.1821	165.168	236.596
0.8	0.1	0.3	0.1	0.1	0.03	0.003	0.0024	0.140625	0.0329335	0.00302722	0.00241739	0.138208	0.0305161	0.000609826	0.107692	0.0299062	3.55556	15.1821	165.168	206.835
0.9	0.1	0.3	0.1	0.1	0.03	0.003	0.0027	0.140625	0.0329335	0.00302722	0.00272203	0.137903	0.0302114	0.000305189	0.107692	0.0299062	3.55556	15.1821	165.168	183.687
0.1	0.2	0.3	0.1	0.1	0.03	0.006	0.0006	0.140625	0.0329335	0.00610975	0.000601082	0.140024	0.0323324	0.00550867	0.107692	0.0268237	3.55556	15.1821	81.8364	831.834
0.2	0.2	0.3	0.1	0.1	0.03	0.006	0.0012	0.140625	0.0329335	0.00610975	0.00120433	0.139421	0.0317291	0.00490542	0.107692	0.0268237	3.55556	15.1821	81.8364	415.167
0.3	0.2	0.3	0.1	0.1	0.03	0.006	0.0018	0.140625	0.0329335	0.00610975	0.00180977	0.138815	0.0311237	0.00429999	0.107692	0.0268237	3.55556	15.1821	81.8364	276.279
0.4	0.2	0.3	0.1	0.1	0.03	0.006	0.0024	0.140625	0.0329335	0.00610975	0.00241739	0.138208	0.0305161	0.00369236	0.107692	0.0268237	3.55556	15.1821	81.8364	206.835
0.5	0.2	0.3	0.1	0.1	0.03	0.006	0.003	0.140625	0.0329335	0.00610975	0.00302722	0.137598	0.0299062	0.00308254	0.107692	0.0268237	3.55556	15.1821	81.8364	165.168
0.6	0.2	0.3	0.1	0.1	0.03	0.006	0.0036	0.140625	0.0329335	0.00610975	0.00363926	0.136986	0.0292942	0.0024705	0.107692	0.0268237	3.55556	15.1821	81.8364	137.391
0.7	0.2	0.3	0.1	0.1	0.03	0.006	0.0042	0.140625	0.0329335	0.00610975	0.00425352	0.136371	0.0286799	0.00185624	0.107692	0.0268237	3.55556	15.1821	81.8364	117.55
0.8	0.2	0.3	0.1	0.1	0.03	0.006	0.0048	0.140625	0.0329335	0.00610975	0.00487002	0.135755	0.0280634	0.00123974	0.107692	0.0268237	3.55556	15.1821	81.8364	102.669
0.9	0.2	0.3	0.1	0.1	0.03	0.006	0.0054	0.140625	0.0329335	0.00610975	0.00548876	0.135136	0.0274447	0.000620997	0.107692	0.0268237	3.55556	15.1821	81.8364	91.0953
0.1	0.3	0.3	0.1	0.1	0.03	0.009	0.0009	0.140625	0.0329335	0.00924897	0.000902436	0.139723	0.032031	0.00834653	0.107692	0.0236845	3.55556	15.1821	54.0601	554.056
0.2	0.3	0.3	0.1	0.1	0.03	0.009	0.0018	0.140625	0.0329335	0.00924897	0.00180977	0.138815	0.0311237	0.0074392	0.107692	0.0236845	3.55556	15.1821	54.0601	276.279
0.3	0.3	0.3	0.1	0.1	0.03	0.009	0.0027	0.140625	0.0329335	0.00924897	0.00272203	0.137903	0.0302114	0.00652694	0.107692	0.0236845	3.55556	15.1821	54.0601	183.687
0.4	0.3	0.3	0.1	0.1	0.03	0.009	0.0036	0.140625	0.0329335	0.00924897	0.00363926	0.136986	0.0292942	0.00560971	0.107692	0.0236845	3.55556	15.1821	54.0601	137.391
0.5	0.3	0.3	0.1	0.1	0.03	0.009	0.0045	0.140625	0.0329335	0.00924897	0.00456149	0.136064	0.028372	0.00468748	0.107692	0.0236845	3.55556	15.1821	54.0601	109.613
0.6	0.3	0.3	0.1	0.1	0.03	0.009	0.0054	0.140625	0.0329335	0.00924897	0.00548876	0.135136	0.0274447	0.00376021	0.107692	0.0236845	3.55556	15.1821	54.0601	91.0953
0.7	0.3	0.3	0.1	0.1	0.03	0.009	0.0063	0.140625	0.0329335	0.00924897	0.0064211	0.134204	0.0265124	0.00282786	0.107692	0.0236845	3.55556	15.1821	54.0601	77.8682
0.8	0.3	0.3	0.1	0.1	0.03	0.009	0.0072	0.140625	0.0329335	0.00924897	0.00735856	0.133266	0.0255749	0.00189041	0.107692	0.0236845	3.55556	15.1821	54.0601	67.9481
0.9	0.3	0.3	0.1	0.1	0.03	0.009	0.0081	0.140625	0.0329335	0.00924897	0.00830117	0.132324	0.0246323	0.000947797	0.107692	0.0236845	3.55556	15.1821	54.0601	60.2325
0.1	0.4	0.3	0.1	0.1	0.03	0.012	0.0012	0.140625	0.0329335	0.0124463	0.00120433	0.139421	0.0317291	0.0112419	0.107692	0.0204872	3.55556	15.1821	40.1727	415.167
0.2	0.4	0.3	0.1	0.1	0.03	0.012	0.0024	0.140625	0.0329335	0.0124463	0.00241739	0.138208	0.0305161	0.0100289	0.107692	0.0204872	3.55556	15.1821	40.1727	206.835
0.3	0.4	0.3	0.1	0.1	0.03	0.012	0.0036	0.140625	0.0329335	0.0124463	0.00363926	0.136986	0.0292942	0.00880699	0.107692	0.0204872	3.55556	15.1821	40.1727	137.391
0.4	0.4	0.3	0.1	0.1	0.03	0.012	0.0048	0.140625	0.0329335	0.0124463	0.00487002	0.135755	0.0280634	0.00757624	0.107692	0.0204872	3.55556	15.1821	40.1727	102.669
0.5	0.4	0.3	0.1	0.1	0.03	0.012	0.006	0.140625	0.0329335	0.0124463	0.00610975	0.134515	0.0268237	0.0063365	0.107692	0.0204872	3.55556	15.1821	40.1727	81.8364
0.6	0.4	0.3	0.1	0.1	0.03	0.012	0.0072	0.140625	0.0329335	0.0124463	0.00735856	0.133266	0.0255749	0.00508769	0.107692	0.0204872	3.55556	15.1821	40.1727	67.9481
0.7	0.4	0.3	0.1	0.1	0.03	0.012	0.0084	0.140625	0.0329335	0.0124463	0.00861652	0.132008	0.0243169	0.00382973	0.107692	0.0204872	3.55556	15.1821	40.1727	58.028
0.8	0.4	0.3	0.1	0.1	0.03	0.012	0.0096	0.140625	0.0329335	0.0124463	0.00988373	0.130741	0.0230497	0.00256252	0.107692	0.0204872	3.55556	15.1821	40.1727	50.5882
0.9	0.4	0.3	0.1	0.1	0.03	0.012	0.0108	0.140625	0.0329335	0.0124463	0.0111603	0.129465	0.0217732	0.00128597	0.107692	0.0204872	3.55556	15.1821	40.1727	44.8018
0.1	0.5	0.3	0.1	0.1	0.03	0.015	0.0015	0.140625	0.0329335	0.0157031	0.00150678	0.139118	0.0314267	0.0141963	0.107692	0.0172304	3.55556	15.1821	31.8409	331.834
0.2	0.5	0.3	0.1	0.1	0.03	0.015	0.003	0.140625	0.0329335	0.0157031	0.00302722	0.137598	0.0299062	0.0126758	0.107692	0.0172304	3.55556	15.1821	31.8409	165.168
0.3	0.5	0.3	0.1	0.1	0.03	0.015	0.0045	0.140625	0.0329335	0.0157031	0.00456149	0.136064	0.028372	0.0111416	0.107692	0.0172304	3.55556	15.1821	31.8409	109.613
0.4	0.5	0.3	0.1	0.1	0.03	0.015	0.006	0.140625	0.0329335	0.0157031	0.00610975	0.134515	0.0268237	0.0095933	0.107692	0.0172304	3.55556	15.1821	31.8409	81.8364
0.5	0.5	0.3	0.1	0.1	0.03	0.015	0.0075	0.140625	0.0329335	0.0157031	0.00767219	0.132953	0.0252613	0.00803086	0.107692	0.0172304	3.55556	15.1821	31.8409	65.1704
0.6	0.5	0.3	0.1	0.1	0.03	0.015	0.009	0.140625	0.0329335	0.0157031	0.00924897	0.131376	0.0236845	0.00645408	0.107692	0.0172304	3.55556	15.1821	31.8409	54.0601
0.7	0.5	0.3	0.1	0.1	0.03	0.015	0.0105	0.140625	0.0329335	0.0157031	0.0108403	0.129785	0.0220932	0.00486279	0.107692	0.0172304	3.55556	15.1821	31.8409	46.1244
0.8	0.5	0.3	0.1	0.1	0.03	0.015	0.012	0.140625	0.0329335	0.0157031	0.0124463	0.128179	0.0204872	0.0032568	0.107692	0.0172304	3.55556	15.1821	31.8409	40.1727
0.9	0.5	0.3	0.1	0.1	0.03	0.015	0.0135	0.140625	0.0329335	0.0157031	0.0140671	0.126558	0.0188663	0.00163593	0.107692	0.0172304	3.55556	15.1821	31.8409	35.5439
0.1	0.6	0.3	0.1	0.1	0.03	0.018	0.0018	0.140625	0.0329335	0.0190209	0.00180977	0.138815	0.0311237	0.0172111	0.107692	0.0139126	3.55556	15.1821	26.2869	276.279
0.2	0.6	0.3	0.1	0.1	0.03	0.018	0.0036	0.140625	0.0329335	0.0190209	0.00363926	0.136986	0.0292942	0.0153816	0.107692	0.0139126	3.55556	15.1821	26.2869	137.391
0.3	0.6	0.3	0.1	0.1	0.03	0.018	0.0054	0.140625	0.0329335	0.0190209	0.00548876	0.135136	0.0274447	0.0135321	0.107692	0.0139126	3.55556	15.1821	26.2869	91.0953
0.4	0.6	0.3	0.1	0.1	0.03	0.018	0.0072	0.140625	0.0329335	0.0190209	0.00735856	0.133266	0.0255749	0.0116623	0.107692	0.0139126	3.55556	15.1821	26.2869	67.9481
0.5	0.6	0.3	0.1	0.1	0.03	0.018	0.009	0.140625	0.0329335	0.0190209	0.00924897	0.131376	0.0236845	0.00977188	0.107692	0.0139126	3.55556	15.1821	26.2869	54.0601
0.6	0.6	0.3	0.1	0.1	0.03	0.018	0.0108	0.140625	0.0329335	0.0190209	0.0111603	0.129465	0.0217732	0.00786057	0.107692	0.0139126	3.55556	15.1821	26.2869	44.8018
0.7	0.6	0.3	0.1	0.1	0.03	0.018	0.0126	0.140625	0.0329335	0.0190209	0.0130928	0.127532	0.0198407	0.00592805	0.107692	0.0139126	3.55556	15.1821	26.2869	38.1889
0.8	0.6	0.3	0.1	0.1	0.03	0.018	0.0144	0.140625	0.0329335	0.0190209	0.0150469	0.125578	0.0178866	0.00397399	0.107692	0.0139126	3.55556	15.1821	26.2869	33.2295
0.9	0.6	0.3	0.1	0.1	0.03	0.018	0.0162	0.140625	0.0329335	0.0190209	0.0170228	0.123602	0.0159107	0.00199808	0.107692	0.0139126	3.55556	15.1821	26.2869	29.3724
0.1	0.7	0.3	0.1	0.1	0.03	0.021	0.0021	0.140625	0.0329335	0.0224012	0.0021133	0.138512	0.0308201	0.0202879	0.107692	0.0105323	3.55556	15.1821	22.3202	236.596
0.2	0.7	0.3	0.1	0.1	0.03	0.021	0.0042	0.140625	0.0329335	0.0224012	0.00425352	0.136371	0.0286799	0.0181477	0.107692	0.0105323	3.55556	15.1821	22.3202	117.55
0.3	0.7	0.3	0.1	0.1	0.03	0.021	0.0063	0.140625	0.0329335	0.0224012	0.0064211	0.134204	0.0265124	0.0159801	0.107692	0.0105323	3.55556	15.1821	22.3202	77.8682
0.4	0.7	0.3	0.1	0.1	0.03	0.021	0.0084	0.140625	0.0329335	0.0224012	0.00861652	0.132008	0.0243169	0.0137847	0.107692	0.0105323	3.55556	15.1821	22.3202	58.028
0.5	0.7	0.3	0.1	0.1	0.03	0.021	0.0105	0.140625	0.0329335	0.0224012	0.0108403	0.129785	0.0220932	0.0115609	0.107692	0.0105323	3.55556	15.1821	22.3202	46.1244
0.6	0.7	0.3	0.1	0.1	0.03	0.021	0.0126	0.140625	0.0329335	0.0224012	0.0130928	0.127532	0.0198407	0.00930838	0.107692	0.0105323	3.55556	15.1821	22.3202	38.1889
0.7	0.7	0.3	0.1	0.1	0.03	0.021	0.0147	0.140625	0.0329335	0.0224012	0.0153747	0.12525	0.0175588	0.00702653	0.107692	0.0105323	3.55556	15.1821	22.3202	32.5211
0.8	0.7	0.3	0.1	0.1	0.03	0.021	0.0168	0.140625	0.0329335	0.0224012	0.0176863	0.122939	0.0152471	0.00471487	0.107692	0.0105323	3.55556	15.1821	22.3202	28.2704
0.9	0.7	0.3	0.1	0.1	0.03	0.021	0.0189	0.140625	0.0329335	0.0224012	0.0200283	0.120597	0.0129051	0.00237287	0.107692	0.0105323	3.55556	15.1821	22.3202	24.9647
0.1	0.8	0.3	0.1	0.1	0.03	0.024	0.0024	0.140625	0.0329335	0.0258456	0.00241739	0.138208	0.0305161	0.0234282	0.107692	0.00708782	3.55556	15.1821	19.3456	206.835
0.2	0.8	0.3	0.1	0.1	0.03	0.024	0.0048	0.140625	0.0329335	0.0258456	0.00487002	0.135755	0.0280634	0.0209756	0.107692	0.00708782	3.55556	15.1821	19.3456	102.669
0.3	0.8	0.3	0.1	0.1	0.03	0.024	0.0072	0.140625	0.0329335	0.0258456	0.00735856	0.133266	0.0255749	0.0184871	0.107692	0.00708782	3.55556	15.1821	19.3456	67.9481
0.4	0.8	0.3	0.1	0.1	0.03	0.024	0.0096	0.140625	0.0329335	0.0258456	0.00988373	0.130741	0.0230497	0.0159619	0.107692	0.00708782	3.55556	15.1821	19.3456	50.5882
0.5	0.8	0.3	0.1	0.1	0.03	0.024	0.012	0.140625	0.0329335	0.0258456	0.0124463	0.128179	0.0204872	0.0133994	0.107692	0.00708782	3.55556	15.1821	19.3456	40.1727
0.6	0.8	0.3	0.1	0.1	0.03	0.024	0.0144	0.140625	0.0329335	0.0258456	0.0150469	0.125578	0.0178866	0.0107988	0.107692	0.00708782	3.55556	15.1821	19.3456	33.2295
0.7	0.8	0.3	0.1	0.1	0.03	0.024	0.0168	0.140625	0.0329335	0.0258456	0.0176863	0.122939	0.0152471	0.00815932	0.107692	0.00708782	3.55556	15.1821	19.3456	28.2704
0.8	0.8	0.3	0.1	0.1	0.03	0.024	0.0192	0.140625	0.0329335	0.0258456	0.0203654	0.12026	0.0125681	0.00548024	0.107692	0.00708782	3.55556	15.1821	19.3456	24.5515
0.9	0.8	0.3	0.1	0.1	0.03	0.024	0.0216	0.140625	0.0329335	0.0258456	0.0230849	0.11754	0.00984856	0.00276074	0.107692	0.00708782	3.55556	15.1821	19.3456	21.6592
0.1	0.9	0.3	0.1	0.1	0.03	0.027	0.0027	0.140625	0.0329335	0.0293558	0.00272203	0.137903	0.0302114	0.0266338	0.107692	0.00357763	3.55556	15.1821	17.0324	183.687
0.2	0.9	0.3	0.1	0.1	0.03	0.027	0.0054	0.140625	0.0329335	0.0293558	0.00548876	0.135136	0.0274447	0.0238671	0.107692	0.00357763	3.55556	15.1821	17.0324	91.0953
0.3	0.9	0.3	0.1	0.1	0.03	0.027	0.0081	0.140625	0.0329335	0.0293558	0.00830117	0.132324	0.0246323	0.0210547	0.107692	0.00357763	3.55556	15.1821	17.0324	60.2325
0.4	0.9	0.3	0.1	0.1	0.03	0.027	0.0108	0.140625	0.0329335	0.0293558	0.0111603	0.129465	0.0217732	0.0181956	0.107692	0.00357763	3.55556	15.1821	17.0324	44.8018
0.5	0.9	0.3	0.1	0.1	0.03	0.027	0.0135	0.140625	0.0329335	0.0293558	0.0140671	0.126558	0.0188663	0.0152887	0.107692	0.00357763	3.55556	15.1821	17.0324	35.5439
0.6	0.9	0.3	0.1	0.1	0.03	0.027	0.0162	0.140625	0.0329335	0.0293558	0.0170228	0.123602	0.0159107	0.0123331	0.107692	0.00357763	3.55556	15.1821	17.0324	29.3724
0.7	0.9	0.3	0.1	0.1	0.03	0.027	0.0189	0.140625	0.0329335	0.0293558	0.0200283	0.120597	0.0129051	0.00932751	0.107692	0.00357763	3.55556	15.1821	17.0324	24.9647
0.8	0.9	0.3	0.1	0.1	0.03	0.027	0.0216	0.140625	0.0329335	0.0293558	0.0230849	0.11754	0.00984856	0.00627094	0.107692	0.00357763	3.55556	15.1821	17.0324	21.6592
0.9	0.9	0.3	0.1	0.1	0.03	0.027	0.0243	0.140625	0.0329335	0.0293558	0.0261937	0.114431	0.00673979	0.00316216	0.107692	0.00357763	3.55556	15.1821	17.0324	19.0886
0.1	0.1	0.4	0.1	0.1	0.04	0.004	0.0004	0.140625	0.0453686	0.00404852	0.000400481	0.140225	0.0449681	0.00364804	0.0952564	0.0413201	3.55556	11.0208	123.502	1248.5
0.2	0.1	0.4	0.1	0.1	0.04	0.004	0.0008	0.140625	0.0453686	0.00404852	0.000801924	0.139823	0.0445667	0.00324659	0.0952564	0.0413201	3.55556	11.0208	123.502	623.5
0.3	0.1	0.4	0.1	0.1	0.04	0.004	0.0012	0.140625	0.0453686	0.00404852	0.00120433	0.139421	0.0441643	0.00284418	0.0952564	0.0413201	3.55556	11.0208	123.502	415.167
0.4	0.1	0.4	0.1	0.1	0.04	0.004	0.0016	0.140625	0.0453686	0.00404852	0.00160771	0.139017	0.0437609	0.0024408	0.0952564	0.0413201	3.55556	11.0208	123.502	311.001
0.5	0.1	0.4	0.1	0.1	0.04	0.004	0.002	0.140625	0.0453686	0.00404852	0.00201206	0.138613	0.0433566	0.00203645	0.0952564	0.0413201	3.55556	11.0208	123.502	248.501
0.6	0.1	0.4	0.1	0.1	0.04	0.004	0.0024	0.140625	0.0453686	0.00404852	0.00241739	0.138208	0.0429512	0.00163113	0.0952564	0.0413201	3.55556	11.0208	123.502	206.835
0.7	0.1	0.4	0.1	0.1	0.04	0.004	0.0028	0.140625	0.0453686	0.00404852	0.0028237	0.137801	0.0425449	0.00122482	0.0952564	0.0413201	3.55556	11.0208	123.502	177.073
0.8	0.1	0.4	0.1	0.1	0.04	0.004	0.0032	0.140625	0.0453686	0.00404852	0.00323098	0.137394	0.0421376	0.000817533	0.0952564	0.0413201	3.55556	11.0208	123.502	154.752
0.9	0.1	0.4	0.1	0.1	0.04	0.004	0.0036	0.140625	0.0453686	0.00404852	0.00363926	0.136986	0.0417294	0.000409261	0.0952564	0.0413201	3.55556	11.0208	123.502	137.391
0.1	0.2	0.4	0.1	0.1	0.04	0.008	0.0008	0.140625	0.0453686	0.00819618	0.000801924	0.139823	0.0445667	0.00739426	0.0952564	0.0371724	3.55556	11.0208	61.004	623.5
0.2	0.2	0.4	0.1	0.1	0.04	0.008	0.0016	0.140625	0.0453686	0.00819618	0.00160771	0.139017	0.0437609	0.00658847	0.0952564	0.0371724	3.55556	11.0208	61.004	311.001
0.3	0.2	0.4	0.1	0.1	0.04	0.008	0.0024	0.140625	0.0453686	0.00819618	0.00241739	0.138208	0.0429512	0.00577879	0.0952564	0.0371724	3.55556	11.0208	61.004	206.835
0.4	0.2	0.4	0.1	0.1	0.04	0.008	0.0032	0.140625	0.0453686	0.00819618	0.00323098	0.137394	0.0421376	0.0049652	0.0952564	0.0371724	3.55556	11.0208	61.004	154.752
0.5	0.2	0.4	0.1	0.1	0.04	0.008	0.004	0.140625	0.0453686	0.00819618	0.00404852	0.136576	0.0413201	0.00414766	0.0952564	0.0371724	3.55556	11.0208	61.004	123.502
0.6	0.2	0.4	0.1	0.1	0.04	0.008	0.0048	0.140625	0.0453686	0.00819618	0.00487002	0.135755	0.0404986	0.00332616	0.0952564	0.0371724	3.55556	11.0208	61.004	102.669
0.7	0.2	0.4	0.1	0.1	0.04	0.008	0.0056	0.140625	0.0453686	0.00819618	0.0056955	0.134929	0.0396731	0.00250067	0.0952564	0.0371724	3.55556	11.0208	61.004	87.7885
0.8	0.2	0.4	0.1	0.1	0.04	0.008	0.0064	0.140625	0.0453686	0.00819618	0.00652501	0.1341	0.0388436	0.00167117	0.0952564	0.0371724	3.55556	11.0208	61.004	76.6282
0.9	0.2	0.4	0.1	0.1	0.04	0.008	0.0072	0.140625	0.0453686	0.00819618	0.00735856	0.133266	0.0380101	0.000837619	0.0952564	0.0371724	3.55556	11.0208	61.004	67.9481
0.1	0.3	0.4	0.1	0.1	0.04	0.012	0.0012	0.140625	0.0453686	0.0124463	0.00120433	0.139421	0.0441643	0.0112419	0.0952564	0.0329224	3.55556	11.0208	40.1727	415.167
0.2	0.3	0.4	0.1	0.1	0.04	0.012	0.0024	0.140625	0.0453686	0.0124463	0.00241739	0.138208	0.0429512	0.0100289	0.0952564	0.0329224	3.55556	11.0208	40.1727	206.835
0.3	0.3	0.4	0.1	0.1	0.04	0.012	0.0036	0.140625	0.0453686	0.0124463	0.00363926	0.136986	0.0417294	0.00880699	0.0952564	0.0329224	3.55556	11.0208	40.1727	137.391
0.4	0.3	0.4	0.1	0.1	0.04	0.012	0.0048	0.140625	0.0453686	0.0124463	0.00487002	0.135755	0.0404986	0.00757624	0.0952564	0.0329224	3.55556	11.0208	40.1727	102.669
0.5	0.3	0.4	0.1	0.1	0.04	0.012	0.006	0.140625	0.0453686	0.0124463	0.00610975	0.134515	0.0392589	0.0063365	0.0952564	0.0329224	3.55556	11.0208	40.1727	81.8364
0.6	0.3	0.4	0.1	0.1	0.04	0.012	0.0072	0.140625	0.0453686	0.0124463	0.00735856	0.133266	0.0380101	0.00508769	0.0952564	0.0329224	3.55556	11.0208	40.1727	67.9481
0.7	0.3	0.4	0.1	0.1	0.04	0.012	0.0084	0.140625	0.0453686	0.0124463	0.00861652	0.132008	0.0367521	0.00382973	0.0952564	0.0329224	3.55556	11.0208	40.1727	58.028
0.8	0.3	0.4	0.1	0.1	0.04	0.012	0.0096	0.140625	0.0453686	0.0124463	0.00988373	0.130741	0.0354849	0.00256252	0.0952564	0.0329224	3.55556	11.0208	40.1727	50.5882
0.9	0.3	0.4	0.1	0.1	0.04	0.012	0.0108	0.140625	0.0453686	0.0124463	0.0111603	0.129465	0.0342083	0.00128597	0.0952564	0.0329224	3.55556	11.0208	40.1727	44.8018
0.1	0.4	0.4	0.1	0.1	0.04	0.016	0.0016	0.140625	0.0453686	0.0168021	0.00160771	0.139017	0.0437609	0.0151944	0.0952564	0.0285665	3.55556	11.0208	29.7581	311.001
0.2	0.4	0.4	0.1	0.1	0.04	0.016	0.0032	0.140625	0.0453686	0.0168021	0.00323098	0.137394	0.0421376	0.0135711	0.0952564	0.0285665	3.55556	11.0208	29.7581	154.752
0.3	0.4	0.4	0.1	0.1	0.04	0.016	0.0048	0.140625	0.0453686	0.0168021	0.00487002	0.135755	0.0404986	0.0119321	0.0952564	0.0285665	3.55556	11.0208	29.7581	102.669
0.4	0.4	0.4	0.1	0.1	0.04	0.016	0.0064	0.140625	0.0453686	0.0168021	0.00652501	0.1341	0.0388436	0.0102771	0.0952564	0.0285665	3.55556	11.0208	29.7581	76.6282
0.5	0.4	0.4	0.1	0.1	0.04	0.016	0.008	0.140625	0.0453686	0.0168021	0.00819618	0.132429	0.0371724	0.00860595	0.0952564	0.0285665	3.55556	11.0208	29.7581	61.004
0.6	0.4	0.4	0.1	0.1	0.04	0.016	0.0096	0.140625	0.0453686	0.0168021	0.00988373	0.130741	0.0354849	0.0069184	0.0952564	0.0285665	3.55556	11.0208	29.7581	50.5882
0.7	0.4	0.4	0.1	0.1	0.04	0.016	0.0112	0.140625	0.0453686	0.0168021	0.0115879	0.129037	0.0337807	0.00521425	0.0952564	0.0285665	3.55556	11.0208	29.7581	43.1485
0.8	0.4	0.4	0.1	0.1	0.04	0.016	0.0128	0.140625	0.0453686	0.0168021	0.0133089	0.127316	0.0320598	0.00349328	0.0952564	0.0285665	3.55556	11.0208	29.7581	37.569
0.9	0.4	0.4	0.1	0.1	0.04	0.016	0.0144	0.140625	0.0453686	0.0168021	0.0150469	0.125578	0.0303218	0.00175527	0.0952564	0.0285665	3.55556	11.0208	29.7581	33.2295
0.1	0.5	0.4	0.1	0.1	0.04	0.02	0.002	0.140625	0.0453686	0.0212674	0.00201206	0.138613	0.0433566	0.0192553	0.0952564	0.0241013	3.55556	11.0208	23.5102	248.501
0.2	0.5	0.4	0.1	0.1	0.04	0.02	0.004	0.140625	0.0453686	0.0212674	0.00404852	0.136576	0.0413201	0.0172188	0.0952564	0.0241013	3.55556	11.0208	23.5102	123.502
0.3	0.5	0.4	0.1	0.1	0.04	0.02	0.006	0.140625	0.0453686	0.0212674	0.00610975	0.134515	0.0392589	0.0151576	0.0952564	0.0241013	3.55556	11.0208	23.5102	81.8364
0.4	0.5	0.4	0.1	0.1	0.04	0.02	0.008	0.140625	0.0453686	0.0212674	0.00819618	0.132429	0.0371724	0.0130712	0.0952564	0.0241013	3.55556	11.0208	23.5102	61.004
0.5	0.5	0.4	0.1	0.1	0.04	0.02	0.01	0.140625	0.0453686	0.0212674	0.0103082	0.130317	0.0350604	0.0109592	0.0952564	0.0241013	3.55556	11.0208	23.5102	48.5051
0.6	0.5	0.4	0.1	0.1	0.04	0.02	0.012	0.140625	0.0453686	0.0212674	0.0124463	0.128179	0.0329224	0.00882111	0.0952564	0.0241013	3.55556	11.0208	23.5102	40.1727
0.7	0.5	0.4	0.1	0.1	0.04	0.02	0.014	0.140625	0.0453686	0.0212674	0.0146107	0.126014	0.0307579	0.00665661	0.0952564	0.0241013	3.55556	11.0208	23.5102	34.2214
0.8	0.5	0.4	0.1	0.1	0.04	0.02	0.016	0.140625	0.0453686	0.0212674	0.0168021	0.123823	0.0285665	0.00446523	0.0952564	0.0241013	3.55556	11.0208	23.5102	29.7581
0.9	0.5	0.4	0.1	0.1	0.04	0.02	0.018	0.140625	0.0453686	0.0212674	0.0190209	0.121604	0.0263478	0.00224651	0.0952564	0.0241013	3.55556	11.0208	23.5102	26.2869
0.1	0.6	0.4	0.1	0.1	0.04	0.024	0.0024	0.140625	0.0453686	0.0258456	0.00241739	0.138208	0.0429512	0.0234282	0.0952564	0.019523	3.55556	11.0208	19.3456	206.835
0.2	0.6	0.4	0.1	0.1	0.04	0.024	0.0048	0.140625	0.0453686	0.0258456	0.00487002	0.135755	0.0404986	0.0209756	0.0952564	0.019523	3.55556	11.0208	19.3456	102.669
0.3	0.6	0.4	0.1	0.1	0.04	0.024	0.0072	0.140625	0.0453686	0.0258456	0.00735856	0.133266	0.0380101	0.0184871	0.0952564	0.019523	3.55556	11.0208	19.3456	67.9481
0.4	0.6	0.4	0.1	0.1	0.04	0.024	0.0096	0.140625	0.0453686	0.0258456	0.00988373	0.130741	0.0354849	0.0159619	0.0952564	0.019523	3.55556	11.0208	19.3456	50.5882
0.5	0.6	0.4	0.1	0.1	0.04	0.024	0.012	0.140625	0.0453686	0.0258456	0.0124463	0.128179	0.0329224	0.0133994	0.0952564	0.019523	3.55556	11.0208	19.3456	40.1727
0.6	0.6	0.4	0.1	0.1	0.04	0.024	0.0144	0.140625	0.0453686	0.0258456	0.0150469	0.125578	0.0303218	0.0107988	0.0952564	0.019523	3.55556	11.0208	19.3456	33.2295
0.7	0.6	0.4	0.1	0.1	0.04	0.024	0.0168	0.140625	0.0453686	0.0258456	0.0176863	0.122939	0.0276823	0.00815932	0.0952564	0.019523	3.55556	11.0208	19.3456	28.2704
0.8	0.6	0.4	0.1	0.1	0.04	0.024	0.0192	0.140625	0.0453686	0.0258456	0.0203654	0.12026	0.0250032	0.00548024	0.0952564	0.019523	3.55556	11.0208	19.3456	24.5515
0.9	0.6	0.4	0.1	0.1	0.04	0.024	0.0216	0.140625	0.0453686	0.0258456	0.0230849	0.11754	0.0222837	0.00276074	0.0952564	0.019523	3.55556	11.0208	19.3456	21.6592
0.1	0.7	0.4	0.1	0.1	0.04	0.028	0.0028	0.140625	0.0453686	0.0305408	0.0028237	0.137801	0.0425449	0.0277171	0.0952564	0.0148278	3.55556	11.0208	16.3715	177.073
0.2	0.7	0.4	0.1	0.1	0.04	0.028	0.0056	0.140625	0.0453686	0.0305408	0.0056955	0.134929	0.0396731	0.0248453	0.0952564	0.0148278	3.55556	11.0208	16.3715	87.7885
0.3	0.7	0.4	0.1	0.1	0.04	0.028	0.0084	0.140625	0.0453686	0.0305408	0.00861652	0.132008	0.0367521	0.0219243	0.0952564	0.0148278	3.55556	11.0208	16.3715	58.028
0.4	0.7	0.4	0.1	0.1	0.04	0.028	0.0112	0.140625	0.0453686	0.0305408	0.0115879	0.129037	0.0337807	0.0189529	0.0952564	0.0148278	3.55556	11.0208	16.3715	43.1485
0.5	0.7	0.4	0.1	0.1	0.04	0.028	0.014	0.140625	0.0453686	0.0305408	0.0146107	0.126014	0.0307579	0.01593	0.0952564	0.0148278	3.55556	11.0208	16.3715	34.2214
0.6	0.7	0.4	0.1	0.1	0.04	0.028	0.0168	0.140625	0.0453686	0.0305408	0.0176863	0.122939	0.0276823	0.0128545	0.0952564	0.0148278	3.55556	11.0208	16.3715	28.2704
0.7	0.7	0.4	0.1	0.1	0.04	0.028	0.0196	0.140625	0.0453686	0.0305408	0.0208158	0.119809	0.0245528	0.00972498	0.0952564	0.0148278	3.55556	11.0208	16.3715	24.0202
0.8	0.7	0.4	0.1	0.1	0.04	0.028	0.0224	0.140625	0.0453686	0.0305408	0.0240005	0.116624	0.0213681	0.00654028	0.0952564	0.0148278	3.55556	11.0208	16.3715	20.8329
0.9	0.7	0.4	0.1	0.1	0.04	0.028	0.0252	0.140625	0.0453686	0.0305408	0.0272417	0.113383	0.0181269	0.00329907	0.0952564	0.0148278	3.55556	11.0208	16.3715	18.3542
0.1	0.8	0.4	0.1	0.1	0.04	0.032	0.0032	0.140625	0.0453686	0.0353569	0.00323098	0.137394	0.0421376	0.0321259	0.0952564	0.0100118	3.55556	11.0208	14.1415	154.752
0.2	0.8	0.4	0.1	0.1	0.04	0.032	0.0064	0.140625	0.0453686	0.0353569	0.00652501	0.1341	0.0388436	0.0288318	0.0952564	0.0100118	3.55556	11.0208	14.1415	76.6282
0.3	0.8	0.4	0.1	0.1	0.04	0.032	0.0096	0.140625	0.0453686	0.0353569	0.00988373	0.130741	0.0354849	0.0254731	0.0952564	0.0100118	3.55556	11.0208	14.1415	50.5882
0.4	0.8	0.4	0.1	0.1	0.04	0.032	0.0128	0.140625	0.0453686	0.0353569	0.0133089	0.127316	0.0320598	0.022048	0.0952564	0.0100118	3.55556	11.0208	14.1415	37.569
0.5	0.8	0.4	0.1	0.1	0.04	0.032	0.016	0.140625	0.0453686	0.0353569	0.0168021	0.123823	0.0285665	0.0185547	0.0952564	0.0100118	3.55556	11.0208	14.1415	29.7581
0.6	0.8	0.4	0.1	0.1	0.04	0.032	0.0192	0.140625	0.0453686	0.0353569	0.0203654	0.12026	0.0250032	0.0149915	0.0952564	0.0100118	3.55556	11.0208	14.1415	24.5515
0.7	0.8	0.4	0.1	0.1	0.04	0.032	0.0224	0.140625	0.0453686	0.0353569	0.0240005	0.116624	0.0213681	0.0113563	0.0952564	0.0100118	3.55556	11.0208	14.1415	20.8329
0.8	0.8	0.4	0.1	0.1	0.04	0.032	0.0256	0.140625	0.0453686	0.0353569	0.0277094	0.112916	0.0176592	0.00764741	0.0952564	0.0100118	3.55556	11.0208	14.1415	18.0444
0.9	0.8	0.4	0.1	0.1	0.04	0.032	0.0288	0.140625	0.0453686	0.0353569	0.0314942	0.109131	0.0138744	0.00386265	0.0952564	0.0100118	3.55556	11.0208	14.1415	15.8759
0.1	0.9	0.4	0.1	0.1	0.04	0.036	0.0036	0.140625	0.0453686	0.040298	0.00363926	0.136986	0.0417294	0.0366588	0.0952564	0.00507061	3.55556	11.0208	12.4076	137.391
0.2	0.9	0.4	0.1	0.1	0.04	0.036	0.0072	0.140625	0.0453686	0.040298	0.00735856	0.133266	0.0380101	0.0329394	0.0952564	0.00507061	3.55556	11.0208	12.4076	67.9481
0.3	0.9	0.4	0.1	0.1	0.04	0.036	0.0108	0.140625	0.0453686	0.040298	0.0111603	0.129465	0.0342083	0.0291377	0.0952564	0.00507061	3.55556	11.0208	12.4076	44.8018
0.4	0.9	0.4	0.1	0.1	0.04	0.036	0.0144	0.140625	0.0453686	0.040298	0.0150469	0.125578	0.0303218	0.0252511	0.0952564	0.00507061	3.55556	11.0208	12.4076	33.2295
0.5	0.9	0.4	0.1	0.1	0.04	0.036	0.018	0.140625	0.0453686	0.040298	0.0190209	0.121604	0.0263478	0.0212772	0.0952564	0.00507061	3.55556	11.0208	12.4076	26.2869
0.6	0.9	0.4	0.1	0.1	0.04	0.036	0.0216	0.140625	0.0453686	0.040298	0.0230849	0.11754	0.0222837	0.0172131	0.0952564	0.00507061	3.55556	11.0208	12.4076	21.6592
0.7	0.9	0.4	0.1	0.1	0.04	0.036	0.0252	0.140625	0.0453686	0.040298	0.0272417	0.113383	0.0181269	0.0130563	0.0952564	0.00507061	3.55556	11.0208	12.4076	18.3542
0.8	0.9	0.4	0.1	0.1	0.04	0.036	0.0288	0.140625	0.0453686	0.040298	0.0314942	0.109131	0.0138744	0.00880381	0.0952564	0.00507061	3.55556	11.0208	12.4076	15.8759
0.9	0.9	0.4	0.1	0.1	0.04	0.036	0.0324	0.140625	0.0453686	0.040298	0.0358453	0.10478	0.00952335	0.00445274	0.0952564	0.00507061	3.55556	11.0208	12.4076	13.9488
0.1	0.1	0.5	0.1	0.1	0.05	0.005	0.0005	0.140625	0.058642	0.00507601	0.000500751	0.140124	0.0581412	0.00457526	0.081983	0.053566	3.55556	8.52632	98.5025	998.5
0.2	0.1	0.5	0.1	0.1	0.05	0.005	0.001	0.140625	0.058642	0.00507601	0.00100301	0.139622	0.057639	0.004073	0.081983	0.053566	3.55556	8.52632	98.5025	498.501
0.3	0.1	0.5	0.1	0.1	0.05	0.005	0.0015	0.140625	0.058642	0.00507601	0.00150678	0.139118	0.0571352	0.00356924	0.081983	0.053566	3.55556	8.52632	98.5025	331.834
0.4	0.1	0.5	0.1	0.1	0.05	0.005	0.002	0.140625	0.058642	0.00507601	0.00201206	0.138613	0.0566299	0.00306395	0.081983	0.053566	3.55556	8.52632	98.5025	248.501
0.5	0.1	0.5	0.1	0.1	0.05	0.005	0.0025	0.140625	0.058642	0.00507601	0.00251888	0.138106	0.0561231	0.00255714	0.081983	0.053566	3.55556	8.52632	98.5025	198.501
0.6	0.1	0.5	0.1	0.1	0.05	0.005	0.003	0.140625	0.058642	0.00507601	0.00302722	0.137598	0.0556148	0.0020488	0.081983	0.053566	3.55556	8.52632	98.5025	165.168
0.7	0.1	0.5	0.1	0.1	0.05	0.005	0.0035	0.140625	0.058642	0.00507601	0.0035371	0.137088	0.0551049	0.00153892	0.081983	0.053566	3.55556	8.52632	98.5025	141.359
0.8	0.1	0.5	0.1	0.1	0.05	0.005	0.004	0.140625	0.058642	0.00507601	0.00404852	0.136576	0.0545935	0.0010275	0.081983	0.053566	3.55556	8.52632	98.5025	123.502
0.9	0.1	0.5	0.1	0.1	0.05	0.005	0.0045	0.140625	0.058642	0.00507601	0.00456149	0.136064	0.0540805	0.000514525	0.081983	0.053566	3.55556	8.52632	98.5025	109.613
0.1	0.2	0.5	0.1	0.1	0.05	0.01	0.001	0.140625	0.058642	0.0103082	0.00100301	0.139622	0.057639	0.0093052	0.081983	0.0483338	3.55556	8.52632	48.5051	498.501
0.2	0.2	0.5	0.1	0.1	0.05	0.01	0.002	0.140625	0.058642	0.0103082	0.00201206	0.138613	0.0566299	0.00829614	0.081983	0.0483338	3.55556	8.52632	48.5051	248.501
0.3	0.2	0.5	0.1	0.1	0.05	0.01	0.003	0.140625	0.058642	0.0103082	0.00302722	0.137598	0.0556148	0.00728099	0.081983	0.0483338	3.55556	8.52632	48.5051	165.168
0.4	0.2	0.5	0.1	0.1	0.05	0.01	0.004	0.140625	0.058642	0.0103082	0.00404852	0.136576	0.0545935	0.00625969	0.081983	0.0483338	3.55556	8.52632	48.5051	123.502
0.5	0.2	0.5	0.1	0.1	0.05	0.01	0.005	0.140625	0.058642	0.0103082	0.00507601	0.135549	0.053566	0.00523219	0.081983	0.0483338	3.55556	8.52632	48.5051	98.5025
0.6	0.2	0.5	0.1	0.1	0.05	0.01	0.006	0.140625	0.058642	0.0103082	0.00610975	0.134515	0.0525322	0.00419845	0.081983	0.0483338	3.55556	8.52632	48.5051	81.8364
0.7	0.2	0.5	0.1	0.1	0.05	0.01	0.007	0.140625	0.058642	0.0103082	0.00714979	0.133475	0.0514922	0.00315841	0.081983	0.0483338	3.55556	8.52632	48.5051	69.9321
0.8	0.2	0.5	0.1	0.1	0.05	0.01	0.008	0.140625	0.058642	0.0103082	0.00819618	0.132429	0.0504458	0.00211203	0.081983	0.0483338	3.55556	8.52632	48.5051	61.004
0.9	0.2	0.5	0.1	0.1	0.05	0.01	0.009	0.140625	0.058642	0.0103082	0.00924897	0.131376	0.049393	0.00105924	0.081983	0.0483338	3.55556	8.52632	48.5051	54.0601
0.1	0.3	0.5	0.1	0.1	0.05	0.015	0.0015	0.140625	0.058642	0.0157031	0.00150678	0.139118	0.0571352	0.0141963	0.081983	0.0429389	3.55556	8.52632	31.8409	331.834
0.2	0.3	0.5	0.1	0.1	0.05	0.015	0.003	0.140625	0.058642	0.0157031	0.00302722	0.137598	0.0556148	0.0126758	0.081983	0.0429389	3.55556	8.52632	31.8409	165.168
0.3	0.3	0.5	0.1	0.1	0.05	0.015	0.0045	0.140625	0.058642	0.0157031	0.00456149	0.136064	0.0540805	0.0111416	0.081983	0.0429389	3.55556	8.52632	31.8409	109.613
0.4	0.3	0.5	0.1	0.1	0.05	0.015	0.006	0.140625	0.058642	0.0157031	0.00610975	0.134515	0.0525322	0.0095933	0.081983	0.0429389	3.55556	8.52632	31.8409	81.8364
0.5	0.3	0.5	0.1	0.1	0.05	0.015	0.0075	0.140625	0.058642	0.0157031	0.00767219	0.132953	0.0509698	0.00803086	0.081983	0.0429389	3.55556	8.52632	31.8409	65.1704
0.6	0.3	0.5	0.1	0.1	0.05	0.015	0.009	0.140625	0.058642	0.0157031	0.00924897	0.131376	0.049393	0.00645408	0.081983	0.0429389	3.55556	8.52632	31.8409	54.0601
0.7	0.3	0.5	0.1	0.1	0.05	0.015	0.0105	0.140625	0.058642	0.0157031	0.0108403	0.129785	0.0478017	0.00486279	0.081983	0.0429389	3.55556	8.52632	31.8409	46.1244
0.8	0.3	0.5	0.1	0.1	0.05	0.015	0.012	0.140625	0.058642	0.0157031	0.0124463	0.128179	0.0461957	0.0032568	0.081983	0.0429389	3.55556	8.52632	31.8409	40.1727
0.9	0.3	0.5	0.1	0.1	0.05	0.015	0.0135	0.140625	0.058642	0.0157031	0.0140671	0.126558	0.0445749	0.00163593	0.081983	0.0429389	3.55556	8.52632	31.8409	35.5439
0.1	0.4	0.5	0.1	0.1	0.05	0.02	0.002	0.140625	0.058642	0.0212674	0.00201206	0.138613	0.0566299	0.0192553	0.081983	0.0373746	3.55556	8.52632	23.5102	248.501
0.2	0.4	0.5	0.1	0.1	0.05	0.02	0.004	0.140625	0.058642	0.0212674	0.00404852	0.136576	0.0545935	0.0172188	0.081983	0.0373746	3.55556	8.52632	23.5102	123.502
0.3	0.4	0.5	0.1	0.1	0.05	0.02	0.006	0.140625	0.058642	0.0212674	0.00610975	0.134515	0.0525322	0.0151576	0.081983	0.0373746	3.55556	8.52632	23.5102	81.8364
0.4	0.4	0.5	0.1	0.1	0.05	0.02	0.008	0.140625	0.058642	0.0212674	0.00819618	0.132429	0.0504458	0.0130712	0.081983	0.0373746	3.55556	8.52632	23.5102	61.004
0.5	0.4	0.5	0.1	0.1	0.05	0.02	0.01	0.140625	0.058642	0.0212674	0.0103082	0.130317	0.0483338	0.0109592	0.081983	0.0373746	3.55556	8.52632	23.5102	48.5051
0.6	0.4	0.5	0.1	0.1	0.05	0.02	0.012	0.140625	0.058642	0.0212674	0.0124463	0.128179	0.0461957	0.00882111	0.081983	0.0373746	3.55556	8.52632	23.5102	40.1727
0.7	0.4	0.5	0.1	0.1	0.05	0.02	0.014	0.140625	0.058642	0.0212674	0.0146107	0.126014	0.0440312	0.00665661	0.081983	0.0373746	3.55556	8.52632	23.5102	34.2214
0.8	0.4	0.5	0.1	0.1	0.05	0.02	0.016	0.140625	0.058642	0.0212674	0.0168021	0.123823	0.0418398	0.00446523	0.081983	0.0373746	3.55556	8.52632	23.5102	29.7581
0.9	0.4	0.5	0.1	0.1	0.05	0.02	0.018	0.140625	0.058642	0.0212674	0.0190209	0.121604	0.0396211	0.00224651	0.081983	0.0373746	3.55556	8.52632	23.5102	26.2869
0.1	0.5	0.5	0.1	0.1	0.05	0.025	0.0025	0.140625	0.058642	0.0270083	0.00251888	0.138106	0.0561231	0.0244894	0.081983	0.0316337	3.55556	8.52632	18.5128	198.501
0.2	0.5	0.5	0.1	0.1	0.05	0.025	0.005	0.140625	0.058642	0.0270083	0.00507601	0.135549	0.053566	0.0219323	0.081983	0.0316337	3.55556	8.52632	18.5128	98.5025
0.3	0.5	0.5	0.1	0.1	0.05	0.025	0.0075	0.140625	0.058642	0.0270083	0.00767219	0.132953	0.0509698	0.0193361	0.081983	0.0316337	3.55556	8.52632	18.5128	65.1704
0.4	0.5	0.5	0.1	0.1	0.05	0.025	0.01	0.140625	0.058642	0.0270083	0.0103082	0.130317	0.0483338	0.0167001	0.081983	0.0316337	3.55556	8.52632	18.5128	48.5051
0.5	0.5	0.5	0.1	0.1	0.05	0.025	0.0125	0.140625	0.058642	0.0270083	0.0129849	0.12764	0.0456571	0.0140234	0.081983	0.0316337	3.55556	8.52632	18.5128	38.5063
0.6	0.5	0.5	0.1	0.1	0.05	0.025	0.015	0.140625	0.058642	0.0270083	0.0157031	0.124922	0.0429389	0.0113053	0.081983	0.0316337	3.55556	8.52632	18.5128	31.8409
0.7	0.5	0.5	0.1	0.1	0.05	0.025	0.0175	0.140625	0.058642	0.0270083	0.0184636	0.122161	0.0401784	0.00854473	0.081983	0.0316337	3.55556	8.52632	18.5128	27.0803
0.8	0.5	0.5	0.1	0.1	0.05	0.025	0.02	0.140625	0.058642	0.0270083	0.0212674	0.119358	0.0373746	0.00574095	0.081983	0.0316337	3.55556	8.52632	18.5128	23.5102
0.9	0.5	0.5	0.1	0.1	0.05	0.025	0.0225	0.140625	0.058642	0.0270083	0.0241153	0.11651	0.0345267	0.00289302	0.081983	0.0316337	3.55556	8.52632	18.5128	20.7337
0.1	0.6	0.5	0.1	0.1	0.05	0.03	0.003	0.140625	0.058642	0.0329335	0.00302722	0.137598	0.0556148	0.0299062	0.081983	0.0257085	3.55556	8.52632	15.1821	165.168
0.2	0.6	0.5	0.1	0.1	0.05	0.03	0.006	0.140625	0.058642	0.0329335	0.00610975	0.134515	0.0525322	0.0268237	0.081983	0.0257085	3.55556	8.52632	15.1821	81.8364
0.3	0.6	0.5	0.1	0.1	0.05	0.03	0.009	0.140625	0.058642	0.0329335	0.00924897	0.131376	0.049393	0.0236845	0.081983	0.0257085	3.55556	8.52632	15.1821	54.0601
0.4	0.6	0.5	0.1	0.1	0.05	0.03	0.012	0.140625	0.058642	0.0329335	0.0124463	0.128179	0.0461957	0.0204872	0.081983	0.0257085	3.55556	8.52632	15.1821	40.1727
0.5	0.6	0.5	0.1	0.1	0.05	0.03	0.015	0.140625	0.058642	0.0329335	0.0157031	0.124922	0.0429389	0.0172304	0.081983	0.0257085	3.55556	8.52632	15.1821	31.8409
0.6	0.6	0.5	0.1	0.1	0.05	0.03	0.018	0.140625	0.058642	0.0329335	0.0190209	0.121604	0.0396211	0.0139126	0.081983	0.0257085	3.55556	8.52632	15.1821	26.2869
0.7	0.6	0.5	0.1	0.1	0.05	0.03	0.021	0.140625	0.058642	0.0329335	0.0224012	0.118224	0.0362408	0.0105323	0.081983	0.0257085	3.55556	8.52632	15.1821	22.3202
0.8	0.6	0.5	0.1	0.1	0.05	0.03	0.024	0.140625	0.058642	0.0329335	0.0258456	0.114779	0.0327963	0.00708782	0.081983	0.0257085	3.55556	8.52632	15.1821	19.3456
0.9	0.6	0.5	0.1	0.1	0.05	0.03	0.027	0.140625	0.058642	0.0329335	0.0293558	0.111269	0.0292861	0.00357763	0.081983	0.0257085	3.55556	8.52632	15.1821	17.0324
0.1	0.7	0.5	0.1	0.1	0.05	0.035	0.0035	0.140625	0.058642	0.0390508	0.0035371	0.137088	0.0551049	0.0355137	0.081983	0.0195912	3.55556	8.52632	12.8038	141.359
0.2	0.7	0.5	0.1	0.1	0.05	0.035	0.007	0.140625	0.058642	0.0390508	0.00714979	0.133475	0.0514922	0.031901	0.081983	0.0195912	3.55556	8.52632	12.8038	69.9321
0.3	0.7	0.5	0.1	0.1	0.05	0.035	0.0105	0.140625	0.058642	0.0390508	0.0108403	0.129785	0.0478017	0.0282105	0.081983	0.0195912	3.55556	8.52632	12.8038	46.1244
0.4	0.7	0.5	0.1	0.1	0.05	0.035	0.014	0.140625	0.058642	0.0390508	0.0146107	0.126014	0.0440312	0.02444	0.081983	0.0195912	3.55556	8.52632	12.8038	34.2214
0.5	0.7	0.5	0.1	0.1	0.05	0.035	0.0175	0.140625	0.058642	0.0390508	0.0184636	0.122161	0.0401784	0.0205872	0.081983	0.0195912	3.55556	8.52632	12.8038	27.0803
0.6	0.7	0.5	0.1	0.1	0.05	0.035	0.021	0.140625	0.058642	0.0390508	0.0224012	0.118224	0.0362408	0.0166496	0.081983	0.0195912	3.55556	8.52632	12.8038	22.3202
0.7	0.7	0.5	0.1	0.1	0.05	0.035	0.0245	0.140625	0.058642	0.0390508	0.0264261	0.114199	0.0322159	0.0126247	0.081983	0.0195912	3.55556	8.52632	12.8038	18.9207
0.8	0.7	0.5	0.1	0.1	0.05	0.035	0.028	0.140625	0.058642	0.0390508	0.0305408	0.110084	0.0281012	0.00850996	0.081983	0.0195912	3.55556	8.52632	12.8038	16.3715
0.9	0.7	0.5	0.1	0.1	0.05	0.035	0.0315	0.140625	0.058642	0.0390508	0.0347481	0.105877	0.0238939	0.00430266	0.081983	0.0195912	3.55556	8.52632	12.8038	14.3893
0.1	0.8	0.5	0.1	0.1	0.05	0.04	0.004	0.140625	0.058642	0.0453686	0.00404852	0.136576	0.0545935	0.0413201	0.081983	0.0132734	3.55556	8.52632	11.0208	123.502
0.2	0.8	0.5	0.1	0.1	0.05	0.04	0.008	0.140625	0.058642	0.0453686	0.00819618	0.132429	0.0504458	0.0371724	0.081983	0.0132734	3.55556	8.52632	11.0208	61.004
0.3	0.8	0.5	0.1	0.1	0.05	0.04	0.012	0.140625	0.058642	0.0453686	0.0124463	0.128179	0.0461957	0.0329224	0.081983	0.0132734	3.55556	8.52632	11.0208	40.1727
0.4	0.8	0.5	0.1	0.1	0.05	0.04	0.016	0.140625	0.058642	0.0453686	0.0168021	0.123823	0.0418398	0.0285665	0.081983	0.0132734	3.55556	8.52632	11.0208	29.7581
0.5	0.8	0.5	0.1	0.1	0.05	0.04	0.02	0.140625	0.058642	0.0453686	0.0212674	0.119358	0.0373746	0.0241013	0.081983	0.0132734	3.55556	8.52632	11.0208	23.5102
0.6	0.8	0.5	0.1	0.1	0.05	0.04	0.024	0.140625	0.058642	0.0453686	0.0258456	0.114779	0.0327963	0.019523	0.081983	0.0132734	3.55556	8.52632	11.0208	19.3456
0.7	0.8	0.5	0.1	0.1	0.05	0.04	0.028	0.140625	0.058642	0.0453686	0.0305408	0.110084	0.0281012	0.0148278	0.081983	0.0132734	3.55556	8.52632	11.0208	16.3715
0.8	0.8	0.5	0.1	0.1	0.05	0.04	0.032	0.140625	0.058642	0.0453686	0.0353569	0.105268	0.0232851	0.0100118	0.081983	0.0132734	3.55556	8.52632	11.0208	14.1415
0.9	0.8	0.5	0.1	0.1	0.05	0.04	0.036	0.140625	0.058642	0.0453686	0.040298	0.100327	0.018344	0.00507061	0.081983	0.0132734	3.55556	8.52632	11.0208	12.4076
0.1	0.9	0.5	0.1	0.1	0.05	0.045	0.0045	0.140625	0.058642	0.0518959	0.00456149	0.136064	0.0540805	0.0473344	0.081983	0.00674607	3.55556	8.52632	9.63467	109.613
0.2	0.9	0.5	0.1	0.1	0.05	0.045	0.009	0.140625	0.058642	0.0518959	0.00924897	0.131376	0.049393	0.0426469	0.081983	0.00674607	3.55556	8.52632	9.63467	54.0601
0.3	0.9	0.5	0.1	0.1	0.05	0.045	0.0135	0.140625	0.058642	0.0518959	0.0140671	0.126558	0.0445749	0.0378288	0.081983	0.00674607	3.55556	8.52632	9.63467	35.5439
0.4	0.9	0.5	0.1	0.1	0.05	0.045	0.018	0.140625	0.058642	0.0518959	0.0190209	0.121604	0.0396211	0.0328751	0.081983	0.00674607	3.55556	8.52632	9.63467	26.2869
0.5	0.9	0.5	0.1	0.1	0.05	0.045	0.0225	0.140625	0.058642	0.0518959	0.0241153	0.11651	0.0345267	0.0277806	0.081983	0.00674607	3.55556	8.52632	9.63467	20.7337
0.6	0.9	0.5	0.1	0.1	0.05	0.045	0.027	0.140625	0.058642	0.0518959	0.0293558	0.111269	0.0292861	0.0225401	0.081983	0.00674607	3.55556	8.52632	9.63467	17.0324
0.7	0.9	0.5	0.1	0.1	0.05	0.045	0.0315	0.140625	0.058642	0.0518959	0.0347481	0.105877	0.0238939	0.0171478	0.081983	0.00674607	3.55556	8.52632	9.63467	14.3893
0.8	0.9	0.5	0.1	0.1	0.05	0.045	0.036	0.140625	0.058642	0.0518959	0.040298	0.100327	0.018344	0.0115979	0.081983	0.00674607	3.55556	8.52632	9.63467	12.4076
0.9	0.9	0.5	0.1	0.1	0.05	0.045	0.0405	0.140625	0.058642	0.0518959	0.0460118	0.0946132	0.0126302	0.00588413	0.081983	0.00674607	3.55556	8.52632	9.63467	10.8668
0.1	0.1	0.6	0.1	0.1	0.06	0.006	0.0006	0.140625	0.0728306	0.00610975	0.000601082	0.140024	0.0722295	0.00550867	0.0677944	0.0667208	3.55556	6.86525	81.8364	831.834
0.2	0.1	0.6	0.1	0.1	0.06	0.006	0.0012	0.140625	0.0728306	0.00610975	0.00120433	0.139421	0.0716262	0.00490542	0.0677944	0.0667208	3.55556	6.86525	81.8364	415.167
0.3	0.1	0.6	0.1	0.1	0.06	0.006	0.0018	0.140625	0.0728306	0.00610975	0.00180977	0.138815	0.0710208	0.00429999	0.0677944	0.0667208	3.55556	6.86525	81.8364	276.279
0.4	0.1	0.6	0.1	0.1	0.06	0.006	0.0024	0.140625	0.0728306	0.00610975	0.00241739	0.138208	0.0704132	0.00369236	0.0677944	0.0667208	3.55556	6.86525	81.8364	206.835
0.5	0.1	0.6	0.1	0.1	0.06	0.006	0.003	0.140625	0.0728306	0.00610975	0.00302722	0.137598	0.0698034	0.00308254	0.0677944	0.0667208	3.55556	6.86525	81.8364	165.168
0.6	0.1	0.6	0.1	0.1	0.06	0.006	0.0036	0.140625	0.0728306	0.00610975	0.00363926	0.136986	0.0691913	0.0024705	0.0677944	0.0667208	3.55556	6.86525	81.8364	137.391
0.7	0.1	0.6	0.1	0.1	0.06	0.006	0.0042	0.140625	0.0728306	0.00610975	0.00425352	0.136371	0.0685771	0.00185624	0.0677944	0.0667208	3.55556	6.86525	81.8364	117.55
0.8	0.1	0.6	0.1	0.1	0.06	0.006	0.0048	0.140625	0.0728306	0.00610975	0.00487002	0.135755	0.0679606	0.00123974	0.0677944	0.0667208	3.55556	6.86525	81.8364	102.669
0.9	0.1	0.6	0.1	0.1	0.06	0.006	0.0054	0.140625	0.0728306	0.00610975	0.00548876	0.135136	0.0673418	0.000620997	0.0677944	0.0667208	3.55556	6.86525	81.8364	91.0953
0.1	0.2	0.6	0.1	0.1	0.06	0.012	0.0012	0.140625	0.0728306	0.0124463	0.00120433	0.139421	0.0716262	0.0112419	0.0677944	0.0603843	3.55556	6.86525	40.1727	415.167
0.2	0.2	0.6	0.1	0.1	0.06	0.012	0.0024	0.140625	0.0728306	0.0124463	0.00241739	0.138208	0.0704132	0.0100289	0.0677944	0.0603843	3.55556	6.86525	40.1727	206.835
0.3	0.2	0.6	0.1	0.1	0.06	0.012	0.0036	0.140625	0.0728306	0.0124463	0.00363926	0.136986	0.0691913	0.00880699	0.0677944	0.0603843	3.55556	6.86525	40.1727	137.391
0.4	0.2	0.6	0.1	0.1	0.06	0.012	0.0048	0.140625	0.0728306	0.0124463	0.00487002	0.135755	0.0679606	0.00757624	0.0677944	0.0603843	3.55556	6.86525	40.1727	102.669
0.5	0.2	0.6	0.1	0.1	0.06	0.012	0.006	0.140625	0.0728306	0.0124463	0.00610975	0.134515	0.0667208	0.0063365	0.0677944	0.0603843	3.55556	6.86525	40.1727	81.8364
0.6	0.2	0.6	0.1	0.1	0.06	0.012	0.0072	0.140625	0.0728306	0.0124463	0.00735856	0.133266	0.065472	0.00508769	0.0677944	0.0603843	3.55556	6.86525	40.1727	67.9481
0.7	0.2	0.6	0.1	0.1	0.06	0.012	0.0084	0.140625	0.0728306	0.0124463	0.00861652	0.132008	0.0642141	0.00382973	0.0677944	0.0603843	3.55556	6.86525	40.1727	58.028
0.8	0.2	0.6	0.1	0.1	0.06	0.012	0.0096	0.140625	0.0728306	0.0124463	0.00988373	0.130741	0.0629468	0.00256252	0.0677944	0.0603843	3.55556	6.86525	40.1727	50.5882
0.9	0.2	0.6	0.1	0.1	0.06	0.012	0.0108	0.140625	0.0728306	0.0124463	0.0111603	0.129465	0.0616703	0.00128597	0.0677944	0.0603843	3.55556	6.86525	40.1727	44.8018
0.1	0.3	0.6	0.1	0.1	0.06	0.018	0.0018	0.140625	0.0728306	0.0190209	0.00180977	0.138815	0.0710208	0.0172111	0.0677944	0.0538097	3.55556	6.86525	26.2869	276.279
0.2	0.3	0.6	0.1	0.1	0.06	0.018	0.0036	0.140625	0.0728306	0.0190209	0.00363926	0.136986	0.0691913	0.0153816	0.0677944	0.0538097	3.55556	6.86525	26.2869	137.391
0.3	0.3	0.6	0.1	0.1	0.06	0.018	0.0054	0.140625	0.0728306	0.0190209	0.00548876	0.135136	0.0673418	0.0135321	0.0677944	0.0538097	3.55556	6.86525	26.2869	91.0953
0.4	0.3	0.6	0.1	0.1	0.06	0.018	0.0072	0.140625	0.0728306	0.0190209	0.00735856	0.133266	0.065472	0.0116623	0.0677944	0.0538097	3.55556	6.86525	26.2869	67.9481
0.5	0.3	0.6	0.1	0.1	0.06	0.018	0.009	0.140625	0.0728306	0.0190209	0.00924897	0.131376	0.0635816	0.00977188	0.0677944	0.0538097	3.55556	6.86525	26.2869	54.0601
0.6	0.3	0.6	0.1	0.1	0.06	0.018	0.0108	0.140625	0.0728306	0.0190209	0.0111603	0.129465	0.0616703	0.00786057	0.0677944	0.0538097	3.55556	6.86525	26.2869	44.8018
0.7	0.3	0.6	0.1	0.1	0.06	0.018	0.0126	0.140625	0.0728306	0.0190209	0.0130928	0.127532	0.0597378	0.00592805	0.0677944	0.0538097	3.55556	6.86525	26.2869	38.1889
0.8	0.3	0.6	0.1	0.1	0.06	0.018	0.0144	0.140625	0.0728306	0.0190209	0.0150469	0.125578	0.0577837	0.00397399	0.0677944	0.0538097	3.55556	6.86525	26.2869	33.2295
0.9	0.3	0.6	0.1	0.1	0.06	0.018	0.0162	0.140625	0.0728306	0.0190209	0.0170228	0.123602	0.0558078	0.00199808	0.0677944	0.0538097	3.55556	6.86525	26.2869	29.3724
0.1	0.4	0.6	0.1	0.1	0.06	0.024	0.0024	0.140625	0.0728306	0.0258456	0.00241739	0.138208	0.0704132	0.0234282	0.0677944	0.0469849	3.55556	6.86525	19.3456	206.835
0.2	0.4	0.6	0.1	0.1	0.06	0.024	0.0048	0.140625	0.0728306	0.0258456	0.00487002	0.135755	0.0679606	0.0209756	0.0677944	0.0469849	3.55556	6.86525	19.3456	102.669
0.3	0.4	0.6	0.1	0.1	0.06	0.024	0.0072	0.140625	0.0728306	0.0258456	0.00735856	0.133266	0.065472	0.0184871	0.0677944	0.0469849	3.55556	6.86525	19.3456	67.9481
0.4	0.4	0.6	0.1	0.1	0.06	0.024	0.0096	0.140625	0.0728306	0.0258456	0.00988373	0.130741	0.0629468	0.0159619	0.0677944	0.0469849	3.55556	6.86525	19.3456	50.5882
0.5	0.4	0.6	0.1	0.1	0.06	0.024	0.012	0.140625	0.0728306	0.0258456	0.0124463	0.128179	0.0603843	0.0133994	0.0677944	0.0469849	3.55556	6.86525	19.3456	40.1727
0.6	0.4	0.6	0.1	0.1	0.06	0.024	0.0144	0.140625	0.0728306	0.0258456	0.0150469	0.125578	0.0577837	0.0107988	0.0677944	0.0469849	3.55556	6.86525	19.3456	33.2295
0.7	0.4	0.6	0.1	0.1	0.06	0.024	0.0168	0.140625	0.0728306	0.0258456	0.0176863	0.122939	0.0551443	0.00815932	0.0677944	0.0469849	3.55556	6.86525	19.3456	28.2704
0.8	0.4	0.6	0.1	0.1	0.06	0.024	0.0192	0.140625	0.0728306	0.0258456	0.0203654	0.12026	0.0524652	0.00548024	0.0677944	0.0469849	3.55556	6.86525	19.3456	24.5515
0.9	0.4	0.6	0.1	0.1	0.06	0.024	0.0216	0.140625	0.0728306	0.0258456	0.0230849	0.11754	0.0497457	0.00276074	0.0677944	0.0469849	3.55556	6.86525	19.3456	21.6592
0.1	0.5	0.6	0.1	0.1	0.06	0.03	0.003	0.140625	0.0728306	0.0329335	0.00302722	0.137598	0.0698034	0.0299062	0.0677944	0.0398971	3.55556	6.86525	15.1821	165.168
0.2	0.5	0.6	0.1	0.1	0.06	0.03	0.006	0.140625	0.0728306	0.0329335	0.00610975	0.134515	0.0667208	0.0268237	0.0677944	0.0398971	3.55556	6.86525	15.1821	81.8364
0.3	0.5	0.6	0.1	0.1	0.06	0.03	0.009	0.140625	0.0728306	0.0329335	0.00924897	0.131376	0.0635816	0.0236845	0.0677944	0.0398971	3.55556	6.86525	15.1821	54.0601
0.4	0.5	0.6	0.1	0.1	0.06	0.03	0.012	0.140625	0.0728306	0.0329335	0.0124463	0.128179	0.0603843	0.0204872	0.0677944	0.0398971	3.55556	6.86525	15.1821	40.1727
0.5	0.5	0.6	0.1	0.1	0.06	0.03	0.015	0.140625	0.0728306	0.0329335	0.0157031	0.124922	0.0571275	0.0172304	0.0677944	0.0398971	3.55556	6.86525	15.1821	31.8409
0.6	0.5	0.6	0.1	0.1	0.06	0.03	0.018	0.140625	0.0728306	0.0329335	0.0190209	0.121604	0.0538097	0.0139126	0.0677944	0.0398971	3.55556	6.86525	15.1821	26.2869
0.7	0.5	0.6	0.1	0.1	0.06	0.03	0.021	0.140625	0.0728306	0.0329335	0.0224012	0.118224	0.0504294	0.0105323	0.0677944	0.0398971	3.55556	6.86525	15.1821	22.3202
0.8	0.5	0.6	0.1	0.1	0.06	0.03	0.024	0.140625	0.0728306	0.0329335	0.0258456	0.114779	0.0469849	0.00708782	0.0677944	0.0398971	3.55556	6.86525	15.1821	19.3456
0.9	0.5	0.6	0.1	0.1	0.06	0.03	0.027	0.140625	0.0728306	0.0329335	0.0293558	0.111269	0.0434748	0.00357763	0.0677944	0.0398971	3.55556	6.86525	15.1821	17.0324
0.1	0.6	0.6	0.1	0.1	0.06	0.036	0.0036	0.140625	0.0728306	0.040298	0.00363926	0.136986	0.0691913	0.0366588	0.0677944	0.0325326	3.55556	6.86525	12.4076	137.391
0.2	0.6	0.6	0.1	0.1	0.06	0.036	0.0072	0.140625	0.0728306	0.040298	0.00735856	0.133266	0.065472	0.0329394	0.0677944	0.0325326	3.55556	6.86525	12.4076	67.9481
0.3	0.6	0.6	0.1	0.1	0.06	0.036	0.0108	0.140625	0.0728306	0.040298	0.0111603	0.129465	0.0616703	0.0291377	0.0677944	0.0325326	3.55556	6.86525	12.4076	44.8018
0.4	0.6	0.6	0.1	0.1	0.06	0.036	0.0144	0.140625	0.0728306	0.040298	0.0150469	0.125578	0.0577837	0.0252511	0.0677944	0.0325326	3.55556	6.86525	12.4076	33.2295
0.5	0.6	0.6	0.1	0.1	0.06	0.036	0.018	0.140625	0.0728306	0.040298	0.0190209	0.121604	0.0538097	0.0212772	0.0677944	0.0325326	3.55556	6.86525	12.4076	26.2869
0.6	0.6	0.6	0.1	0.1	0.06	0.036	0.0216	0.140625	0.0728306	0.040298	0.0230849	0.11754	0.0497457	0.0172131	0.0677944	0.0325326	3.55556	6.86525	12.4076	21.6592
0.7	0.6	0.6	0.1	0.1	0.06	0.036	0.0252	0.140625	0.0728306	0.040298	0.0272417	0.113383	0.0455889	0.0130563	0.0677944	0.0325326	3.55556	6.86525	12.4076	18.3542
0.8	0.6	0.6	0.1	0.1	0.06	0.036	0.0288	0.140625	0.0728306	0.040298	0.0314942	0.109131	0.0413364	0.00880381	0.0677944	0.0325326	3.55556	6.86525	12.4076	15.8759
0.9	0.6	0.6	0.1	0.1	0.06	0.036	0.0324	0.140625	0.0728306	0.040298	0.0358453	0.10478	0.0369853	0.00445274	0.0677944	0.0325326	3.55556	6.86525	12.4076	13.9488
0.1	0.7	0.6	0.1	0.1	0.06	0.042	0.0042	0.140625	0.0728306	0.0479539	0.00425352	0.136371	0.0685771	0.0437004	0.0677944	0.0248767	3.55556	6.86525	10.4267	117.55
0.2	0.7	0.6	0.1	0.1	0.06	0.042	0.0084	0.140625	0.0728306	0.0479539	0.00861652	0.132008	0.0642141	0.0393374	0.0677944	0.0248767	3.55556	6.86525	10.4267	58.028
0.3	0.7	0.6	0.1	0.1	0.06	0.042	0.0126	0.140625	0.0728306	0.0479539	0.0130928	0.127532	0.0597378	0.0348611	0.0677944	0.0248767	3.55556	6.86525	10.4267	38.1889
0.4	0.7	0.6	0.1	0.1	0.06	0.042	0.0168	0.140625	0.0728306	0.0479539	0.0176863	0.122939	0.0551443	0.0302676	0.0677944	0.0248767	3.55556	6.86525	10.4267	28.2704
0.5	0.7	0.6	0.1	0.1	0.06	0.042	0.021	0.140625	0.0728306	0.0479539	0.0224012	0.118224	0.0504294	0.0255527	0.0677944	0.0248767	3.55556	6.86525	10.4267	22.3202
0.6	0.7	0.6	0.1	0.1	0.06	0.042	0.0252	0.140625	0.0728306	0.0479539	0.0272417	0.113383	0.0455889	0.0207122	0.0677944	0.0248767	3.55556	6.86525	10.4267	18.3542
0.7	0.7	0.6	0.1	0.1	0.06	0.042	0.0294	0.140625	0.0728306	0.0479539	0.0322125	0.108413	0.0406181	0.0157414	0.0677944	0.0248767	3.55556	6.86525	10.4267	15.5219
0.8	0.7	0.6	0.1	0.1	0.06	0.042	0.0336	0.140625	0.0728306	0.0479539	0.0373181	0.103307	0.0355125	0.0106358	0.0677944	0.0248767	3.55556	6.86525	10.4267	13.3983
0.9	0.7	0.6	0.1	0.1	0.06	0.042	0.0378	0.140625	0.0728306	0.0479539	0.0425635	0.0980615	0.0302671	0.0053904	0.0677944	0.0248767	3.55556	6.86525	10.4267	11.7472
0.1	0.8	0.6	0.1	0.1	0.06	0.048	0.0048	0.140625	0.0728306	0.0559167	0.00487002	0.135755	0.0679606	0.0510467	0.0677944	0.0169139	3.55556	6.86525	8.94188	102.669
0.2	0.8	0.6	0.1	0.1	0.06	0.048	0.0096	0.140625	0.0728306	0.0559167	0.00988373	0.130741	0.0629468	0.0460329	0.0677944	0.0169139	3.55556	6.86525	8.94188	50.5882
0.3	0.8	0.6	0.1	0.1	0.06	0.048	0.0144	0.140625	0.0728306	0.0559167	0.0150469	0.125578	0.0577837	0.0408698	0.0677944	0.0169139	3.55556	6.86525	8.94188	33.2295
0.4	0.8	0.6	0.1	0.1	0.06	0.048	0.0192	0.140625	0.0728306	0.0559167	0.0203654	0.12026	0.0524652	0.0355513	0.0677944	0.0169139	3.55556	6.86525	8.94188	24.5515
0.5	0.8	0.6	0.1	0.1	0.06	0.048	0.024	0.140625	0.0728306	0.0559167	0.0258456	0.114779	0.0469849	0.030071	0.0677944	0.0169139	3.55556	6.86525	8.94188	19.3456
0.6	0.8	0.6	0.1	0.1	0.06	0.048	0.0288	0.140625	0.0728306	0.0559167	0.0314942	0.109131	0.0413364	0.0244225	0.0677944	0.0169139	3.55556	6.86525	8.94188	15.8759
0.7	0.8	0.6	0.1	0.1	0.06	0.048	0.0336	0.140625	0.0728306	0.0559167	0.0373181	0.103307	0.0355125	0.0185986	0.0677944	0.0169139	3.55556	6.86525	8.94188	13.3983
0.8	0.8	0.6	0.1	0.1	0.06	0.048	0.0384	0.140625	0.0728306	0.0559167	0.0433246	0.0973004	0.029506	0.0125921	0.0677944	0.0169139	3.55556	6.86525	8.94188	11.5408
0.9	0.8	0.6	0.1	0.1	0.06	0.048	0.0432	0.140625	0.0728306	0.0559167	0.0495214	0.0911036	0.0233092	0.00639529	0.0677944	0.0169139	3.55556	6.86525	8.94188	10.0966
0.1	0.9	0.6	0.1	0.1	0.06	0.054	0.0054	0.140625	0.0728306	0.064203	0.00548876	0.135136	0.0673418	0.0587142	0.0677944	0.0086276	3.55556	6.86525	7.7878	91.0953
0.2	0.9	0.6	0.1	0.1	0.06	0.054	0.0108	0.140625	0.0728306	0.064203	0.0111603	0.129465	0.0616703	0.0530427	0.0677944	0.0086276	3.55556	6.86525	7.7878	44.8018
0.3	0.9	0.6	0.1	0.1	0.06	0.054	0.0162	0.140625	0.0728306	0.064203	0.0170228	0.123602	0.0558078	0.0471802	0.0677944	0.0086276	3.55556	6.86525	7.7878	29.3724
0.4	0.9	0.6	0.1	0.1	0.06	0.054	0.0216	0.140625	0.0728306	0.064203	0.0230849	0.11754	0.0497457	0.0411181	0.0677944	0.0086276	3.55556	6.86525	7.7878	21.6592
0.5	0.9	0.6	0.1	0.1	0.06	0.054	0.027	0.140625	0.0728306	0.064203	0.0293558	0.111269	0.0434748	0.0348472	0.0677944	0.0086276	3.55556	6.86525	7.7878	17.0324
0.6	0.9	0.6	0.1	0.1	0.06	0.054	0.0324	0.140625	0.0728306	0.064203	0.0358453	0.10478	0.0369853	0.0283577	0.0677944	0.0086276	3.55556	6.86525	7.7878	13.9488
0.7	0.9	0.6	0.1	0.1	0.06	0.054	0.0378	0.140625	0.0728306	0.064203	0.0425635	0.0980615	0.0302671	0.0216395	0.0677944	0.0086276	3.55556	6.86525	7.7878	11.7472
0.8	0.9	0.6	0.1	0.1	0.06	0.054	0.0432	0.140625	0.0728306	0.064203	0.0495214	0.0911036	0.0233092	0.0146816	0.0677944	0.0086276	3.55556	6.86525	7.7878	10.0966
0.9	0.9	0.6	0.1	0.1	0.06	0.054	0.0486	0.140625	0.0728306	0.064203	0.0567305	0.0838945	0.0161001	0.00747252	0.0677944	0.0086276	3.55556	6.86525	7.7878	8.81361
0.1	0.1	0.6	0.1	0.1	0.06	0.006	0.0006	0.140625	0.0728306	0.00610975	0.000601082	0.140024	0.0722295	0.00550867	0.0677944	0.0667208	3.55556	6.86525	81.8364	831.834
0.2	0.1	0.6	0.1	0.1	0.06	0.006	0.0012	0.140625	0.0728306	0.00610975	0.00120433	0.139421	0.0716262	0.00490542	0.0677944	0.0667208	3.55556	6.86525	81.8364	415.167
0.3	0.1	0.6	0.1	0.1	0.06	0.006	0.0018	0.140625	0.0728306	0.00610975	0.00180977	0.138815	0.0710208	0.00429999	0.0677944	0.0667208	3.55556	6.86525	81.8364	276.279
0.4	0.1	0.6	0.1	0.1	0.06	0.006	0.0024	0.140625	0.0728306	0.00610975	0.00241739	0.138208	0.0704132	0.00369236	0.0677944	0.0667208	3.55556	6.86525	81.8364	206.835
0.5	0.1	0.6	0.1	0.1	0.06	0.006	0.003	0.140625	0.0728306	0.00610975	0.00302722	0.137598	0.0698034	0.00308254	0.0677944	0.0667208	3.55556	6.86525	81.8364	165.168
0.6	0.1	0.6	0.1	0.1	0.06	0.006	0.0036	0.140625	0.0728306	0.00610975	0.00363926	0.136986	0.0691913	0.0024705	0.0677944	0.0667208	3.55556	6.86525	81.8364	137.391
0.7	0.1	0.6	0.1	0.1	0.06	0.006	0.0042	0.140625	0.0728306	0.00610975	0.00425352	0.136371	0.0685771	0.00185624	0.0677944	0.0667208	3.55556	6.86525	81.8364	117.55
0.8	0.1	0.6	0.1	0.1	0.06	0.006	0.0048	0.140625	0.0728306	0.00610975	0.00487002	0.135755	0.0679606	0.00123974	0.0677944	0.0667208	3.55556	6.86525	81.8364	102.669
0.9	0.1	0.6	0.1	0.1	0.06	0.006	0.0054	0.140625	0.0728306	0.00610975	0.00548876	0.135136	0.0673418	0.000620997	0.0677944	0.0667208	3.55556	6.86525	81.8364	91.0953
0.1	0.2	0.6	0.1	0.1	0.06	0.012	0.0012	0.140625	0.0728306	0.0124463	0.00120433	0.139421	0.0716262	0.0112419	0.0677944	0.0603843	3.55556	6.86525	40.1727	415.167
0.2	0.2	0.6	0.1	0.1	0.06	0.012	0.0024	0.140625	0.0728306	0.0124463	0.00241739	0.138208	0.0704132	0.0100289	0.0677944	0.0603843	3.55556	6.86525	40.1727	206.835
0.3	0.2	0.6	0.1	0.1	0.06	0.012	0.0036	0.140625	0.0728306	0.0124463	0.00363926	0.136986	0.0691913	0.00880699	0.0677944	0.0603843	3.55556	6.86525	40.1727	137.391
0.4	0.2	0.6	0.1	0.1	0.06	0.012	0.0048	0.140625	0.0728306	0.0124463	0.00487002	0.135755	0.0679606	0.00757624	0.0677944	0.0603843	3.55556	6.86525	40.1727	102.669
0.5	0.2	0.6	0.1	0.1	0.06	0.012	0.006	0.140625	0.0728306	0.0124463	0.00610975	0.134515	0.0667208	0.0063365	0.0677944	0.0603843	3.55556	6.86525	40.1727	81.8364
0.6	0.2	0.6	0.1	0.1	0.06	0.012	0.0072	0.140625	0.0728306	0.0124463	0.00735856	0.133266	0.065472	0.00508769	0.0677944	0.0603843	3.55556	6.86525	40.1727	67.9481
0.7	0.2	0.6	0.1	0.1	0.06	0.012	0.0084	0.140625	0.0728306	0.0124463	0.00861652	0.132008	0.0642141	0.00382973	0.0677944	0.0603843	3.55556	6.86525	40.1727	58.028
0.8	0.2	0.6	0.1	0.1	0.06	0.012	0.0096	0.140625	0.0728306	0.0124463	0.00988373	0.130741	0.0629468	0.00256252	0.0677944	0.0603843	3.55556	6.86525	40.1727	50.5882
0.9	0.2	0.6	0.1	0.1	0.06	0.012	0.0108	0.140625	0.0728306	0.0124463	0.0111603	0.129465	0.0616703	0.00128597	0.0677944	0.0603843	3.55556	6.86525	40.1727	44.8018
0.1	0.3	0.6	0.1	0.1	0.06	0.018	0.0018	0.140625	0.0728306	0.0190209	0.00180977	0.138815	0.0710208	0.0172111	0.0677944	0.0538097	3.55556	6.86525	26.2869	276.279
0.2	0.3	0.6	0.1	0.1	0.06	0.018	0.0036	0.140625	0.0728306	0.0190209	0.00363926	0.136986	0.0691913	0.0153816	0.0677944	0.0538097	3.55556	6.86525	26.2869	137.391
0.3	0.3	0.6	0.1	0.1	0.06	0.018	0.0054	0.140625	0.0728306	0.0190209	0.00548876	0.135136	0.0673418	0.0135321	0.0677944	0.0538097	3.55556	6.86525	26.2869	91.0953
0.4	0.3	0.6	0.1	0.1	0.06	0.018	0.0072	0.140625	0.0728306	0.0190209	0.00735856	0.133266	0.065472	0.0116623	0.0677944	0.0538097	3.55556	6.86525	26.2869	67.9481
0.5	0.3	0.6	0.1	0.1	0.06	0.018	0.009	0.140625	0.0728306	0.0190209	0.00924897	0.131376	0.0635816	0.00977188	0.0677944	0.0538097	3.55556	6.86525	26.2869	54.0601
0.6	0.3	0.6	0.1	0.1	0.06	0.018	0.0108	0.140625	0.0728306	0.0190209	0.0111603	0.129465	0.0616703	0.00786057	0.0677944	0.0538097	3.55556	6.86525	26.2869	44.8018
0.7	0.3	0.6	0.1	0.1	0.06	0.018	0.0126	0.140625	0.0728306	0.0190209	0.0130928	0.127532	0.0597378	0.00592805	0.0677944	0.0538097	3.55556	6.86525	26.2869	38.1889
0.8	0.3	0.6	0.1	0.1	0.06	0.018	0.0144	0.140625	0.0728306	0.0190209	0.0150469	0.125578	0.0577837	0.00397399	0.0677944	0.0538097	3.55556	6.86525	26.2869	33.2295
0.9	0.3	0.6	0.1	0.1	0.06	0.018	0.0162	0.140625	0.0728306	0.0190209	0.0170228	0.123602	0.0558078	0.00199808	0.0677944	0.0538097	3.55556	6.86525	26.2869	29.3724
0.1	0.4	0.6	0.1	0.1	0.06	0.024	0.0024	0.140625	0.0728306	0.0258456	0.00241739	0.138208	0.0704132	0.0234282	0.0677944	0.0469849	3.55556	6.86525	19.3456	206.835
0.2	0.4	0.6	0.1	0.1	0.06	0.024	0.0048	0.140625	0.0728306	0.0258456	0.00487002	0.135755	0.0679606	0.0209756	0.0677944	0.0469849	3.55556	6.86525	19.3456	102.669
0.3	0.4	0.6	0.1	0.1	0.06	0.024	0.0072	0.140625	0.0728306	0.0258456	0.00735856	0.133266	0.065472	0.0184871	0.0677944	0.0469849	3.55556	6.86525	19.3456	67.9481
0.4	0.4	0.6	0.1	0.1	0.06	0.024	0.0096	0.140625	0.0728306	0.0258456	0.00988373	0.130741	0.0629468	0.0159619	0.0677944	0.0469849	3.55556	6.86525	19.3456	50.5882
0.5	0.4	0.6	0.1	0.1	0.06	0.024	0.012	0.140625	0.0728306	0.0258456	0.0124463	0.128179	0.0603843	0.0133994	0.0677944	0.0469849	3.55556	6.86525	19.3456	40.1727
0.6	0.4	0.6	0.1	0.1	0.06	0.024	0.0144	0.140625	0.0728306	0.0258456	0.0150469	0.125578	0.0577837	0.0107988	0.0677944	0.0469849	3.55556	6.86525	19.3456	33.2295
0.7	0.4	0.6	0.1	0.1	0.06	0.024	0.0168	0.140625	0.0728306	0.0258456	0.0176863	0.122939	0.0551443	0.00815932	0.0677944	0.0469849	3.55556	6.86525	19.3456	28.2704
0.8	0.4	0.6	0.1	0.1	0.06	0.024	0.0192	0.140625	0.0728306	0.0258456	0.0203654	0.12026	0.0524652	0.00548024	0.0677944	0.0469849	3.55556	6.86525	19.3456	24.5515
0.9	0.4	0.6	0.1	0.1	0.06	0.024	0.0216	0.140625	0.0728306	0.0258456	0.0230849	0.11754	0.0497457	0.00276074	0.0677944	0.0469849	3.55556	6.86525	19.3456	21.6592
0.1	0.5	0.6	0.1	0.1	0.06	0.03	0.003	0.140625	0.0728306	0.0329335	0.00302722	0.137598	0.0698034	0.0299062	0.0677944	0.0398971	3.55556	6.86525	15.1821	165.168
0.2	0.5	0.6	0.1	0.1	0.06	0.03	0.006	0.140625	0.0728306	0.0329335	0.00610975	0.134515	0.0667208	0.0268237	0.0677944	0.0398971	3.55556	6.86525	15.1821	81.8364
0.3	0.5	0.6	0.1	0.1	0.06	0.03	0.009	0.140625	0.0728306	0.0329335	0.00924897	0.131376	0.0635816	0.0236845	0.0677944	0.0398971	3.55556	6.86525	15.1821	54.0601
0.4	0.5	0.6	0.1	0.1	0.06	0.03	0.012	0.140625	0.0728306	0.0329335	0.0124463	0.128179	0.0603843	0.0204872	0.0677944	0.0398971	3.55556	6.86525	15.1821	40.1727
0.5	0.5	0.6	0.1	0.1	0.06	0.03	0.015	0.140625	0.0728306	0.0329335	0.0157031	0.124922	0.0571275	0.0172304	0.0677944	0.0398971	3.55556	6.86525	15.1821	31.8409
0.6	0.5	0.6	0.1	0.1	0.06	0.03	0.018	0.140625	0.0728306	0.0329335	0.0190209	0.121604	0.0538097	0.0139126	0.0677944	0.0398971	3.55556	6.86525	15.1821	26.2869
0.7	0.5	0.6	0.1	0.1	0.06	0.03	0.021	0.140625	0.0728306	0.0329335	0.0224012	0.118224	0.0504294	0.0105323	0.0677944	0.0398971	3.55556	6.86525	15.1821	22.3202
0.8	0.5	0.6	0.1	0.1	0.06	0.03	0.024	0.140625	0.0728306	0.0329335	0.0258456	0.114779	0.0469849	0.00708782	0.0677944	0.0398971	3.55556	6.86525	15.1821	19.3456
0.9	0.5	0.6	0.1	0.1	0.06	0.03	0.027	0.140625	0.0728306	0.0329335	0.0293558	0.111269	0.0434748	0.00357763	0.0677944	0.0398971	3.55556	6.86525	15.1821	17.0324
0.1	0.6	0.6	0.1	0.1	0.06	0.036	0.0036	0.140625	0.0728306	0.040298	0.00363926	0.136986	0.0691913	0.0366588	0.0677944	0.0325326	3.55556	6.86525	12.4076	137.391
0.2	0.6	0.6	0.1	0.1	0.06	0.036	0.0072	0.140625	0.0728306	0.040298	0.00735856	0.133266	0.065472	0.0329394	0.0677944	0.0325326	3.55556	6.86525	12.4076	67.9481
0.3	0.6	0.6	0.1	0.1	0.06	0.036	0.0108	0.140625	0.0728306	0.040298	0.0111603	0.129465	0.0616703	0.0291377	0.0677944	0.0325326	3.55556	6.86525	12.4076	44.8018
0.4	0.6	0.6	0.1	0.1	0.06	0.036	0.0144	0.140625	0.0728306	0.040298	0.0150469	0.125578	0.0577837	0.0252511	0.0677944	0.0325326	3.55556	6.86525	12.4076	33.2295
0.5	0.6	0.6	0.1	0.1	0.06	0.036	0.018	0.140625	0.0728306	0.040298	0.0190209	0.121604	0.0538097	0.0212772	0.0677944	0.0325326	3.55556	6.86525	12.4076	26.2869
0.6	0.6	0.6	0.1	0.1	0.06	0.036	0.0216	0.140625	0.0728306	0.040298	0.0230849	0.11754	0.0497457	0.0172131	0.0677944	0.0325326	3.55556	6.86525	12.4076	21.6592
0.7	0.6	0.6	0.1	0.1	0.06	0.036	0.0252	0.140625	0.0728306	0.040298	0.0272417	0.113383	0.0455889	0.0130563	0.0677944	0.0325326	3.55556	6.86525	12.4076	18.3542
0.8	0.6	0.6	0.1	0.1	0.06	0.036	0.0288	0.140625	0.0728306	0.040298	0.0314942	0.109131	0.0413364	0.00880381	0.0677944	0.0325326	3.55556	6.86525	12.4076	15.8759
0.9	0.6	0.6	0.1	0.1	0.06	0.036	0.0324	0.140625	0.0728306	0.040298	0.0358453	0.10478	0.0369853	0.00445274	0.0677944	0.0325326	3.55556	6.86525	12.4076	13.9488
0.1	0.7	0.6	0.1	0.1	0.06	0.042	0.0042	0.140625	0.0728306	0.0479539	0.00425352	0.136371	0.0685771	0.0437004	0.0677944	0.0248767	3.55556	6.86525	10.4267	117.55
0.2	0.7	0.6	0.1	0.1	0.06	0.042	0.0084	0.140625	0.0728306	0.0479539	0.00861652	0.132008	0.0642141	0.0393374	0.0677944	0.0248767	3.55556	6.86525	10.4267	58.028
0.3	0.7	0.6	0.1	0.1	0.06	0.042	0.0126	0.140625	0.0728306	0.0479539	0.0130928	0.127532	0.0597378	0.0348611	0.0677944	0.0248767	3.55556	6.86525	10.4267	38.1889
0.4	0.7	0.6	0.1	0.1	0.06	0.042	0.0168	0.140625	0.0728306	0.0479539	0.0176863	0.122939	0.0551443	0.0302676	0.0677944	0.0248767	3.55556	6.86525	10.4267	28.2704
0.5	0.7	0.6	0.1	0.1	0.06	0.042	0.021	0.140625	0.0728306	0.0479539	0.0224012	0.118224	0.0504294	0.0255527	0.0677944	0.0248767	3.55556	6.86525	10.4267	22.3202
0.6	0.7	0.6	0.1	0.1	0.06	0.042	0.0252	0.140625	0.0728306	0.0479539	0.0272417	0.113383	0.0455889	0.0207122	0.0677944	0.0248767	3.55556	6.86525	10.4267	18.3542
0.7	0.7	0.6	0.1	0.1	0.06	0.042	0.0294	0.140625	0.0728306	0.0479539	0.0322125	0.108413	0.0406181	0.0157414	0.0677944	0.0248767	3.55556	6.86525	10.4267	15.5219
0.8	0.7	0.6	0.1	0.1	0.06	0.042	0.0336	0.140625	0.0728306	0.0479539	0.0373181	0.103307	0.0355125	0.0106358	0.0677944	0.0248767	3.55556	6.86525	10.4267	13.3983
0.9	0.7	0.6	0.1	0.1	0.06	0.042	0.0378	0.140625	0.0728306	0.0479539	0.0425635	0.0980615	0.0302671	0.0053904	0.0677944	0.0248767	3.55556	6.86525	10.4267	11.7472
0.1	0.8	0.6	0.1	0.1	0.06	0.048	0.0048	0.140625	0.0728306	0.0559167	0.00487002	0.135755	0.0679606	0.0510467	0.0677944	0.0169139	3.55556	6.86525	8.94188	102.669
0.2	0.8	0.6	0.1	0.1	0.06	0.048	0.0096	0.140625	0.0728306	0.0559167	0.00988373	0.130741	0.0629468	0.0460329	0.0677944	0.0169139	3.55556	6.86525	8.94188	50.5882
0.3	0.8	0.6	0.1	0.1	0.06	0.048	0.0144	0.140625	0.0728306	0.0559167	0.0150469	0.125578	0.0577837	0.0408698	0.0677944	0.0169139	3.55556	6.86525	8.94188	33.2295
0.4	0.8	0.6	0.1	0.1	0.06	0.048	0.0192	0.140625	0.0728306	0.0559167	0.0203654	0.12026	0.0524652	0.0355513	0.0677944	0.0169139	3.55556	6.86525	8.94188	24.5515
0.5	0.8	0.6	0.1	0.1	0.06	0.048	0.024	0.140625	0.0728306	0.0559167	0.0258456	0.114779	0.0469849	0.030071	0.0677944	0.0169139	3.55556	6.86525	8.94188	19.3456
0.6	0.8	0.6	0.1	0.1	0.06	0.048	0.0288	0.140625	0.0728306	0.0559167	0.0314942	0.109131	0.0413364	0.0244225	0.0677944	0.0169139	3.55556	6.86525	8.94188	15.8759
0.7	0.8	0.6	0.1	0.1	0.06	0.048	0.0336	0.140625	0.0728306	0.0559167	0.0373181	0.103307	0.0355125	0.0185986	0.0677944	0.0169139	3.55556	6.86525	8.94188	13.3983
0.8	0.8	0.6	0.1	0.1	0.06	0.048	0.0384	0.140625	0.0728306	0.0559167	0.0433246	0.0973004	0.029506	0.0125921	0.0677944	0.0169139	3.55556	6.86525	8.94188	11.5408
0.9	0.8	0.6	0.1	0.1	0.06	0.048	0.0432	0.140625	0.0728306	0.0559167	0.0495214	0.0911036	0.0233092	0.00639529	0.0677944	0.0169139	3.55556	6.86525	8.94188	10.0966
0.1	0.9	0.6	0.1	0.1	0.06	0.054	0.0054	0.140625	0.0728306	0.064203	0.00548876	0.135136	0.0673418	0.0587142	0.0677944	0.0086276	3.55556	6.86525	7.7878	91.0953
0.2	0.9	0.6	0.1	0.1	0.06	0.054	0.0108	0.140625	0.0728306	0.064203	0.0111603	0.129465	0.0616703	0.0530427	0.0677944	0.0086276	3.55556	6.86525	7.7878	44.8018
0.3	0.9	0.6	0.1	0.1	0.06	0.054	0.0162	0.140625	0.0728306	0.064203	0.0170228	0.123602	0.0558078	0.0471802	0.0677944	0.0086276	3.55556	6.86525	7.7878	29.3724
0.4	0.9	0.6	0.1	0.1	0.06	0.054	0.0216	0.140625	0.0728306	0.064203	0.0230849	0.11754	0.0497457	0.0411181	0.0677944	0.0086276	3.55556	6.86525	7.7878	21.6592
0.5	0.9	0.6	0.1	0.1	0.06	0.054	0.027	0.140625	0.0728306	0.064203	0.0293558	0.111269	0.0434748	0.0348472	0.0677944	0.0086276	3.55556	6.86525	7.7878	17.0324
0.6	0.9	0.6	0.1	0.1	0.06	0.054	0.0324	0.140625	0.0728306	0.064203	0.0358453	0.10478	0.0369853	0.0283577	0.0677944	0.0086276	3.55556	6.86525	7.7878	13.9488
0.7	0.9	0.6	0.1	0.1	0.06	0.054	0.0378	0.140625	0.0728306	0.064203	0.0425635	0.0980615	0.0302671	0.0216395	0.0677944	0.0086276	3.55556	6.86525	7.7878	11.7472
0.8	0.9	0.6	0.1	0.1	0.06	0.054	0.0432	0.140625	0.0728306	0.064203	0.0495214	0.0911036	0.0233092	0.0146816	0.0677944	0.0086276	3.55556	6.86525	7.7878	10.0966
0.9	0.9	0.6	0.1	0.1	0.06	0.054	0.0486	0.140625	0.0728306	0.064203	0.0567305	0.0838945	0.0161001	0.00747252	0.0677944	0.0086276	3.55556	6.86525	7.7878	8.81361
0.1	0.1	0.6	0.1	0.1	0.06	0.006	0.0006	0.140625	0.0728306	0.00610975	0.000601082	0.140024	0.0722295	0.00550867	0.0677944	0.0667208	3.55556	6.86525	81.8364	831.834
0.2	0.1	0.6	0.1	0.1	0.06	0.006	0.0012	0.140625	0.0728306	0.00610975	0.00120433	0.139421	0.0716262	0.00490542	0.0677944	0.0667208	3.55556	6.86525	81.8364	415.167
0.3	0.1	0.6	0.1	0.1	0.06	0.006	0.0018	0.140625	0.0728306	0.00610975	0.00180977	0.138815	0.0710208	0.00429999	0.0677944	0.0667208	3.55556	6.86525	81.8364	276.279
0.4	0.1	0.6	0.1	0.1	0.06	0.006	0.0024	0.140625	0.0728306	0.00610975	0.00241739	0.138208	0.0704132	0.00369236	0.0677944	0.0667208	3.55556	6.86525	81.8364	206.835
0.5	0.1	0.6	0.1	0.1	0.06	0.006	0.003	0.140625	0.0728306	0.00610975	0.00302722	0.137598	0.0698034	0.00308254	0.0677944	0.0667208	3.55556	6.86525	81.8364	165.168
0.6	0.1	0.6	0.1	0.1	0.06	0.006	0.0036	0.140625	0.0728306	0.00610975	0.00363926	0.136986	0.0691913	0.0024705	0.0677944	0.0667208	3.55556	6.86525	81.8364	137.391
0.7	0.1	0.6	0.1	0.1	0.06	0.006	0.0042	0.140625	0.0728306	0.00610975	0.00425352	0.136371	0.0685771	0.00185624	0.0677944	0.0667208	3.55556	6.86525	81.8364	117.55
0.8	0.1	0.6	0.1	0.1	0.06	0.006	0.0048	0.140625	0.0728306	0.00610975	0.00487002	0.135755	0.0679606	0.00123974	0.0677944	0.0667208	3.55556	6.86525	81.8364	102.669
0.9	0.1	0.6	0.1	0.1	0.06	0.006	0.0054	0.140625	0.0728306	0.00610975	0.00548876	0.135136	0.0673418	0.000620997	0.0677944	0.0667208	3.55556	6.86525	81.8364	91.0953
0.1	0.2	0.6	0.1	0.1	0.06	0.012	0.0012	0.140625	0.0728306	0.0124463	0.00120433	0.139421	0.0716262	0.0112419	0.0677944	0.0603843	3.55556	6.86525	40.1727	415.167
0.2	0.2	0.6	0.1	0.1	0.06	0.012	0.0024	0.140625	0.0728306	0.0124463	0.00241739	0.138208	0.0704132	0.0100289	0.0677944	0.0603843	3.55556	6.86525	40.1727	206.835
0.3	0.2	0.6	0.1	0.1	0.06	0.012	0.0036	0.140625	0.0728306	0.0124463	0.00363926	0.136986	0.0691913	0.00880699	0.0677944	0.0603843	3.55556	6.86525	40.1727	137.391
0.4	0.2	0.6	0.1	0.1	0.06	0.012	0.0048	0.140625	0.0728306	0.0124463	0.00487002	0.135755	0.0679606	0.00757624	0.0677944	0.0603843	3.55556	6.86525	40.1727	102.669
0.5	0.2	0.6	0.1	0.1	0.06	0.012	0.006	0.140625	0.0728306	0.0124463	0.00610975	0.134515	0.0667208	0.0063365	0.0677944	0.0603843	3.55556	6.86525	40.1727	81.8364
0.6	0.2	0.6	0.1	0.1	0.06	0.012	0.0072	0.140625	0.0728306	0.0124463	0.00735856	0.133266	0.065472	0.00508769	0.0677944	0.0603843	3.55556	6.86525	40.1727	67.9481
0.7	0.2	0.6	0.1	0.1	0.06	0.012	0.0084	0.140625	0.0728306	0.0124463	0.00861652	0.132008	0.0642141	0.00382973	0.0677944	0.0603843	3.55556	6.86525	40.1727	58.028
0.8	0.2	0.6	0.1	0.1	0.06	0.012	0.0096	0.140625	0.0728306	0.0124463	0.00988373	0.130741	0.0629468	0.00256252	0.0677944	0.0603843	3.55556	6.86525	40.1727	50.5882
0.9	0.2	0.6	0.1	0.1	0.06	0.012	0.0108	0.140625	0.0728306	0.0124463	0.0111603	0.129465	0.0616703	0.00128597	0.0677944	0.0603843	3.55556	6.86525	40.1727	44.8018
0.1	0.3	0.6	0.1	0.1	0.06	0.018	0.0018	0.140625	0.0728306	0.0190209	0.00180977	0.138815	0.0710208	0.0172111	0.0677944	0.0538097	3.55556	6.86525	26.2869	276.279
0.2	0.3	0.6	0.1	0.1	0.06	0.018	0.0036	0.140625	0.0728306	0.0190209	0.00363926	0.136986	0.0691913	0.0153816	0.0677944	0.0538097	3.55556	6.86525	26.2869	137.391
0.3	0.3	0.6	0.1	0.1	0.06	0.018	0.0054	0.140625	0.0728306	0.0190209	0.00548876	0.135136	0.0673418	0.0135321	0.0677944	0.0538097	3.55556	6.86525	26.2869	91.0953
0.4	0.3	0.6	0.1	0.1	0.06	0.018	0.0072	0.140625	0.0728306	0.0190209	0.00735856	0.133266	0.065472	0.0116623	0.0677944	0.0538097	3.55556	6.86525	26.2869	67.9481
0.5	0.3	0.6	0.1	0.1	0.06	0.018	0.009	0.140625	0.0728306	0.0190209	0.00924897	0.131376	0.0635816	0.00977188	0.0677944	0.0538097	3.55556	6.86525	26.2869	54.0601
0.6	0.3	0.6	0.1	0.1	0.06	0.018	0.0108	0.140625	0.0728306	0.0190209	0.0111603	0.129465	0.0616703	0.00786057	0.0677944	0.0538097	3.55556	6.86525	26.2869	44.8018
0.7	0.3	0.6	0.1	0.1	0.06	0.018	0.0126	0.140625	0.0728306	0.0190209	0.0130928	0.127532	0.0597378	0.00592805	0.0677944	0.0538097	3.55556	6.86525	26.2869	38.1889
0.8	0.3	0.6	0.1	0.1	0.06	0.018	0.0144	0.140625	0.0728306	0.0190209	0.0150469	0.125578	0.0577837	0.00397399	0.0677944	0.0538097	3.55556	6.86525	26.2869	33.2295
0.9	0.3	0.6	0.1	0.1	0.06	0.018	0.0162	0.140625	0.0728306	0.0190209	0.0170228	0.123602	0.0558078	0.00199808	0.0677944	0.0538097	3.55556	6.86525	26.2869	29.3724
0.1	0.4	0.6	0.1	0.1	0.06	0.024	0.0024	0.140625	0.0728306	0.0258456	0.00241739	0.138208	0.0704132	0.0234282	0.0677944	0.0469849	3.55556	6.86525	19.3456	206.835
0.2	0.4	0.6	0.1	0.1	0.06	0.024	0.0048	0.140625	0.0728306	0.0258456	0.00487002	0.135755	0.0679606	0.0209756	0.0677944	0.0469849	3.55556	6.86525	19.3456	102.669
0.3	0.4	0.6	0.1	0.1	0.06	0.024	0.0072	0.140625	0.0728306	0.0258456	0.00735856	0.133266	0.065472	0.0184871	0.0677944	0.0469849	3.55556	6.86525	19.3456	67.9481
0.4	0.4	0.6	0.1	0.1	0.06	0.024	0.0096	0.140625	0.0728306	0.0258456	0.00988373	0.130741	0.0629468	0.0159619	0.0677944	0.0469849	3.55556	6.86525	19.3456	50.5882
0.5	0.4	0.6	0.1	0.1	0.06	0.024	0.012	0.140625	0.0728306	0.0258456	0.0124463	0.128179	0.0603843	0.0133994	0.0677944	0.0469849	3.55556	6.86525	19.3456	40.1727
0.6	0.4	0.6	0.1	0.1	0.06	0.024	0.0144	0.140625	0.0728306	0.0258456	0.0150469	0.125578	0.0577837	0.0107988	0.0677944	0.0469849	3.55556	6.86525	19.3456	33.2295
0.7	0.4	0.6	0.1	0.1	0.06	0.024	0.0168	0.140625	0.0728306	0.0258456	0.0176863	0.122939	0.0551443	0.00815932	0.0677944	0.0469849	3.55556	6.86525	19.3456	28.2704
0.8	0.4	0.6	0.1	0.1	0.06	0.024	0.0192	0.140625	0.0728306	0.0258456	0.0203654	0.12026	0.0524652	0.00548024	0.0677944	0.0469849	3.55556	6.86525	19.3456	24.5515
0.9	0.4	0.6	0.1	0.1	0.06	0.024	0.0216	0.140625	0.0728306	0.0258456	0.0230849	0.11754	0.0497457	0.00276074	0.0677944	0.0469849	3.55556	6.86525	19.3456	21.6592
0.1	0.5	0.6	0.1	0.1	0.06	0.03	0.003	0.140625	0.0728306	0.0329335	0.00302722	0.137598	0.0698034	0.0299062	0.0677944	0.0398971	3.55556	6.86525	15.1821	165.168
0.2	0.5	0.6	0.1	0.1	0.06	0.03	0.006	0.140625	0.0728306	0.0329335	0.00610975	0.134515	0.0667208	0.0268237	0.0677944	0.0398971	3.55556	6.86525	15.1821	81.8364
0.3	0.5	0.6	0.1	0.1	0.06	0.03	0.009	0.140625	0.0728306	0.0329335	0.00924897	0.131376	0.0635816	0.0236845	0.0677944	0.0398971	3.55556	6.86525	15.1821	54.0601
0.4	0.5	0.6	0.1	0.1	0.06	0.03	0.012	0.140625	0.0728306	0.0329335	0.0124463	0.128179	0.0603843	0.0204872	0.0677944	0.0398971	3.55556	6.86525	15.1821	40.1727
0.5	0.5	0.6	0.1	0.1	0.06	0.03	0.015	0.140625	0.0728306	0.0329335	0.0157031	0.124922	0.0571275	0.0172304	0.0677944	0.0398971	3.55556	6.86525	15.1821	31.8409
0.6	0.5	0.6	0.1	0.1	0.06	0.03	0.018	0.140625	0.0728306	0.0329335	0.0190209	0.121604	0.0538097	0.0139126	0.0677944	0.0398971	3.55556	6.86525	15.1821	26.2869
0.7	0.5	0.6	0.1	0.1	0.06	0.03	0.021	0.140625	0.0728306	0.0329335	0.0224012	0.118224	0.0504294	0.0105323	0.0677944	0.0398971	3.55556	6.86525	15.1821	22.3202
0.8	0.5	0.6	0.1	0.1	0.06	0.03	0.024	0.140625	0.0728306	0.0329335	0.0258456	0.114779	0.0469849	0.00708782	0.0677944	0.0398971	3.55556	6.86525	15.1821	19.3456
0.9	0.5	0.6	0.1	0.1	0.06	0.03	0.027	0.140625	0.0728306	0.0329335	0.0293558	0.111269	0.0434748	0.00357763	0.0677944	0.0398971	3.55556	6.86525	15.1821	17.0324
0.1	0.6	0.6	0.1	0.1	0.06	0.036	0.0036	0.140625	0.0728306	0.040298	0.00363926	0.136986	0.0691913	0.0366588	0.0677944	0.0325326	3.55556	6.86525	12.4076	137.391
0.2	0.6	0.6	0.1	0.1	0.06	0.036	0.0072	0.140625	0.0728306	0.040298	0.00735856	0.133266	0.065472	0.0329394	0.0677944	0.0325326	3.55556	6.86525	12.4076	67.9481
0.3	0.6	0.6	0.1	0.1	0.06	0.036	0.0108	0.140625	0.0728306	0.040298	0.0111603	0.129465	0.0616703	0.0291377	0.0677944	0.0325326	3.55556	6.86525	12.4076	44.8018
0.4	0.6	0.6	0.1	0.1	0.06	0.036	0.0144	0.140625	0.0728306	0.040298	0.0150469	0.125578	0.0577837	0.0252511	0.0677944	0.0325326	3.55556	6.86525	12.4076	33.2295
0.5	0.6	0.6	0.1	0.1	0.06	0.036	0.018	0.140625	0.0728306	0.040298	0.0190209	0.121604	0.0538097	0.0212772	0.0677944	0.0325326	3.55556	6.86525	12.4076	26.2869
0.6	0.6	0.6	0.1	0.1	0.06	0.036	0.0216	0.140625	0.0728306	0.040298	0.0230849	0.11754	0.0497457	0.0172131	0.0677944	0.0325326	3.55556	6.86525	12.4076	21.6592
0.7	0.6	0.6	0.1	0.1	0.06	0.036	0.0252	0.140625	0.0728306	0.040298	0.0272417	0.113383	0.0455889	0.0130563	0.0677944	0.0325326	3.55556	6.86525	12.4076	18.3542
0.8	0.6	0.6	0.1	0.1	0.06	0.036	0.0288	0.140625	0.0728306	0.040298	0.0314942	0.109131	0.0413364	0.00880381	0.0677944	0.0325326	3.55556	6.86525	12.4076	15.8759
0.9	0.6	0.6	0.1	0.1	0.06	0.036	0.0324	0.140625	0.0728306	0.040298	0.0358453	0.10478	0.0369853	0.00445274	0.0677944	0.0325326	3.55556	6.86525	12.4076	13.9488
0.1	0.7	0.6	0.1	0.1	0.06	0.042	0.0042	0.140625	0.0728306	0.0479539	0.00425352	0.136371	0.0685771	0.0437004	0.0677944	0.0248767	3.55556	6.86525	10.4267	117.55
0.2	0.7	0.6	0.1	0.1	0.06	0.042	0.0084	0.140625	0.0728306	0.0479539	0.00861652	0.132008	0.0642141	0.0393374	0.0677944	0.0248767	3.55556	6.86525	10.4267	58.028
0.3	0.7	0.6	0.1	0.1	0.06	0.042	0.0126	0.140625	0.0728306	0.0479539	0.0130928	0.127532	0.0597378	0.0348611	0.0677944	0.0248767	3.55556	6.86525	10.4267	38.1889
0.4	0.7	0.6	0.1	0.1	0.06	0.042	0.0168	0.140625	0.0728306	0.0479539	0.0176863	0.122939	0.0551443	0.0302676	0.0677944	0.0248767	3.55556	6.86525	10.4267	28.2704
0.5	0.7	0.6	0.1	0.1	0.06	0.042	0.021	0.140625	0.0728306	0.0479539	0.0224012	0.118224	0.0504294	0.0255527	0.0677944	0.0248767	3.55556	6.86525	10.4267	22.3202
0.6	0.7	0.6	0.1	0.1	0.06	0.042	0.0252	0.140625	0.0728306	0.0479539	0.0272417	0.113383	0.0455889	0.0207122	0.0677944	0.0248767	3.55556	6.86525	10.4267	18.3542
0.7	0.7	0.6	0.1	0.1	0.06	0.042	0.0294	0.140625	0.0728306	0.0479539	0.0322125	0.108413	0.0406181	0.0157414	0.0677944	0.0248767	3.55556	6.86525	10.4267	15.5219
0.8	0.7	0.6	0.1	0.1	0.06	0.042	0.0336	0.140625	0.0728306	0.0479539	0.0373181	0.103307	0.0355125	0.0106358	0.0677944	0.0248767	3.55556	6.86525	10.4267	13.3983
0.9	0.7	0.6	0.1	0.1	0.06	0.042	0.0378	0.140625	0.0728306	0.0479539	0.0425635	0.0980615	0.0302671	0.0053904	0.0677944	0.0248767	3.55556	6.86525	10.4267	11.7472
0.1	0.8	0.6	0.1	0.1	0.06	0.048	0.0048	0.140625	0.0728306	0.0559167	0.00487002	0.135755	0.0679606	0.0510467	0.0677944	0.0169139	3.55556	6.86525	8.94188	102.669
0.2	0.8	0.6	0.1	0.1	0.06	0.048	0.0096	0.140625	0.0728306	0.0559167	0.00988373	0.130741	0.0629468	0.0460329	0.0677944	0.0169139	3.55556	6.86525	8.94188	50.5882
0.3	0.8	0.6	0.1	0.1	0.06	0.048	0.0144	0.140625	0.0728306	0.0559167	0.0150469	0.125578	0.0577837	0.0408698	0.0677944	0.0169139	3.55556	6.86525	8.94188	33.2295
0.4	0.8	0.6	0.1	0.1	0.06	0.048	0.0192	0.140625	0.0728306	0.0559167	0.0203654	0.12026	0.0524652	0.0355513	0.0677944	0.0169139	3.55556	6.86525	8.94188	24.5515
0.5	0.8	0.6	0.1	0.1	0.06	0.048	0.024	0.140625	0.0728306	0.0559167	0.0258456	0.114779	0.0469849	0.030071	0.0677944	0.0169139	3.55556	6.86525	8.94188	19.3456
0.6	0.8	0.6	0.1	0.1	0.06	0.048	0.0288	0.140625	0.0728306	0.0559167	0.0314942	0.109131	0.0413364	0.0244225	0.0677944	0.0169139	3.55556	6.86525	8.94188	15.8759
0.7	0.8	0.6	0.1	0.1	0.06	0.048	0.0336	0.140625	0.0728306	0.0559167	0.0373181	0.103307	0.0355125	0.0185986	0.0677944	0.0169139	3.55556	6.86525	8.94188	13.3983
0.8	0.8	0.6	0.1	0.1	0.06	0.048	0.0384	0.140625	0.0728306	0.0559167	0.0433246	0.0973004	0.029506	0.0125921	0.0677944	0.0169139	3.55556	6.86525	8.94188	11.5408
0.9	0.8	0.6	0.1	0.1	0.06	0.048	0.0432	0.140625	0.0728306	0.0559167	0.0495214	0.0911036	0.0233092	0.00639529	0.0677944	0.0169139	3.55556	6.86525	8.94188	10.0966
0.1	0.9	0.6	0.1	0.1	0.06	0.054	0.0054	0.140625	0.0728306	0.064203	0.00548876	0.135136	0.0673418	0.0587142	0.0677944	0.0086276	3.55556	6.86525	7.7878	91.0953
0.2	0.9	0.6	0.1	0.1	0.06	0.054	0.0108	0.140625	0.0728306	0.064203	0.0111603	0.129465	0.0616703	0.0530427	0.0677944	0.0086276	3.55556	6.86525	7.7878	44.8018
0.3	0.9	0.6	0.1	0.1	0.06	0.054	0.0162	0.140625	0.0728306	0.064203	0.0170228	0.123602	0.0558078	0.0471802	0.0677944	0.0086276	3.55556	6.86525	7.7878	29.3724
0.4	0.9	0.6	0.1	0.1	0.06	0.054	0.0216	0.140625	0.0728306	0.064203	0.0230849	0.11754	0.0497457	0.0411181	0.0677944	0.0086276	3.55556	6.86525	7.7878	21.6592
0.5	0.9	0.6	0.1	0.1	0.06	0.054	0.027	0.140625	0.0728306	0.064203	0.0293558	0.111269	0.0434748	0.0348472	0.0677944	0.0086276	3.55556	6.86525	7.7878	17.0324
0.6	0.9	0.6	0.1	0.1	0.06	0.054	0.0324	0.140625	0.0728306	0.064203	0.0358453	0.10478	0.0369853	0.0283577	0.0677944	0.0086276	3.55556	6.86525	7.7878	13.9488
0.7	0.9	0.6	0.1	0.1	0.06	0.054	0.0378	0.140625	0.0728306	0.064203	0.0425635	0.0980615	0.0302671	0.0216395	0.0677944	0.0086276	3.55556	6.86525	7.7878	11.7472
0.8	0.9	0.6	0.1	0.1	0.06	0.054	0.0432	0.140625	0.0728306	0.064203	0.0495214	0.0911036	0.0233092	0.0146816	0.0677944	0.0086276	3.55556	6.86525	7.7878	10.0966
0.9	0.9	0.6	0.1	0.1	0.06	0.054	0.0486	0.140625	0.0728306	0.064203	0.0567305	0.0838945	0.0161001	0.00747252	0.0677944	0.0086276	3.55556	6.86525	7.7878	8.81361
0.1	0.1	0.6	0.1	0.1	0.06	0.006	0.0006	0.140625	0.0728306	0.00610975	0.000601082	0.140024	0.0722295	0.00550867	0.0677944	0.0667208	3.55556	6.86525	81.8364	831.834
0.2	0.1	0.6	0.1	0.1	0.06	0.006	0.0012	0.140625	0.0728306	0.00610975	0.00120433	0.139421	0.0716262	0.00490542	0.0677944	0.0667208	3.55556	6.86525	81.8364	415.167
0.3	0.1	0.6	0.1	0.1	0.06	0.006	0.0018	0.140625	0.0728306	0.00610975	0.00180977	0.138815	0.0710208	0.00429999	0.0677944	0.0667208	3.55556	6.86525	81.8364	276.279
0.4	0.1	0.6	0.1	0.1	0.06	0.006	0.0024	0.140625	0.0728306	0.00610975	0.00241739	0.138208	0.0704132	0.00369236	0.0677944	0.0667208	3.55556	6.86525	81.8364	206.835
0.5	0.1	0.6	0.1	0.1	0.06	0.006	0.003	0.140625	0.0728306	0.00610975	0.00302722	0.137598	0.0698034	0.00308254	0.0677944	0.0667208	3.55556	6.86525	81.8364	165.168
0.6	0.1	0.6	0.1	0.1	0.06	0.006	0.0036	0.140625	0.0728306	0.00610975	0.00363926	0.136986	0.0691913	0.0024705	0.0677944	0.0667208	3.55556	6.86525	81.8364	137.391
0.7	0.1	0.6	0.1	0.1	0.06	0.006	0.0042	0.140625	0.0728306	0.00610975	0.00425352	0.136371	0.0685771	0.00185624	0.0677944	0.0667208	3.55556	6.86525	81.8364	117.55
0.8	0.1	0.6	0.1	0.1	0.06	0.006	0.0048	0.140625	0.0728306	0.00610975	0.00487002	0.135755	0.0679606	0.00123974	0.0677944	0.0667208	3.55556	6.86525	81.8364	102.669
0.9	0.1	0.6	0.1	0.1	0.06	0.006	0.0054	0.140625	0.0728306	0.00610975	0.00548876	0.135136	0.0673418	0.000620997	0.0677944	0.0667208	3.55556	6.86525	81.8364	91.0953
0.1	0.2	0.6	0.1	0.1	0.06	0.012	0.0012	0.140625	0.0728306	0.0124463	0.00120433	0.139421	0.0716262	0.0112419	0.0677944	0.0603843	3.55556	6.86525	40.1727	415.167
0.2	0.2	0.6	0.1	0.1	0.06	0.012	0.0024	0.140625	0.0728306	0.0124463	0.00241739	0.138208	0.0704132	0.0100289	0.0677944	0.0603843	3.55556	6.86525	40.1727	206.835
0.3	0.2	0.6	0.1	0.1	0.06	0.012	0.0036	0.140625	0.0728306	0.0124463	0.00363926	0.136986	0.0691913	0.00880699	0.0677944	0.0603843	3.55556	6.86525	40.1727	137.391
0.4	0.2	0.6	0.1	0.1	0.06	0.012	0.0048	0.140625	0.0728306	0.0124463	0.00487002	0.135755	0.0679606	0.00757624	0.0677944	0.0603843	3.55556	6.86525	40.1727	102.669
0.5	0.2	0.6	0.1	0.1	0.06	0.012	0.006	0.140625	0.0728306	0.0124463	0.00610975	0.134515	0.0667208	0.0063365	0.0677944	0.0603843	3.55556	6.86525	40.1727	81.8364
0.6	0.2	0.6	0.1	0.1	0.06	0.012	0.0072	0.140625	0.0728306	0.0124463	0.00735856	0.133266	0.065472	0.00508769	0.0677944	0.0603843	3.55556	6.86525	40.1727	67.9481
0.7	0.2	0.6	0.1	0.1	0.06	0.012	0.0084	0.140625	0.0728306	0.0124463	0.00861652	0.132008	0.0642141	0.00382973	0.0677944	0.0603843	3.55556	6.86525	40.1727	58.028
0.8	0.2	0.6	0.1	0.1	0.06	0.012	0.0096	0.140625	0.0728306	0.0124463	0.00988373	0.130741	0.0629468	0.00256252	0.0677944	0.0603843	3.55556	6.86525	40.1727	50.5882
0.9	0.2	0.6	0.1	0.1	0.06	0.012	0.0108	0.140625	0.0728306	0.0124463	0.0111603	0.129465	0.0616703	0.00128597	0.0677944	0.0603843	3.55556	6.86525	40.1727	44.8018
0.1	0.3	0.6	0.1	0.1	0.06	0.018	0.0018	0.140625	0.0728306	0.0190209	0.00180977	0.138815	0.0710208	0.0172111	0.0677944	0.0538097	3.55556	6.86525	26.2869	276.279
0.2	0.3	0.6	0.1	0.1	0.06	0.018	0.0036	0.140625	0.0728306	0.0190209	0.00363926	0.136986	0.0691913	0.0153816	0.0677944	0.0538097	3.55556	6.86525	26.2869	137.391
0.3	0.3	0.6	0.1	0.1	0.06	0.018	0.0054	0.140625	0.0728306	0.0190209	0.00548876	0.135136	0.0673418	0.0135321	0.0677944	0.0538097	3.55556	6.86525	26.2869	91.0953
0.4	0.3	0.6	0.1	0.1	0.06	0.018	0.0072	0.140625	0.0728306	0.0190209	0.00735856	0.133266	0.065472	0.0116623	0.0677944	0.0538097	3.55556	6.86525	26.2869	67.9481
0.5	0.3	0.6	0.1	0.1	0.06	0.018	0.009	0.140625	0.0728306	0.0190209	0.00924897	0.131376	0.0635816	0.00977188	0.0677944	0.0538097	3.55556	6.86525	26.2869	54.0601
0.6	0.3	0.6	0.1	0.1	0.06	0.018	0.0108	0.140625	0.0728306	0.0190209	0.0111603	0.129465	0.0616703	0.00786057	0.0677944	0.0538097	3.55556	6.86525	26.2869	44.8018
0.7	0.3	0.6	0.1	0.1	0.06	0.018	0.0126	0.140625	0.0728306	0.0190209	0.0130928	0.127532	0.0597378	0.00592805	0.0677944	0.0538097	3.55556	6.86525	26.2869	38.1889
0.8	0.3	0.6	0.1	0.1	0.06	0.018	0.0144	0.140625	0.0728306	0.0190209	0.0150469	0.125578	0.0577837	0.00397399	0.0677944	0.0538097	3.55556	6.86525	26.2869	33.2295
0.9	0.3	0.6	0.1	0.1	0.06	0.018	0.0162	0.140625	0.0728306	0.0190209	0.0170228	0.123602	0.0558078	0.00199808	0.0677944	0.0538097	3.55556	6.86525	26.2869	29.3724
0.1	0.4	0.6	0.1	0.1	0.06	0.024	0.0024	0.140625	0.0728306	0.0258456	0.00241739	0.138208	0.0704132	0.0234282	0.0677944	0.0469849	3.55556	6.86525	19.3456	206.835
0.2	0.4	0.6	0.1	0.1	0.06	0.024	0.0048	0.140625	0.0728306	0.0258456	0.00487002	0.135755	0.0679606	0.0209756	0.0677944	0.0469849	3.55556	6.86525	19.3456	102.669
0.3	0.4	0.6	0.1	0.1	0.06	0.024	0.0072	0.140625	0.0728306	0.0258456	0.00735856	0.133266	0.065472	0.0184871	0.0677944	0.0469849	3.55556	6.86525	19.3456	67.9481
0.4	0.4	0.6	0.1	0.1	0.06	0.024	0.0096	0.140625	0.0728306	0.0258456	0.00988373	0.130741	0.0629468	0.0159619	0.0677944	0.0469849	3.55556	6.86525	19.3456	50.5882
0.5	0.4	0.6	0.1	0.1	0.06	0.024	0.012	0.140625	0.0728306	0.0258456	0.0124463	0.128179	0.0603843	0.0133994	0.0677944	0.0469849	3.55556	6.86525	19.3456	40.1727
0.6	0.4	0.6	0.1	0.1	0.06	0.024	0.0144	0.140625	0.0728306	0.0258456	0.0150469	0.125578	0.0577837	0.0107988	0.0677944	0.0469849	3.55556	6.86525	19.3456	33.2295
0.7	0.4	0.6	0.1	0.1	0.06	0.024	0.0168	0.140625	0.0728306	0.0258456	0.0176863	0.122939	0.0551443	0.00815932	0.0677944	0.0469849	3.55556	6.86525	19.3456	28.2704
0.8	0.4	0.6	0.1	0.1	0.06	0.024	0.0192	0.140625	0.0728306	0.0258456	0.0203654	0.12026	0.0524652	0.00548024	0.0677944	0.0469849	3.55556	6.86525	19.3456	24.5515
0.9	0.4	0.6	0.1	0.1	0.06	0.024	0.0216	0.140625	0.0728306	0.0258456	0.0230849	0.11754	0.0497457	0.00276074	0.0677944	0.0469849	3.55556	6.86525	19.3456	21.6592
0.1	0.5	0.6	0.1	0.1	0.06	0.03	0.003	0.140625	0.0728306	0.0329335	0.00302722	0.137598	0.0698034	0.0299062	0.0677944	0.0398971	3.55556	6.86525	15.1821	165.168
0.2	0.5	0.6	0.1	0.1	0.06	0.03	0.006	0.140625	0.0728306	0.0329335	0.00610975	0.134515	0.0667208	0.0268237	0.0677944	0.0398971	3.55556	6.86525	15.1821	81.8364
0.3	0.5	0.6	0.1	0.1	0.06	0.03	0.009	0.140625	0.0728306	0.0329335	0.00924897	0.131376	0.0635816	0.0236845	0.0677944	0.0398971	3.55556	6.86525	15.1821	54.0601
0.4	0.5	0.6	0.1	0.1	0.06	0.03	0.012	0.140625	0.0728306	0.0329335	0.0124463	0.128179	0.0603843	0.0204872	0.0677944	0.0398971	3.55556	6.86525	15.1821	40.1727
0.5	0.5	0.6	0.1	0.1	0.06	0.03	0.015	0.140625	0.0728306	0.0329335	0.0157031	0.124922	0.0571275	0.0172304	0.0677944	0.0398971	3.55556	6.86525	15.1821	31.8409
0.6	0.5	0.6	0.1	0.1	0.06	0.03	0.018	0.140625	0.0728306	0.0329335	0.0190209	0.121604	0.0538097	0.0139126	0.0677944	0.0398971	3.55556	6.86525	15.1821	26.2869
0.7	0.5	0.6	0.1	0.1	0.06	0.03	0.021	0.140625	0.0728306	0.0329335	0.0224012	0.118224	0.0504294	0.0105323	0.0677944	0.0398971	3.55556	6.86525	15.1821	22.3202
0.8	0.5	0.6	0.1	0.1	0.06	0.03	0.024	0.140625	0.0728306	0.0329335	0.0258456	0.114779	0.0469849	0.00708782	0.0677944	0.0398971	3.55556	6.86525	15.1821	19.3456
0.9	0.5	0.6	0.1	0.1	0.06	0.03	0.027	0.140625	0.0728306	0.0329335	0.0293558	0.111269	0.0434748	0.00357763	0.0677944	0.0398971	3.55556	6.86525	15.1821	17.0324
0.1	0.6	0.6	0.1	0.1	0.06	0.036	0.0036	0.140625	0.0728306	0.040298	0.00363926	0.136986	0.0691913	0.0366588	0.0677944	0.0325326	3.55556	6.86525	12.4076	137.391
0.2	0.6	0.6	0.1	0.1	0.06	0.036	0.0072	0.140625	0.0728306	0.040298	0.00735856	0.133266	0.065472	0.0329394	0.0677944	0.0325326	3.55556	6.86525	12.4076	67.9481
0.3	0.6	0.6	0.1	0.1	0.06	0.036	0.0108	0.140625	0.0728306	0.040298	0.0111603	0.129465	0.0616703	0.0291377	0.0677944	0.0325326	3.55556	6.86525	12.4076	44.8018
0.4	0.6	0.6	0.1	0.1	0.06	0.036	0.0144	0.140625	0.0728306	0.040298	0.0150469	0.125578	0.0577837	0.0252511	0.0677944	0.0325326	3.55556	6.86525	12.4076	33.2295
0.5	0.6	0.6	0.1	0.1	0.06	0.036	0.018	0.140625	0.0728306	0.040298	0.0190209	0.121604	0.0538097	0.0212772	0.0677944	0.0325326	3.55556	6.86525	12.4076	26.2869
0.6	0.6	0.6	0.1	0.1	0.06	0.036	0.0216	0.140625	0.0728306	0.040298	0.0230849	0.11754	0.0497457	0.0172131	0.0677944	0.0325326	3.55556	6.86525	12.4076	21.6592
0.7	0.6	0.6	0.1	0.1	0.06	0.036	0.0252	0.140625	0.0728306	0.040298	0.0272417	0.113383	0.0455889	0.0130563	0.0677944	0.0325326	3.55556	6.86525	12.4076	18.3542
0.8	0.6	0.6	0.1	0.1	0.06	0.036	0.0288	0.140625	0.0728306	0.040298	0.0314942	0.109131	0.0413364	0.00880381	0.0677944	0.0325326	3.55556	6.86525	12.4076	15.8759
0.9	0.6	0.6	0.1	0.1	0.06	0.036	0.0324	0.140625	0.0728306	0.040298	0.0358453	0.10478	0.0369853	0.00445274	0.0677944	0.0325326	3.55556	6.86525	12.4076	13.9488
0.1	0.7	0.6	0.1	0.1	0.06	0.042	0.0042	0.140625	0.0728306	0.0479539	0.00425352	0.136371	0.0685771	0.0437004	0.0677944	0.0248767	3.55556	6.86525	10.4267	117.55
0.2	0.7	0.6	0.1	0.1	0.06	0.042	0.0084	0.140625	0.0728306	0.0479539	0.00861652	0.132008	0.0642141	0.0393374	0.0677944	0.0248767	3.55556	6.86525	10.4267	58.028
0.3	0.7	0.6	0.1	0.1	0.06	0.042	0.0126	0.140625	0.0728306	0.0479539	0.0130928	0.127532	0.0597378	0.0348611	0.0677944	0.0248767	3.55556	6.86525	10.4267	38.1889
0.4	0.7	0.6	0.1	0.1	0.06	0.042	0.0168	0.140625	0.0728306	0.0479539	0.0176863	0.122939	0.0551443	0.0302676	0.0677944	0.0248767	3.55556	6.86525	10.4267	28.2704
0.5	0.7	0.6	0.1	0.1	0.06	0.042	0.021	0.140625	0.0728306	0.0479539	0.0224012	0.118224	0.0504294	0.0255527	0.0677944	0.0248767	3.55556	6.86525	10.4267	22.3202
0.6	0.7	0.6	0.1	0.1	0.06	0.042	0.0252	0.140625	0.0728306	0.0479539	0.0272417	0.113383	0.0455889	0.0207122	0.0677944	0.0248767	3.55556	6.86525	10.4267	18.3542
0.7	0.7	0.6	0.1	0.1	0.06	0.042	0.0294	0.140625	0.0728306	0.0479539	0.0322125	0.108413	0.0406181	0.0157414	0.0677944	0.0248767	3.55556	6.86525	10.4267	15.5219
0.8	0.7	0.6	0.1	0.1	0.06	0.042	0.0336	0.140625	0.0728306	0.0479539	0.0373181	0.103307	0.0355125	0.0106358	0.0677944	0.0248767	3.55556	6.86525	10.4267	13.3983
0.9	0.7	0.6	0.1	0.1	0.06	0.042	0.0378	0.140625	0.0728306	0.0479539	0.0425635	0.0980615	0.0302671	0.0053904	0.0677944	0.0248767	3.55556	6.86525	10.4267	11.7472
0.1	0.8	0.6	0.1	0.1	0.06	0.048	0.0048	0.140625	0.0728306	0.0559167	0.00487002	0.135755	0.0679606	0.0510467	0.0677944	0.0169139	3.55556	6.86525	8.94188	102.669
0.2	0.8	0.6	0.1	0.1	0.06	0.048	0.0096	0.140625	0.0728306	0.0559167	0.00988373	0.130741	0.0629468	0.0460329	0.0677944	0.0169139	3.55556	6.86525	8.94188	50.5882
0.3	0.8	0.6	0.1	0.1	0.06	0.048	0.0144	0.140625	0.0728306	0.0559167	0.0150469	0.125578	0.0577837	0.0408698	0.0677944	0.0169139	3.55556	6.86525	8.94188	33.2295
0.4	0.8	0.6	0.1	0.1	0.06	0.048	0.0192	0.140625	0.0728306	0.0559167	0.0203654	0.12026	0.0524652	0.0355513	0.0677944	0.0169139	3.55556	6.86525	8.94188	24.5515
0.5	0.8	0.6	0.1	0.1	0.06	0.048	0.024	0.140625	0.0728306	0.0559167	0.0258456	0.114779	0.0469849	0.030071	0.0677944	0.0169139	3.55556	6.86525	8.94188	19.3456
0.6	0.8	0.6	0.1	0.1	0.06	0.048	0.0288	0.140625	0.0728306	0.0559167	0.0314942	0.109131	0.0413364	0.0244225	0.0677944	0.0169139	3.55556	6.86525	8.94188	15.8759
0.7	0.8	0.6	0.1	0.1	0.06	0.048	0.0336	0.140625	0.0728306	0.0559167	0.0373181	0.103307	0.0355125	0.0185986	0.0677944	0.0169139	3.55556	6.86525	8.94188	13.3983
0.8	0.8	0.6	0.1	0.1	0.06	0.048	0.0384	0.140625	0.0728306	0.0559167	0.0433246	0.0973004	0.029506	0.0125921	0.0677944	0.0169139	3.55556	6.86525	8.94188	11.5408
0.9	0.8	0.6	0.1	0.1	0.06	0.048	0.0432	0.140625	0.0728306	0.0559167	0.0495214	0.0911036	0.0233092	0.00639529	0.0677944	0.0169139	3.55556	6.86525	8.94188	10.0966
0.1	0.9	0.6	0.1	0.1	0.06	0.054	0.0054	0.140625	0.0728306	0.064203	0.00548876	0.135136	0.0673418	0.0587142	0.0677944	0.0086276	3.55556	6.86525	7.7878	91.0953
0.2	0.9	0.6	0.1	0.1	0.06	0.054	0.0108	0.140625	0.0728306	0.064203	0.0111603	0.129465	0.0616703	0.0530427	0.0677944	0.0086276	3.55556	6.86525	7.7878	44.8018
0.3	0.9	0.6	0.1	0.1	0.06	0.054	0.0162	0.140625	0.0728306	0.064203	0.0170228	0.123602	0.0558078	0.0471802	0.0677944	0.0086276	3.55556	6.86525	7.7878	29.3724
0.4	0.9	0.6	0.1	0.1	0.06	0.054	0.0216	0.140625	0.0728306	0.064203	0.0230849	0.11754	0.0497457	0.0411181	0.0677944	0.0086276	3.55556	6.86525	7.7878	21.6592
0.5	0.9	0.6	0.1	0.1	0.06	0.054	0.027	0.140625	0.0728306	0.064203	0.0293558	0.111269	0.0434748	0.0348472	0.0677944	0.0086276	3.55556	6.86525	7.7878	17.0324
0.6	0.9	0.6	0.1	0.1	0.06	0.054	0.0324	0.140625	0.0728306	0.064203	0.0358453	0.10478	0.0369853	0.0283577	0.0677944	0.0086276	3.55556	6.86525	7.7878	13.9488
0.7	0.9	0.6	0.1	0.1	0.06	0.054	0.0378	0.140625	0.0728306	0.064203	0.0425635	0.0980615	0.0302671	0.0216395	0.0677944	0.0086276	3.55556	6.86525	7.7878	11.7472
0.8	0.9	0.6	0.1	0.1	0.06	0.054	0.0432	0.140625	0.0728306	0.064203	0.0495214	0.0911036	0.0233092	0.0146816	0.0677944	0.0086276	3.55556	6.86525	7.7878	10.0966
0.9	0.9	0.6	0.1	0.1	0.06	0.054	0.0486	0.140625	0.0728306	0.064203	0.0567305	0.0838945	0.0161001	0.00747252	0.0677944	0.0086276	3.55556	6.86525	7.7878	8.81361
0.1	0.1	0.7	0.1	0.1	0.07	0.007	0.0007	0.140625	0.0880206	0.00714979	0.000701473	0.139924	0.0873191	0.00644832	0.0526044	0.0808708	3.55556	5.68049	69.9321	712.786
0.2	0.1	0.7	0.1	0.1	0.07	0.007	0.0014	0.140625	0.0880206	0.00714979	0.0014059	0.139219	0.0866146	0.00574389	0.0526044	0.0808708	3.55556	5.68049	69.9321	355.644
0.3	0.1	0.7	0.1	0.1	0.07	0.007	0.0021	0.140625	0.0880206	0.00714979	0.0021133	0.138512	0.0859072	0.00503649	0.0526044	0.0808708	3.55556	5.68049	69.9321	236.596
0.4	0.1	0.7	0.1	0.1	0.07	0.007	0.0028	0.140625	0.0880206	0.00714979	0.0028237	0.137801	0.0851969	0.0043261	0.0526044	0.0808708	3.55556	5.68049	69.9321	177.073
0.5	0.1	0.7	0.1	0.1	0.07	0.007	0.0035	0.140625	0.0880206	0.00714979	0.0035371	0.137088	0.0844835	0.0036127	0.0526044	0.0808708	3.55556	5.68049	69.9321	141.359
0.6	0.1	0.7	0.1	0.1	0.07	0.007	0.0042	0.140625	0.0880206	0.00714979	0.00425352	0.136371	0.083767	0.00289627	0.0526044	0.0808708	3.55556	5.68049	69.9321	117.55
0.7	0.1	0.7	0.1	0.1	0.07	0.007	0.0049	0.140625	0.0880206	0.00714979	0.00497298	0.135652	0.0830476	0.00217681	0.0526044	0.0808708	3.55556	5.68049	69.9321	100.543
0.8	0.1	0.7	0.1	0.1	0.07	0.007	0.0056	0.140625	0.0880206	0.00714979	0.0056955	0.134929	0.082325	0.00145429	0.0526044	0.0808708	3.55556	5.68049	69.9321	87.7885
0.9	0.1	0.7	0.1	0.1	0.07	0.007	0.0063	0.140625	0.0880206	0.00714979	0.0064211	0.134204	0.0815994	0.00072869	0.0526044	0.0808708	3.55556	5.68049	69.9321	77.8682
0.1	0.2	0.7	0.1	0.1	0.07	0.014	0.0014	0.140625	0.0880206	0.0146107	0.0014059	0.139219	0.0866146	0.0132048	0.0526044	0.0734098	3.55556	5.68049	34.2214	355.644
0.2	0.2	0.7	0.1	0.1	0.07	0.014	0.0028	0.140625	0.0880206	0.0146107	0.0028237	0.137801	0.0851969	0.0117871	0.0526044	0.0734098	3.55556	5.68049	34.2214	177.073
0.3	0.2	0.7	0.1	0.1	0.07	0.014	0.0042	0.140625	0.0880206	0.0146107	0.00425352	0.136371	0.083767	0.0103572	0.0526044	0.0734098	3.55556	5.68049	34.2214	117.55
0.4	0.2	0.7	0.1	0.1	0.07	0.014	0.0056	0.140625	0.0880206	0.0146107	0.0056955	0.134929	0.082325	0.00891524	0.0526044	0.0734098	3.55556	5.68049	34.2214	87.7885
0.5	0.2	0.7	0.1	0.1	0.07	0.014	0.007	0.140625	0.0880206	0.0146107	0.00714979	0.133475	0.0808708	0.00746095	0.0526044	0.0734098	3.55556	5.68049	34.2214	69.9321
0.6	0.2	0.7	0.1	0.1	0.07	0.014	0.0084	0.140625	0.0880206	0.0146107	0.00861652	0.132008	0.079404	0.00599422	0.0526044	0.0734098	3.55556	5.68049	34.2214	58.028
0.7	0.2	0.7	0.1	0.1	0.07	0.014	0.0098	0.140625	0.0880206	0.0146107	0.0100958	0.130529	0.0779247	0.00451491	0.0526044	0.0734098	3.55556	5.68049	34.2214	49.5254
0.8	0.2	0.7	0.1	0.1	0.07	0.014	0.0112	0.140625	0.0880206	0.0146107	0.0115879	0.129037	0.0764327	0.00302286	0.0526044	0.0734098	3.55556	5.68049	34.2214	43.1485
0.9	0.2	0.7	0.1	0.1	0.07	0.014	0.0126	0.140625	0.0880206	0.0146107	0.0130928	0.127532	0.0749277	0.00151794	0.0526044	0.0734098	3.55556	5.68049	34.2214	38.1889
0.1	0.3	0.7	0.1	0.1	0.07	0.021	0.0021	0.140625	0.0880206	0.0224012	0.0021133	0.138512	0.0859072	0.0202879	0.0526044	0.0656194	3.55556	5.68049	22.3202	236.596
0.2	0.3	0.7	0.1	0.1	0.07	0.021	0.0042	0.140625	0.0880206	0.0224012	0.00425352	0.136371	0.083767	0.0181477	0.0526044	0.0656194	3.55556	5.68049	22.3202	117.55
0.3	0.3	0.7	0.1	0.1	0.07	0.021	0.0063	0.140625	0.0880206	0.0224012	0.0064211	0.134204	0.0815994	0.0159801	0.0526044	0.0656194	3.55556	5.68049	22.3202	77.8682
0.4	0.3	0.7	0.1	0.1	0.07	0.021	0.0084	0.140625	0.0880206	0.0224012	0.00861652	0.132008	0.079404	0.0137847	0.0526044	0.0656194	3.55556	5.68049	22.3202	58.028
0.5	0.3	0.7	0.1	0.1	0.07	0.021	0.0105	0.140625	0.0880206	0.0224012	0.0108403	0.129785	0.0771803	0.0115609	0.0526044	0.0656194	3.55556	5.68049	22.3202	46.1244
0.6	0.3	0.7	0.1	0.1	0.07	0.021	0.0126	0.140625	0.0880206	0.0224012	0.0130928	0.127532	0.0749277	0.00930838	0.0526044	0.0656194	3.55556	5.68049	22.3202	38.1889
0.7	0.3	0.7	0.1	0.1	0.07	0.021	0.0147	0.140625	0.0880206	0.0224012	0.0153747	0.12525	0.0726459	0.00702653	0.0526044	0.0656194	3.55556	5.68049	22.3202	32.5211
0.8	0.3	0.7	0.1	0.1	0.07	0.021	0.0168	0.140625	0.0880206	0.0224012	0.0176863	0.122939	0.0703342	0.00471487	0.0526044	0.0656194	3.55556	5.68049	22.3202	28.2704
0.9	0.3	0.7	0.1	0.1	0.07	0.021	0.0189	0.140625	0.0880206	0.0224012	0.0200283	0.120597	0.0679922	0.00237287	0.0526044	0.0656194	3.55556	5.68049	22.3202	24.9647
0.1	0.4	0.7	0.1	0.1	0.07	0.028	0.0028	0.140625	0.0880206	0.0305408	0.0028237	0.137801	0.0851969	0.0277171	0.0526044	0.0574798	3.55556	5.68049	16.3715	177.073
0.2	0.4	0.7	0.1	0.1	0.07	0.028	0.0056	0.140625	0.0880206	0.0305408	0.0056955	0.134929	0.082325	0.0248453	0.0526044	0.0574798	3.55556	5.68049	16.3715	87.7885
0.3	0.4	0.7	0.1	0.1	0.07	0.028	0.0084	0.140625	0.0880206	0.0305408	0.00861652	0.132008	0.079404	0.0219243	0.0526044	0.0574798	3.55556	5.68049	16.3715	58.028
0.4	0.4	0.7	0.1	0.1	0.07	0.028	0.0112	0.140625	0.0880206	0.0305408	0.0115879	0.129037	0.0764327	0.0189529	0.0526044	0.0574798	3.55556	5.68049	16.3715	43.1485
0.5	0.4	0.7	0.1	0.1	0.07	0.028	0.014	0.140625	0.0880206	0.0305408	0.0146107	0.126014	0.0734098	0.01593	0.0526044	0.0574798	3.55556	5.68049	16.3715	34.2214
0.6	0.4	0.7	0.1	0.1	0.07	0.028	0.0168	0.140625	0.0880206	0.0305408	0.0176863	0.122939	0.0703342	0.0128545	0.0526044	0.0574798	3.55556	5.68049	16.3715	28.2704
0.7	0.4	0.7	0.1	0.1	0.07	0.028	0.0196	0.140625	0.0880206	0.0305408	0.0208158	0.119809	0.0672047	0.00972498	0.0526044	0.0574798	3.55556	5.68049	16.3715	24.0202
0.8	0.4	0.7	0.1	0.1	0.07	0.028	0.0224	0.140625	0.0880206	0.0305408	0.0240005	0.116624	0.06402	0.00654028	0.0526044	0.0574798	3.55556	5.68049	16.3715	20.8329
0.9	0.4	0.7	0.1	0.1	0.07	0.028	0.0252	0.140625	0.0880206	0.0305408	0.0272417	0.113383	0.0607788	0.00329907	0.0526044	0.0574798	3.55556	5.68049	16.3715	18.3542
0.1	0.5	0.7	0.1	0.1	0.07	0.035	0.0035	0.140625	0.0880206	0.0390508	0.0035371	0.137088	0.0844835	0.0355137	0.0526044	0.0489698	3.55556	5.68049	12.8038	141.359
0.2	0.5	0.7	0.1	0.1	0.07	0.035	0.007	0.140625	0.0880206	0.0390508	0.00714979	0.133475	0.0808708	0.031901	0.0526044	0.0489698	3.55556	5.68049	12.8038	69.9321
0.3	0.5	0.7	0.1	0.1	0.07	0.035	0.0105	0.140625	0.0880206	0.0390508	0.0108403	0.129785	0.0771803	0.0282105	0.0526044	0.0489698	3.55556	5.68049	12.8038	46.1244
0.4	0.5	0.7	0.1	0.1	0.07	0.035	0.014	0.140625	0.0880206	0.0390508	0.0146107	0.126014	0.0734098	0.02444	0.0526044	0.0489698	3.55556	5.68049	12.8038	34.2214
0.5	0.5	0.7	0.1	0.1	0.07	0.035	0.0175	0.140625	0.0880206	0.0390508	0.0184636	0.122161	0.069557	0.0205872	0.0526044	0.0489698	3.55556	5.68049	12.8038	27.0803
0.6	0.5	0.7	0.1	0.1	0.07	0.035	0.021	0.140625	0.0880206	0.0390508	0.0224012	0.118224	0.0656194	0.0166496	0.0526044	0.0489698	3.55556	5.68049	12.8038	22.3202
0.7	0.5	0.7	0.1	0.1	0.07	0.035	0.0245	0.140625	0.0880206	0.0390508	0.0264261	0.114199	0.0615945	0.0126247	0.0526044	0.0489698	3.55556	5.68049	12.8038	18.9207
0.8	0.5	0.7	0.1	0.1	0.07	0.035	0.028	0.140625	0.0880206	0.0390508	0.0305408	0.110084	0.0574798	0.00850996	0.0526044	0.0489698	3.55556	5.68049	12.8038	16.3715
0.9	0.5	0.7	0.1	0.1	0.07	0.035	0.0315	0.140625	0.0880206	0.0390508	0.0347481	0.105877	0.0532725	0.00430266	0.0526044	0.0489698	3.55556	5.68049	12.8038	14.3893
0.1	0.6	0.7	0.1	0.1	0.07	0.042	0.0042	0.140625	0.0880206	0.0479539	0.00425352	0.136371	0.083767	0.0437004	0.0526044	0.0400667	3.55556	5.68049	10.4267	117.55
0.2	0.6	0.7	0.1	0.1	0.07	0.042	0.0084	0.140625	0.0880206	0.0479539	0.00861652	0.132008	0.079404	0.0393374	0.0526044	0.0400667	3.55556	5.68049	10.4267	58.028
0.3	0.6	0.7	0.1	0.1	0.07	0.042	0.0126	0.140625	0.0880206	0.0479539	0.0130928	0.127532	0.0749277	0.0348611	0.0526044	0.0400667	3.55556	5.68049	10.4267	38.1889
0.4	0.6	0.7	0.1	0.1	0.07	0.042	0.0168	0.140625	0.0880206	0.0479539	0.0176863	0.122939	0.0703342	0.0302676	0.0526044	0.0400667	3.55556	5.68049	10.4267	28.2704
0.5	0.6	0.7	0.1	0.1	0.07	0.042	0.021	0.140625	0.0880206	0.0479539	0.0224012	0.118224	0.0656194	0.0255527	0.0526044	0.0400667	3.55556	5.68049	10.4267	22.3202
0.6	0.6	0.7	0.1	0.1	0.07	0.042	0.0252	0.140625	0.0880206	0.0479539	0.0272417	0.113383	0.0607788	0.0207122	0.0526044	0.0400667	3.55556	5.68049	10.4267	18.3542
0.7	0.6	0.7	0.1	0.1	0.07	0.042	0.0294	0.140625	0.0880206	0.0479539	0.0322125	0.108413	0.0558081	0.0157414	0.0526044	0.0400667	3.55556	5.68049	10.4267	15.5219
0.8	0.6	0.7	0.1	0.1	0.07	0.042	0.0336	0.140625	0.0880206	0.0479539	0.0373181	0.103307	0.0507025	0.0106358	0.0526044	0.0400667	3.55556	5.68049	10.4267	13.3983
0.9	0.6	0.7	0.1	0.1	0.07	0.042	0.0378	0.140625	0.0880206	0.0479539	0.0425635	0.0980615	0.0454571	0.0053904	0.0526044	0.0400667	3.55556	5.68049	10.4267	11.7472
0.1	0.7	0.7	0.1	0.1	0.07	0.049	0.0049	0.140625	0.0880206	0.0572748	0.00497298	0.135652	0.0830476	0.0523018	0.0526044	0.0307458	3.55556	5.68049	8.72984	100.543
0.2	0.7	0.7	0.1	0.1	0.07	0.049	0.0098	0.140625	0.0880206	0.0572748	0.0100958	0.130529	0.0779247	0.047179	0.0526044	0.0307458	3.55556	5.68049	8.72984	49.5254
0.3	0.7	0.7	0.1	0.1	0.07	0.049	0.0147	0.140625	0.0880206	0.0572748	0.0153747	0.12525	0.0726459	0.0419001	0.0526044	0.0307458	3.55556	5.68049	8.72984	32.5211
0.4	0.7	0.7	0.1	0.1	0.07	0.049	0.0196	0.140625	0.0880206	0.0572748	0.0208158	0.119809	0.0672047	0.036459	0.0526044	0.0307458	3.55556	5.68049	8.72984	24.0202
0.5	0.7	0.7	0.1	0.1	0.07	0.049	0.0245	0.140625	0.0880206	0.0572748	0.0264261	0.114199	0.0615945	0.0308487	0.0526044	0.0307458	3.55556	5.68049	8.72984	18.9207
0.6	0.7	0.7	0.1	0.1	0.07	0.049	0.0294	0.140625	0.0880206	0.0572748	0.0322125	0.108413	0.0558081	0.0250623	0.0526044	0.0307458	3.55556	5.68049	8.72984	15.5219
0.7	0.7	0.7	0.1	0.1	0.07	0.049	0.0343	0.140625	0.0880206	0.0572748	0.0381825	0.102443	0.0498381	0.0190923	0.0526044	0.0307458	3.55556	5.68049	8.72984	13.095
0.8	0.7	0.7	0.1	0.1	0.07	0.049	0.0392	0.140625	0.0880206	0.0572748	0.0443439	0.0962811	0.0436766	0.0129309	0.0526044	0.0307458	3.55556	5.68049	8.72984	11.2755
0.9	0.7	0.7	0.1	0.1	0.07	0.049	0.0441	0.140625	0.0880206	0.0572748	0.0507051	0.0899199	0.0373154	0.00656967	0.0526044	0.0307458	3.55556	5.68049	8.72984	9.86094
0.1	0.8	0.7	0.1	0.1	0.07	0.056	0.0056	0.140625	0.0880206	0.06704	0.0056955	0.134929	0.082325	0.0613445	0.0526044	0.0209805	3.55556	5.68049	7.45823	87.7885
0.2	0.8	0.7	0.1	0.1	0.07	0.056	0.0112	0.140625	0.0880206	0.06704	0.0115879	0.129037	0.0764327	0.0554521	0.0526044	0.0209805	3.55556	5.68049	7.45823	43.1485
0.3	0.8	0.7	0.1	0.1	0.07	0.056	0.0168	0.140625	0.0880206	0.06704	0.0176863	0.122939	0.0703342	0.0493537	0.0526044	0.0209805	3.55556	5.68049	7.45823	28.2704
0.4	0.8	0.7	0.1	0.1	0.07	0.056	0.0224	0.140625	0.0880206	0.06704	0.0240005	0.116624	0.06402	0.0430395	0.0526044	0.0209805	3.55556	5.68049	7.45823	20.8329
0.5	0.8	0.7	0.1	0.1	0.07	0.056	0.028	0.140625	0.0880206	0.06704	0.0305408	0.110084	0.0574798	0.0364992	0.0526044	0.0209805	3.55556	5.68049	7.45823	16.3715
0.6	0.8	0.7	0.1	0.1	0.07	0.056	0.0336	0.140625	0.0880206	0.06704	0.0373181	0.103307	0.0507025	0.0297219	0.0526044	0.0209805	3.55556	5.68049	7.45823	13.3983
0.7	0.8	0.7	0.1	0.1	0.07	0.056	0.0392	0.140625	0.0880206	0.06704	0.0443439	0.0962811	0.0436766	0.0226961	0.0526044	0.0209805	3.55556	5.68049	7.45823	11.2755
0.8	0.8	0.7	0.1	0.1	0.07	0.056	0.0448	0.140625	0.0880206	0.06704	0.0516307	0.0889943	0.0363899	0.0154093	0.0526044	0.0209805	3.55556	5.68049	7.45823	9.68416
0.9	0.8	0.7	0.1	0.1	0.07	0.056	0.0504	0.140625	0.0880206	0.06704	0.0591914	0.0814336	0.0288291	0.00784861	0.0526044	0.0209805	3.55556	5.68049	7.45823	8.44717
0.1	0.9	0.7	0.1	0.1	0.07	0.063	0.0063	0.140625	0.0880206	0.0772782	0.0064211	0.134204	0.0815994	0.0708571	0.0526044	0.0107423	3.55556	5.68049	6.47013	77.8682
0.2	0.9	0.7	0.1	0.1	0.07	0.063	0.0126	0.140625	0.0880206	0.0772782	0.0130928	0.127532	0.0749277	0.0641854	0.0526044	0.0107423	3.55556	5.68049	6.47013	38.1889
0.3	0.9	0.7	0.1	0.1	0.07	0.063	0.0189	0.140625	0.0880206	0.0772782	0.0200283	0.120597	0.0679922	0.0572499	0.0526044	0.0107423	3.55556	5.68049	6.47013	24.9647
0.4	0.9	0.7	0.1	0.1	0.07	0.063	0.0252	0.140625	0.0880206	0.0772782	0.0272417	0.113383	0.0607788	0.0500365	0.0526044	0.0107423	3.55556	5.68049	6.47013	18.3542
0.5	0.9	0.7	0.1	0.1	0.07	0.063	0.0315	0.140625	0.0880206	0.0772782	0.0347481	0.105877	0.0532725	0.0425302	0.0526044	0.0107423	3.55556	5.68049	6.47013	14.3893
0.6	0.9	0.7	0.1	0.1	0.07	0.063	0.0378	0.140625	0.0880206	0.0772782	0.0425635	0.0980615	0.0454571	0.0347148	0.0526044	0.0107423	3.55556	5.68049	6.47013	11.7472
0.7	0.9	0.7	0.1	0.1	0.07	0.063	0.0441	0.140625	0.0880206	0.0772782	0.0507051	0.0899199	0.0373154	0.0265731	0.0526044	0.0107423	3.55556	5.68049	6.47013	9.86094
0.8	0.9	0.7	0.1	0.1	0.07	0.063	0.0504	0.140625	0.0880206	0.0772782	0.0591914	0.0814336	0.0288291	0.0180868	0.0526044	0.0107423	3.55556	5.68049	6.47013	8.44717
0.9	0.9	0.7	0.1	0.1	0.07	0.063	0.0567	0.140625	0.0880206	0.0772782	0.0680421	0.0725829	0.0199785	0.00923619	0.0526044	0.0107423	3.55556	5.68049	6.47013	7.3484
0.1	0.1	0.1	0.2	0.2	0.02	0.002	0.0002	0.444444	0.0212674	0.00201206	0.00020012	0.444244	0.0210672	0.00181194	0.423177	0.0192553	1.125	23.5102	248.501	2498.5
0.2	0.1	0.1	0.2	0.2	0.02	0.002	0.0004	0.444444	0.0212674	0.00201206	0.000400481	0.444044	0.0208669	0.00161158	0.423177	0.0192553	1.125	23.5102	248.501	1248.5
0.3	0.1	0.1	0.2	0.2	0.02	0.002	0.0006	0.444444	0.0212674	0.00201206	0.000601082	0.443843	0.0206663	0.00141098	0.423177	0.0192553	1.125	23.5102	248.501	831.834
0.4	0.1	0.1	0.2	0.2	0.02	0.002	0.0008	0.444444	0.0212674	0.00201206	0.000801924	0.443643	0.0204654	0.00121014	0.423177	0.0192553	1.125	23.5102	248.501	623.5
0.5	0.1	0.1	0.2	0.2	0.02	0.002	0.001	0.444444	0.0212674	0.00201206	0.00100301	0.443441	0.0202644	0.00100906	0.423177	0.0192553	1.125	23.5102	248.501	498.501
0.6	0.1	0.1	0.2	0.2	0.02	0.002	0.0012	0.444444	0.0212674	0.00201206	0.00120433	0.44324	0.020063	0.00080773	0.423177	0.0192553	1.125	23.5102	248.501	415.167
0.7	0.1	0.1	0.2	0.2	0.02	0.002	0.0014	0.444444	0.0212674	0.00201206	0.0014059	0.443039	0.0198615	0.000606162	0.423177	0.0192553	1.125	23.5102	248.501	355.644
0.8	0.1	0.1	0.2	0.2	0.02	0.002	0.0016	0.444444	0.0212674	0.00201206	0.00160771	0.442837	0.0196596	0.000404351	0.423177	0.0192553	1.125	23.5102	248.501	311.001
0.9	0.1	0.1	0.2	0.2	0.02	0.002	0.0018	0.444444	0.0212674	0.00201206	0.00180977	0.442635	0.0194576	0.000202297	0.423177	0.0192553	1.125	23.5102	248.501	276.279
0.1	0.2	0.1	0.2	0.2	0.02	0.004	0.0004	0.444444	0.0212674	0.00404852	0.000400481	0.444044	0.0208669	0.00364804	0.423177	0.0172188	1.125	23.5102	123.502	1248.5
0.2	0.2	0.1	0.2	0.2	0.02	0.004	0.0008	0.444444	0.0212674	0.00404852	0.000801924	0.443643	0.0204654	0.00324659	0.423177	0.0172188	1.125	23.5102	123.502	623.5
0.3	0.2	0.1	0.2	0.2	0.02	0.004	0.0012	0.444444	0.0212674	0.00404852	0.00120433	0.44324	0.020063	0.00284418	0.423177	0.0172188	1.125	23.5102	123.502	415.167
0.4	0.2	0.1	0.2	0.2	0.02	0.004	0.0016	0.444444	0.0212674	0.00404852	0.00160771	0.442837	0.0196596	0.0024408	0.423177	0.0172188	1.125	23.5102	123.502	311.001
0.5	0.2	0.1	0.2	0.2	0.02	0.004	0.002	0.444444	0.0212674	0.00404852	0.00201206	0.442432	0.0192553	0.00203645	0.423177	0.0172188	1.125	23.5102	123.502	248.501
0.6	0.2	0.1	0.2	0.2	0.02	0.004	0.0024	0.444444	0.0212674	0.00404852	0.00241739	0.442027	0.01885	0.00163113	0.423177	0.0172188	1.125	23.5102	123.502	206.835
0.7	0.2	0.1	0.2	0.2	0.02	0.004	0.0028	0.444444	0.0212674	0.00404852	0.0028237	0.441621	0.0184437	0.00122482	0.423177	0.0172188	1.125	23.5102	123.502	177.073
0.8	0.2	0.1	0.2	0.2	0.02	0.004	0.0032	0.444444	0.0212674	0.00404852	0.00323098	0.441213	0.0180364	0.000817533	0.423177	0.0172188	1.125	23.5102	123.502	154.752
0.9	0.2	0.1	0.2	0.2	0.02	0.004	0.0036	0.444444	0.0212674	0.00404852	0.00363926	0.440805	0.0176281	0.000409261	0.423177	0.0172188	1.125	23.5102	123.502	137.391
0.1	0.3	0.1	0.2	0.2	0.02	0.006	0.0006	0.444444	0.0212674	0.00610975	0.000601082	0.443843	0.0206663	0.00550867	0.423177	0.0151576	1.125	23.5102	81.8364	831.834
0.2	0.3	0.1	0.2	0.2	0.02	0.006	0.0012	0.444444	0.0212674	0.00610975	0.00120433	0.44324	0.020063	0.00490542	0.423177	0.0151576	1.125	23.5102	81.8364	415.167
0.3	0.3	0.1	0.2	0.2	0.02	0.006	0.0018	0.444444	0.0212674	0.00610975	0.00180977	0.442635	0.0194576	0.00429999	0.423177	0.0151576	1.125	23.5102	81.8364	276.279
0.4	0.3	0.1	0.2	0.2	0.02	0.006	0.0024	0.444444	0.0212674	0.00610975	0.00241739	0.442027	0.01885	0.00369236	0.423177	0.0151576	1.125	23.5102	81.8364	206.835
0.5	0.3	0.1	0.2	0.2	0.02	0.006	0.003	0.444444	0.0212674	0.00610975	0.00302722	0.441417	0.0182401	0.00308254	0.423177	0.0151576	1.125	23.5102	81.8364	165.168
0.6	0.3	0.1	0.2	0.2	0.02	0.006	0.0036	0.444444	0.0212674	0.00610975	0.00363926	0.440805	0.0176281	0.0024705	0.423177	0.0151576	1.125	23.5102	81.8364	137.391
0.7	0.3	0.1	0.2	0.2	0.02	0.006	0.0042	0.444444	0.0212674	0.00610975	0.00425352	0.440191	0.0170138	0.00185624	0.423177	0.0151576	1.125	23.5102	81.8364	117.55
0.8	0.3	0.1	0.2	0.2	0.02	0.006	0.0048	0.444444	0.0212674	0.00610975	0.00487002	0.439574	0.0163973	0.00123974	0.423177	0.0151576	1.125	23.5102	81.8364	102.669
0.9	0.3	0.1	0.2	0.2	0.02	0.006	0.0054	0.444444	0.0212674	0.00610975	0.00548876	0.438956	0.0157786	0.000620997	0.423177	0.0151576	1.125	23.5102	81.8364	91.0953
0.1	0.4	0.1	0.2	0.2	0.02	0.008	0.0008	0.444444	0.0212674	0.00819618	0.000801924	0.443643	0.0204654	0.00739426	0.423177	0.0130712	1.125	23.5102	61.004	623.5
0.2	0.4	0.1	0.2	0.2	0.02	0.008	0.0016	0.444444	0.0212674	0.00819618	0.00160771	0.442837	0.0196596	0.00658847	0.423177	0.0130712	1.125	23.5102	61.004	311.001
0.3	0.4	0.1	0.2	0.2	0.02	0.008	0.0024	0.444444	0.0212674	0.00819618	0.00241739	0.442027	0.01885	0.00577879	0.423177	0.0130712	1.125	23.5102	61.004	206.835
0.4	0.4	0.1	0.2	0.2	0.02	0.008	0.0032	0.444444	0.0212674	0.00819618	0.00323098	0.441213	0.0180364	0.0049652	0.423177	0.0130712	1.125	23.5102	61.004	154.752
0.5	0.4	0.1	0.2	0.2	0.02	0.008	0.004	0.444444	0.0212674	0.00819618	0.00404852	0.440396	0.0172188	0.00414766	0.423177	0.0130712	1.125	23.5102	61.004	123.502
0.6	0.4	0.1	0.2	0.2	0.02	0.008	0.0048	0.444444	0.0212674	0.00819618	0.00487002	0.439574	0.0163973	0.00332616	0.423177	0.0130712	1.125	23.5102	61.004	102.669
0.7	0.4	0.1	0.2	0.2	0.02	0.008	0.0056	0.444444	0.0212674	0.00819618	0.0056955	0.438749	0.0155719	0.00250067	0.423177	0.0130712	1.125	23.5102	61.004	87.7885
0.8	0.4	0.1	0.2	0.2	0.02	0.008	0.0064	0.444444	0.0212674	0.00819618	0.00652501	0.437919	0.0147423	0.00167117	0.423177	0.0130712	1.125	23.5102	61.004	76.6282
0.9	0.4	0.1	0.2	0.2	0.02	0.008	0.0072	0.444444	0.0212674	0.00819618	0.00735856	0.437086	0.0139088	0.000837619	0.423177	0.0130712	1.125	23.5102	61.004	67.9481
0.1	0.5	0.1	0.2	0.2	0.02	0.01	0.001	0.444444	0.0212674	0.0103082	0.00100301	0.443441	0.0202644	0.0093052	0.423177	0.0109592	1.125	23.5102	48.5051	498.501
0.2	0.5	0.1	0.2	0.2	0.02	0.01	0.002	0.444444	0.0212674	0.0103082	0.00201206	0.442432	0.0192553	0.00829614	0.423177	0.0109592	1.125	23.5102	48.5051	248.501
0.3	0.5	0.1	0.2	0.2	0.02	0.01	0.003	0.444444	0.0212674	0.0103082	0.00302722	0.441417	0.0182401	0.00728099	0.423177	0.0109592	1.125	23.5102	48.5051	165.168
0.4	0.5	0.1	0.2	0.2	0.02	0.01	0.004	0.444444	0.0212674	0.0103082	0.00404852	0.440396	0.0172188	0.00625969	0.423177	0.0109592	1.125	23.5102	48.5051	123.502
0.5	0.5	0.1	0.2	0.2	0.02	0.01	0.005	0.444444	0.0212674	0.0103082	0.00507601	0.439368	0.0161913	0.00523219	0.423177	0.0109592	1.125	23.5102	48.5051	98.5025
0.6	0.5	0.1	0.2	0.2	0.02	0.01	0.006	0.444444	0.0212674	0.0103082	0.00610975	0.438335	0.0151576	0.00419845	0.423177	0.0109592	1.125	23.5102	48.5051	81.8364
0.7	0.5	0.1	0.2	0.2	0.02	0.01	0.007	0.444444	0.0212674	0.0103082	0.00714979	0.437295	0.0141176	0.00315841	0.423177	0.0109592	1.125	23.5102	48.5051	69.9321
0.8	0.5	0.1	0.2	0.2	0.02	0.01	0.008	0.444444	0.0212674	0.0103082	0.00819618	0.436248	0.0130712	0.00211203	0.423177	0.0109592	1.125	23.5102	48.5051	61.004
0.9	0.5	0.1	0.2	0.2	0.02	0.01	0.009	0.444444	0.0212674	0.0103082	0.00924897	0.435195	0.0120184	0.00105924	0.423177	0.0109592	1.125	23.5102	48.5051	54.0601
0.1	0.6	0.1	0.2	0.2	0.02	0.012	0.0012	0.444444	0.0212674	0.0124463	0.00120433	0.44324	0.020063	0.0112419	0.423177	0.00882111	1.125	23.5102	40.1727	415.167
0.2	0.6	0.1	0.2	0.2	0.02	0.012	0.0024	0.444444	0.0212674	0.0124463	0.00241739	0.442027	0.01885	0.0100289	0.423177	0.00882111	1.125	23.5102	40.1727	206.835
0.3	0.6	0.1	0.2	0.2	0.02	0.012	0.0036	0.444444	0.0212674	0.0124463	0.00363926	0.440805	0.0176281	0.00880699	0.423177	0.00882111	1.125	23.5102	40.1727	137.391
0.4	0.6	0.1	0.2	0.2	0.02	0.012	0.0048	0.444444	0.0212674	0.0124463	0.00487002	0.439574	0.0163973	0.00757624	0.423177	0.00882111	1.125	23.5102	40.1727	102.669
0.5	0.6	0.1	0.2	0.2	0.02	0.012	0.006	0.444444	0.0212674	0.0124463	0.00610975	0.438335	0.0151576	0.0063365	0.423177	0.00882111	1.125	23.5102	40.1727	81.8364
0.6	0.6	0.1	0.2	0.2	0.02	0.012	0.0072	0.444444	0.0212674	0.0124463	0.00735856	0.437086	0.0139088	0.00508769	0.423177	0.00882111	1.125	23.5102	40.1727	67.9481
0.7	0.6	0.1	0.2	0.2	0.02	0.012	0.0084	0.444444	0.0212674	0.0124463	0.00861652	0.435828	0.0126508	0.00382973	0.423177	0.00882111	1.125	23.5102	40.1727	58.028
0.8	0.6	0.1	0.2	0.2	0.02	0.012	0.0096	0.444444	0.0212674	0.0124463	0.00988373	0.434561	0.0113836	0.00256252	0.423177	0.00882111	1.125	23.5102	40.1727	50.5882
0.9	0.6	0.1	0.2	0.2	0.02	0.012	0.0108	0.444444	0.0212674	0.0124463	0.0111603	0.433284	0.0101071	0.00128597	0.423177	0.00882111	1.125	23.5102	40.1727	44.8018
0.1	0.7	0.1	0.2	0.2	0.02	0.014	0.0014	0.444444	0.0212674	0.0146107	0.0014059	0.443039	0.0198615	0.0132048	0.423177	0.00665661	1.125	23.5102	34.2214	355.644
0.2	0.7	0.1	0.2	0.2	0.02	0.014	0.0028	0.444444	0.0212674	0.0146107	0.0028237	0.441621	0.0184437	0.0117871	0.423177	0.00665661	1.125	23.5102	34.2214	177.073
0.3	0.7	0.1	0.2	0.2	0.02	0.014	0.0042	0.444444	0.0212674	0.0146107	0.00425352	0.440191	0.0170138	0.0103572	0.423177	0.00665661	1.125	23.5102	34.2214	117.55
0.4	0.7	0.1	0.2	0.2	0.02	0.014	0.0056	0.444444	0.0212674	0.0146107	0.0056955	0.438749	0.0155719	0.00891524	0.423177	0.00665661	1.125	23.5102	34.2214	87.7885
0.5	0.7	0.1	0.2	0.2	0.02	0.014	0.007	0.444444	0.0212674	0.0146107	0.00714979	0.437295	0.0141176	0.00746095	0.423177	0.00665661	1.125	23.5102	34.2214	69.9321
0.6	0.7	0.1	0.2	0.2	0.02	0.014	0.0084	0.444444	0.0212674	0.0146107	0.00861652	0.435828	0.0126508	0.00599422	0.423177	0.00665661	1.125	23.5102	34.2214	58.028
0.7	0.7	0.1	0.2	0.2	0.02	0.014	0.0098	0.444444	0.0212674	0.0146107	0.0100958	0.434349	0.0111715	0.00451491	0.423177	0.00665661	1.125	23.5102	34.2214	49.5254
0.8	0.7	0.1	0.2	0.2	0.02	0.014	0.0112	0.444444	0.0212674	0.0146107	0.0115879	0.432857	0.00967948	0.00302286	0.423177	0.00665661	1.125	23.5102	34.2214	43.1485
0.9	0.7	0.1	0.2	0.2	0.02	0.014	0.0126	0.444444	0.0212674	0.0146107	0.0130928	0.431352	0.00817456	0.00151794	0.423177	0.00665661	1.125	23.5102	34.2214	38.1889
0.1	0.8	0.1	0.2	0.2	0.02	0.016	0.0016	0.444444	0.0212674	0.0168021	0.00160771	0.442837	0.0196596	0.0151944	0.423177	0.00446523	1.125	23.5102	29.7581	311.001
0.2	0.8	0.1	0.2	0.2	0.02	0.016	0.0032	0.444444	0.0212674	0.0168021	0.00323098	0.441213	0.0180364	0.0135711	0.423177	0.00446523	1.125	23.5102	29.7581	154.752
0.3	0.8	0.1	0.2	0.2	0.02	0.016	0.0048	0.444444	0.0212674	0.0168021	0.00487002	0.439574	0.0163973	0.0119321	0.423177	0.00446523	1.125	23.5102	29.7581	102.669
0.4	0.8	0.1	0.2	0.2	0.02	0.016	0.0064	0.444444	0.0212674	0.0168021	0.00652501	0.437919	0.0147423	0.0102771	0.423177	0.00446523	1.125	23.5102	29.7581	76.6282
0.5	0.8	0.1	0.2	0.2	0.02	0.016	0.008	0.444444	0.0212674	0.0168021	0.00819618	0.436248	0.0130712	0.00860595	0.423177	0.00446523	1.125	23.5102	29.7581	61.004
0.6	0.8	0.1	0.2	0.2	0.02	0.016	0.0096	0.444444	0.0212674	0.0168021	0.00988373	0.434561	0.0113836	0.0069184	0.423177	0.00446523	1.125	23.5102	29.7581	50.5882
0.7	0.8	0.1	0.2	0.2	0.02	0.016	0.0112	0.444444	0.0212674	0.0168021	0.0115879	0.432857	0.00967948	0.00521425	0.423177	0.00446523	1.125	23.5102	29.7581	43.1485
0.8	0.8	0.1	0.2	0.2	0.02	0.016	0.0128	0.444444	0.0212674	0.0168021	0.0133089	0.431136	0.00795851	0.00349328	0.423177	0.00446523	1.125	23.5102	29.7581	37.569
0.9	0.8	0.1	0.2	0.2	0.02	0.016	0.0144	0.444444	0.0212674	0.0168021	0.0150469	0.429398	0.0062205	0.00175527	0.423177	0.00446523	1.125	23.5102	29.7581	33.2295
0.1	0.9	0.1	0.2	0.2	0.02	0.018	0.0018	0.444444	0.0212674	0.0190209	0.00180977	0.442635	0.0194576	0.0172111	0.423177	0.00224651	1.125	23.5102	26.2869	276.279
0.2	0.9	0.1	0.2	0.2	0.02	0.018	0.0036	0.444444	0.0212674	0.0190209	0.00363926	0.440805	0.0176281	0.0153816	0.423177	0.00224651	1.125	23.5102	26.2869	137.391
0.3	0.9	0.1	0.2	0.2	0.02	0.018	0.0054	0.444444	0.0212674	0.0190209	0.00548876	0.438956	0.0157786	0.0135321	0.423177	0.00224651	1.125	23.5102	26.2869	91.0953
0.4	0.9	0.1	0.2	0.2	0.02	0.018	0.0072	0.444444	0.0212674	0.0190209	0.00735856	0.437086	0.0139088	0.0116623	0.423177	0.00224651	1.125	23.5102	26.2869	67.9481
0.5	0.9	0.1	0.2	0.2	0.02	0.018	0.009	0.444444	0.0212674	0.0190209	0.00924897	0.435195	0.0120184	0.00977188	0.423177	0.00224651	1.125	23.5102	26.2869	54.0601
0.6	0.9	0.1	0.2	0.2	0.02	0.018	0.0108	0.444444	0.0212674	0.0190209	0.0111603	0.433284	0.0101071	0.00786057	0.423177	0.00224651	1.125	23.5102	26.2869	44.8018
0.7	0.9	0.1	0.2	0.2	0.02	0.018	0.0126	0.444444	0.0212674	0.0190209	0.0130928	0.431352	0.00817456	0.00592805	0.423177	0.00224651	1.125	23.5102	26.2869	38.1889
0.8	0.9	0.1	0.2	0.2	0.02	0.018	0.0144	0.444444	0.0212674	0.0190209	0.0150469	0.429398	0.0062205	0.00397399	0.423177	0.00224651	1.125	23.5102	26.2869	33.2295
0.9	0.9	0.1	0.2	0.2	0.02	0.018	0.0162	0.444444	0.0212674	0.0190209	0.0170228	0.427422	0.0042446	0.00199808	0.423177	0.00224651	1.125	23.5102	26.2869	29.3724
0.1	0.1	0.2	0.2	0.2	0.04	0.004	0.0004	0.444444	0.0453686	0.00404852	0.000400481	0.444044	0.0449681	0.00364804	0.399076	0.0413201	1.125	11.0208	123.502	1248.5
0.2	0.1	0.2	0.2	0.2	0.04	0.004	0.0008	0.444444	0.0453686	0.00404852	0.000801924	0.443643	0.0445667	0.00324659	0.399076	0.0413201	1.125	11.0208	123.502	623.5
0.3	0.1	0.2	0.2	0.2	0.04	0.004	0.0012	0.444444	0.0453686	0.00404852	0.00120433	0.44324	0.0441643	0.00284418	0.399076	0.0413201	1.125	11.0208	123.502	415.167
0.4	0.1	0.2	0.2	0.2	0.04	0.004	0.0016	0.444444	0.0453686	0.00404852	0.00160771	0.442837	0.0437609	0.0024408	0.399076	0.0413201	1.125	11.0208	123.502	311.001
0.5	0.1	0.2	0.2	0.2	0.04	0.004	0.002	0.444444	0.0453686	0.00404852	0.00201206	0.442432	0.0433566	0.00203645	0.399076	0.0413201	1.125	11.0208	123.502	248.501
0.6	0.1	0.2	0.2	0.2	0.04	0.004	0.0024	0.444444	0.0453686	0.00404852	0.00241739	0.442027	0.0429512	0.00163113	0.399076	0.0413201	1.125	11.0208	123.502	206.835
0.7	0.1	0.2	0.2	0.2	0.04	0.004	0.0028	0.444444	0.0453686	0.00404852	0.0028237	0.441621	0.0425449	0.00122482	0.399076	0.0413201	1.125	11.0208	123.502	177.073
0.8	0.1	0.2	0.2	0.2	0.04	0.004	0.0032	0.444444	0.0453686	0.00404852	0.00323098	0.441213	0.0421376	0.000817533	0.399076	0.0413201	1.125	11.0208	123.502	154.752
0.9	0.1	0.2	0.2	0.2	0.04	0.004	0.0036	0.444444	0.0453686	0.00404852	0.00363926	0.440805	0.0417294	0.000409261	0.399076	0.0413201	1.125	11.0208	123.502	137.391
0.1	0.2	0.2	0.2	0.2	0.04	0.008	0.0008	0.444444	0.0453686	0.00819618	0.000801924	0.443643	0.0445667	0.00739426	0.399076	0.0371724	1.125	11.0208	61.004	623.5
0.2	0.2	0.2	0.2	0.2	0.04	0.008	0.0016	0.444444	0.0453686	0.00819618	0.00160771	0.442837	0.0437609	0.00658847	0.399076	0.0371724	1.125	11.0208	61.004	311.001
0.3	0.2	0.2	0.2	0.2	0.04	0.008	0.0024	0.444444	0.0453686	0.00819618	0.00241739	0.442027	0.0429512	0.00577879	0.399076	0.0371724	1.125	11.0208	61.004	206.835
0.4	0.2	0.2	0.2	0.2	0.04	0.008	0.0032	0.444444	0.0453686	0.00819618	0.00323098	0.441213	0.0421376	0.0049652	0.399076	0.0371724	1.125	11.0208	61.004	154.752
0.5	0.2	0.2	0.2	0.2	0.04	0.008	0.004	0.444444	0.0453686	0.00819618	0.00404852	0.440396	0.0413201	0.00414766	0.399076	0.0371724	1.125	11.0208	61.004	123.502
0.6	0.2	0.2	0.2	0.2	0.04	0.008	0.0048	0.444444	0.0453686	0.00819618	0.00487002	0.439574	0.0404986	0.00332616	0.399076	0.0371724	1.125	11.0208	61.004	102.669
0.7	0.2	0.2	0.2	0.2	0.04	0.008	0.0056	0.444444	0.0453686	0.00819618	0.0056955	0.438749	0.0396731	0.00250067	0.399076	0.0371724	1.125	11.0208	61.004	87.7885
0.8	0.2	0.2	0.2	0.2	0.04	0.008	0.0064	0.444444	0.0453686	0.00819618	0.00652501	0.437919	0.0388436	0.00167117	0.399076	0.0371724	1.125	11.0208	61.004	76.6282
0.9	0.2	0.2	0.2	0.2	0.04	0.008	0.0072	0.444444	0.0453686	0.00819618	0.00735856	0.437086	0.0380101	0.000837619	0.399076	0.0371724	1.125	11.0208	61.004	67.9481
0.1	0.3	0.2	0.2	0.2	0.04	0.012	0.0012	0.444444	0.0453686	0.0124463	0.00120433	0.44324	0.0441643	0.0112419	0.399076	0.0329224	1.125	11.0208	40.1727	415.167
0.2	0.3	0.2	0.2	0.2	0.04	0.012	0.0024	0.444444	0.0453686	0.0124463	0.00241739	0.442027	0.0429512	0.0100289	0.399076	0.0329224	1.125	11.0208	40.1727	206.835
0.3	0.3	0.2	0.2	0.2	0.04	0.012	0.0036	0.444444	0.0453686	0.0124463	0.00363926	0.440805	0.0417294	0.00880699	0.399076	0.0329224	1.125	11.0208	40.1727	137.391
0.4	0.3	0.2	0.2	0.2	0.04	0.012	0.0048	0.444444	0.0453686	0.0124463	0.00487002	0.439574	0.0404986	0.00757624	0.399076	0.0329224	1.125	11.0208	40.1727	102.669
0.5	0.3	0.2	0.2	0.2	0.04	0.012	0.006	0.444444	0.0453686	0.0124463	0.00610975	0.438335	0.0392589	0.0063365	0.399076	0.0329224	1.125	11.0208	40.1727	81.8364
0.6	0.3	0.2	0.2	0.2	0.04	0.012	0.0072	0.444444	0.0453686	0.0124463	0.00735856	0.437086	0.0380101	0.00508769	0.399076	0.0329224	1.125	11.0208	40.1727	67.9481
0.7	0.3	0.2	0.2	0.2	0.04	0.012	0.0084	0.444444	0.0453686	0.0124463	0.00861652	0.435828	0.0367521	0.00382973	0.399076	0.0329224	1.125	11.0208	40.1727	58.028
0.8	0.3	0.2	0.2	0.2	0.04	0.012	0.0096	0.444444	0.0453686	0.0124463	0.00988373	0.434561	0.0354849	0.00256252	0.399076	0.0329224	1.125	11.0208	40.1727	50.5882
0.9	0.3	0.2	0.2	0.2	0.04	0.012	0.0108	0.444444	0.0453686	0.0124463	0.0111603	0.433284	0.0342083	0.00128597	0.399076	0.0329224	1.125	11.0208	40.1727	44.8018
0.1	0.4	0.2	0.2	0.2	0.04	0.016	0.0016	0.444444	0.0453686	0.0168021	0.00160771	0.442837	0.0437609	0.0151944	0.399076	0.0285665	1.125	11.0208	29.7581	311.001
0.2	0.4	0.2	0.2	0.2	0.04	0.016	0.0032	0.444444	0.0453686	0.0168021	0.00323098	0.441213	0.0421376	0.0135711	0.399076	0.0285665	1.125	11.0208	29.7581	154.752
0.3	0.4	0.2	0.2	0.2	0.04	0.016	0.0048	0.444444	0.0453686	0.0168021	0.00487002	0.439574	0.0404986	0.0119321	0.399076	0.0285665	1.125	11.0208	29.7581	102.669
0.4	0.4	0.2	0.2	0.2	0.04	0.016	0.0064	0.444444	0.0453686	0.0168021	0.00652501	0.437919	0.0388436	0.0102771	0.399076	0.0285665	1.125	11.0208	29.7581	76.6282
0.5	0.4	0.2	0.2	0.2	0.04	0.016	0.008	0.444444	0.0453686	0.0168021	0.00819618	0.436248	0.0371724	0.00860595	0.399076	0.0285665	1.125	11.0208	29.7581	61.004
0.6	0.4	0.2	0.2	0.2	0.04	0.016	0.0096	0.444444	0.0453686	0.0168021	0.00988373	0.434561	0.0354849	0.0069184	0.399076	0.0285665	1.125	11.0208	29.7581	50.5882
0.7	0.4	0.2	0.2	0.2	0.04	0.016	0.0112	0.444444	0.0453686	0.0168021	0.0115879	0.432857	0.0337807	0.00521425	0.399076	0.0285665	1.125	11.0208	29.7581	43.1485
0.8	0.4	0.2	0.2	0.2	0.04	0.016	0.0128	0.444444	0.0453686	0.0168021	0.0133089	0.431136	0.0320598	0.00349328	0.399076	0.0285665	1.125	11.0208	29.7581	37.569
0.9	0.4	0.2	0.2	0.2	0.04	0.016	0.0144	0.444444	0.0453686	0.0168021	0.0150469	0.429398	0.0303218	0.00175527	0.399076	0.0285665	1.125	11.0208	29.7581	33.2295
0.1	0.5	0.2	0.2	0.2	0.04	0.02	0.002	0.444444	0.0453686	0.0212674	0.00201206	0.442432	0.0433566	0.0192553	0.399076	0.0241013	1.125	11.0208	23.5102	248.501
0.2	0.5	0.2	0.2	0.2	0.04	0.02	0.004	0.444444	0.0453686	0.0212674	0.00404852	0.440396	0.0413201	0.0172188	0.399076	0.0241013	1.125	11.0208	23.5102	123.502
0.3	0.5	0.2	0.2	0.2	0.04	0.02	0.006	0.444444	0.0453686	0.0212674	0.00610975	0.438335	0.0392589	0.0151576	0.399076	0.0241013	1.125	11.0208	23.5102	81.8364
0.4	0.5	0.2	0.2	0.2	0.04	0.02	0.008	0.444444	0.0453686	0.0212674	0.00819618	0.436248	0.0371724	0.0130712	0.399076	0.0241013	1.125	11.0208	23.5102	61.004
0.5	0.5	0.2	0.2	0.2	0.04	0.02	0.01	0.444444	0.0453686	0.0212674	0.0103082	0.434136	0.0350604	0.0109592	0.399076	0.0241013	1.125	11.0208	23.5102	48.5051
0.6	0.5	0.2	0.2	0.2	0.04	0.02	0.012	0.444444	0.0453686	0.0212674	0.0124463	0.431998	0.0329224	0.00882111	0.399076	0.0241013	1.125	11.0208	23.5102	40.1727
0.7	0.5	0.2	0.2	0.2	0.04	0.02	0.014	0.444444	0.0453686	0.0212674	0.0146107	0.429834	0.0307579	0.00665661	0.399076	0.0241013	1.125	11.0208	23.5102	34.2214
0.8	0.5	0.2	0.2	0.2	0.04	0.02	0.016	0.444444	0.0453686	0.0212674	0.0168021	0.427642	0.0285665	0.00446523	0.399076	0.0241013	1.125	11.0208	23.5102	29.7581
0.9	0.5	0.2	0.2	0.2	0.04	0.02	0.018	0.444444	0.0453686	0.0212674	0.0190209	0.425424	0.0263478	0.00224651	0.399076	0.0241013	1.125	11.0208	23.5102	26.2869
0.1	0.6	0.2	0.2	0.2	0.04	0.024	0.0024	0.444444	0.0453686	0.0258456	0.00241739	0.442027	0.0429512	0.0234282	0.399076	0.019523	1.125	11.0208	19.3456	206.835
0.2	0.6	0.2	0.2	0.2	0.04	0.024	0.0048	0.444444	0.0453686	0.0258456	0.00487002	0.439574	0.0404986	0.0209756	0.399076	0.019523	1.125	11.0208	19.3456	102.669
0.3	0.6	0.2	0.2	0.2	0.04	0.024	0.0072	0.444444	0.0453686	0.0258456	0.00735856	0.437086	0.0380101	0.0184871	0.399076	0.019523	1.125	11.0208	19.3456	67.9481
0.4	0.6	0.2	0.2	0.2	0.04	0.024	0.0096	0.444444	0.0453686	0.0258456	0.00988373	0.434561	0.0354849	0.0159619	0.399076	0.019523	1.125	11.0208	19.3456	50.5882
0.5	0.6	0.2	0.2	0.2	0.04	0.024	0.012	0.444444	0.0453686	0.0258456	0.0124463	0.431998	0.0329224	0.0133994	0.399076	0.019523	1.125	11.0208	19.3456	40.1727
0.6	0.6	0.2	0.2	0.2	0.04	0.024	0.0144	0.444444	0.0453686	0.0258456	0.0150469	0.429398	0.0303218	0.0107988	0.399076	0.019523	1.125	11.0208	19.3456	33.2295
0.7	0.6	0.2	0.2	0.2	0.04	0.024	0.0168	0.444444	0.0453686	0.0258456	0.0176863	0.426758	0.0276823	0.00815932	0.399076	0.019523	1.125	11.0208	19.3456	28.2704
0.8	0.6	0.2	0.2	0.2	0.04	0.024	0.0192	0.444444	0.0453686	0.0258456	0.0203654	0.424079	0.0250032	0.00548024	0.399076	0.019523	1.125	11.0208	19.3456	24.5515
0.9	0.6	0.2	0.2	0.2	0.04	0.024	0.0216	0.444444	0.0453686	0.0258456	0.0230849	0.42136	0.0222837	0.00276074	0.399076	0.019523	1.125	11.0208	19.3456	21.6592
0.1	0.7	0.2	0.2	0.2	0.04	0.028	0.0028	0.444444	0.0453686	0.0305408	0.0028237	0.441621	0.0425449	0.0277171	0.399076	0.0148278	1.125	11.0208	16.3715	177.073
0.2	0.7	0.2	0.2	0.2	0.04	0.028	0.0056	0.444444	0.0453686	0.0305408	0.0056955	0.438749	0.0396731	0.0248453	0.399076	0.0148278	1.125	11.0208	16.3715	87.7885
0.3	0.7	0.2	0.2	0.2	0.04	0.028	0.0084	0.444444	0.0453686	0.0305408	0.00861652	0.435828	0.0367521	0.0219243	0.399076	0.0148278	1.125	11.0208	16.3715	58.028
0.4	0.7	0.2	0.2	0.2	0.04	0.028	0.0112	0.444444	0.0453686	0.0305408	0.0115879	0.432857	0.0337807	0.0189529	0.399076	0.0148278	1.125	11.0208	16.3715	43.1485
0.5	0.7	0.2	0.2	0.2	0.04	0.028	0.014	0.444444	0.0453686	0.0305408	0.0146107	0.429834	0.0307579	0.01593	0.399076	0.0148278	1.125	11.0208	16.3715	34.2214
0.6	0.7	0.2	0.2	0.2	0.04	0.028	0.0168	0.444444	0.0453686	0.0305408	0.0176863	0.426758	0.0276823	0.0128545	0.399076	0.0148278	1.125	11.0208	16.3715	28.2704
0.7	0.7	0.2	0.2	0.2	0.04	0.028	0.0196	0.444444	0.0453686	0.0305408	0.0208158	0.423629	0.0245528	0.00972498	0.399076	0.0148278	1.125	11.0208	16.3715	24.0202
0.8	0.7	0.2	0.2	0.2	0.04	0.028	0.0224	0.444444	0.0453686	0.0305408	0.0240005	0.420444	0.0213681	0.00654028	0.399076	0.0148278	1.125	11.0208	16.3715	20.8329
0.9	0.7	0.2	0.2	0.2	0.04	0.028	0.0252	0.444444	0.0453686	0.0305408	0.0272417	0.417203	0.0181269	0.00329907	0.399076	0.0148278	1.125	11.0208	16.3715	18.3542
0.1	0.8	0.2	0.2	0.2	0.04	0.032	0.0032	0.444444	0.0453686	0.0353569	0.00323098	0.441213	0.0421376	0.0321259	0.399076	0.0100118	1.125	11.0208	14.1415	154.752
0.2	0.8	0.2	0.2	0.2	0.04	0.032	0.0064	0.444444	0.0453686	0.0353569	0.00652501	0.437919	0.0388436	0.0288318	0.399076	0.0100118	1.125	11.0208	14.1415	76.6282
0.3	0.8	0.2	0.2	0.2	0.04	0.032	0.0096	0.444444	0.0453686	0.0353569	0.00988373	0.434561	0.0354849	0.0254731	0.399076	0.0100118	1.125	11.0208	14.1415	50.5882
0.4	0.8	0.2	0.2	0.2	0.04	0.032	0.0128	0.444444	0.0453686	0.0353569	0.0133089	0.431136	0.0320598	0.022048	0.399076	0.0100118	1.125	11.0208	14.1415	37.569
0.5	0.8	0.2	0.2	0.2	0.04	0.032	0.016	0.444444	0.0453686	0.0353569	0.0168021	0.427642	0.0285665	0.0185547	0.399076	0.0100118	1.125	11.0208	14.1415	29.7581
0.6	0.8	0.2	0.2	0.2	0.04	0.032	0.0192	0.444444	0.0453686	0.0353569	0.0203654	0.424079	0.0250032	0.0149915	0.399076	0.0100118	1.125	11.0208	14.1415	24.5515
0.7	0.8	0.2	0.2	0.2	0.04	0.032	0.0224	0.444444	0.0453686	0.0353569	0.0240005	0.420444	0.0213681	0.0113563	0.399076	0.0100118	1.125	11.0208	14.1415	20.8329
0.8	0.8	0.2	0.2	0.2	0.04	0.032	0.0256	0.444444	0.0453686	0.0353569	0.0277094	0.416735	0.0176592	0.00764741	0.399076	0.0100118	1.125	11.0208	14.1415	18.0444
0.9	0.8	0.2	0.2	0.2	0.04	0.032	0.0288	0.444444	0.0453686	0.0353569	0.0314942	0.41295	0.0138744	0.00386265	0.399076	0.0100118	1.125	11.0208	14.1415	15.8759
0.1	0.9	0.2	0.2	0.2	0.04	0.036	0.0036	0.444444	0.0453686	0.040298	0.00363926	0.440805	0.0417294	0.0366588	0.399076	0.00507061	1.125	11.0208	12.4076	137.391
0.2	0.9	0.2	0.2	0.2	0.04	0.036	0.0072	0.444444	0.0453686	0.040298	0.00735856	0.437086	0.0380101	0.0329394	0.399076	0.00507061	1.125	11.0208	12.4076	67.9481
0.3	0.9	0.2	0.2	0.2	0.04	0.036	0.0108	0.444444	0.0453686	0.040298	0.0111603	0.433284	0.0342083	0.0291377	0.399076	0.00507061	1.125	11.0208	12.4076	44.8018
0.4	0.9	0.2	0.2	0.2	0.04	0.036	0.0144	0.444444	0.0453686	0.040298	0.0150469	0.429398	0.0303218	0.0252511	0.399076	0.00507061	1.125	11.0208	12.4076	33.2295
0.5	0.9	0.2	0.2	0.2	0.04	0.036	0.018	0.444444	0.0453686	0.040298	0.0190209	0.425424	0.0263478	0.0212772	0.399076	0.00507061	1.125	11.0208	12.4076	26.2869
0.6	0.9	0.2	0.2	0.2	0.04	0.036	0.0216	0.444444	0.0453686	0.040298	0.0230849	0.42136	0.0222837	0.0172131	0.399076	0.00507061	1.125	11.0208	12.4076	21.6592
0.7	0.9	0.2	0.2	0.2	0.04	0.036	0.0252	0.444444	0.0453686	0.040298	0.0272417	0.417203	0.0181269	0.0130563	0.399076	0.00507061	1.125	11.0208	12.4076	18.3542
0.8	0.9	0.2	0.2	0.2	0.04	0.036	0.0288	0.444444	0.0453686	0.040298	0.0314942	0.41295	0.0138744	0.00880381	0.399076	0.00507061	1.125	11.0208	12.4076	15.8759
0.9	0.9	0.2	0.2	0.2	0.04	0.036	0.0324	0.444444	0.0453686	0.040298	0.0358453	0.408599	0.00952335	0.00445274	0.399076	0.00507061	1.125	11.0208	12.4076	13.9488
0.1	0.1	0.3	0.2	0.2	0.06	0.006	0.0006	0.444444	0.0728306	0.00610975	0.000601082	0.443843	0.0722295	0.00550867	0.371614	0.0667208	1.125	6.86525	81.8364	831.834
0.2	0.1	0.3	0.2	0.2	0.06	0.006	0.0012	0.444444	0.0728306	0.00610975	0.00120433	0.44324	0.0716262	0.00490542	0.371614	0.0667208	1.125	6.86525	81.8364	415.167
0.3	0.1	0.3	0.2	0.2	0.06	0.006	0.0018	0.444444	0.0728306	0.00610975	0.00180977	0.442635	0.0710208	0.00429999	0.371614	0.0667208	1.125	6.86525	81.8364	276.279
0.4	0.1	0.3	0.2	0.2	0.06	0.006	0.0024	0.444444	0.0728306	0.00610975	0.00241739	0.442027	0.0704132	0.00369236	0.371614	0.0667208	1.125	6.86525	81.8364	206.835
0.5	0.1	0.3	0.2	0.2	0.06	0.006	0.003	0.444444	0.0728306	0.00610975	0.00302722	0.441417	0.0698034	0.00308254	0.371614	0.0667208	1.125	6.86525	81.8364	165.168
0.6	0.1	0.3	0.2	0.2	0.06	0.006	0.0036	0.444444	0.0728306	0.00610975	0.00363926	0.440805	0.0691913	0.0024705	0.371614	0.0667208	1.125	6.86525	81.8364	137.391
0.7	0.1	0.3	0.2	0.2	0.06	0.006	0.0042	0.444444	0.0728306	0.00610975	0.00425352	0.440191	0.0685771	0.00185624	0.371614	0.0667208	1.125	6.86525	81.8364	117.55
0.8	0.1	0.3	0.2	0.2	0.06	0.006	0.0048	0.444444	0.0728306	0.00610975	0.00487002	0.439574	0.0679606	0.00123974	0.371614	0.0667208	1.125	6.86525	81.8364	102.669
0.9	0.1	0.3	0.2	0.2	0.06	0.006	0.0054	0.444444	0.0728306	0.00610975	0.00548876	0.438956	0.0673418	0.000620997	0.371614	0.0667208	1.125	6.86525	81.8364	91.0953
0.1	0.2	0.3	0.2	0.2	0.06	0.012	0.0012	0.444444	0.0728306	0.0124463	0.00120433	0.44324	0.0716262	0.0112419	0.371614	0.0603843	1.125	6.86525	40.1727	415.167
0.2	0.2	0.3	0.2	0.2	0.06	0.012	0.0024	0.444444	0.0728306	0.0124463	0.00241739	0.442027	0.0704132	0.0100289	0.371614	0.0603843	1.125	6.86525	40.1727	206.835
0.3	0.2	0.3	0.2	0.2	0.06	0.012	0.0036	0.444444	0.0728306	0.0124463	0.00363926	0.440805	0.0691913	0.00880699	0.371614	0.0603843	1.125	6.86525	40.1727	137.391
0.4	0.2	0.3	0.2	0.2	0.06	0.012	0.0048	0.444444	0.0728306	0.0124463	0.00487002	0.439574	0.0679606	0.00757624	0.371614	0.0603843	1.125	6.86525	40.1727	102.669
0.5	0.2	0.3	0.2	0.2	0.06	0.012	0.006	0.444444	0.0728306	0.0124463	0.00610975	0.438335	0.0667208	0.0063365	0.371614	0.0603843	1.125	6.86525	40.1727	81.8364
0.6	0.2	0.3	0.2	0.2	0.06	0.012	0.0072	0.444444	0.0728306	0.0124463	0.00735856	0.437086	0.065472	0.00508769	0.371614	0.0603843	1.125	6.86525	40.1727	67.9481
0.7	0.2	0.3	0.2	0.2	0.06	0.012	0.0084	0.444444	0.0728306	0.0124463	0.00861652	0.435828	0.0642141	0.00382973	0.371614	0.0603843	1.125	6.86525	40.1727	58.028
0.8	0.2	0.3	0.2	0.2	0.06	0.012	0.0096	0.444444	0.0728306	0.0124463	0.00988373	0.434561	0.0629468	0.00256252	0.371614	0.0603843	1.125	6.86525	40.1727	50.5882
0.9	0.2	0.3	0.2	0.2	0.06	0.012	0.0108	0.444444	0.0728306	0.0124463	0.0111603	0.433284	0.0616703	0.00128597	0.371614	0.0603843	1.125	6.86525	40.1727	44.8018
0.1	0.3	0.3	0.2	0.2	0.06	0.018	0.0018	0.444444	0.0728306	0.0190209	0.00180977	0.442635	0.0710208	0.0172111	0.371614	0.0538097	1.125	6.86525	26.2869	276.279
0.2	0.3	0.3	0.2	0.2	0.06	0.018	0.0036	0.444444	0.0728306	0.0190209	0.00363926	0.440805	0.0691913	0.0153816	0.371614	0.0538097	1.125	6.86525	26.2869	137.391
0.3	0.3	0.3	0.2	0.2	0.06	0.018	0.0054	0.444444	0.0728306	0.0190209	0.00548876	0.438956	0.0673418	0.0135321	0.371614	0.0538097	1.125	6.86525	26.2869	91.0953
0.4	0.3	0.3	0.2	0.2	0.06	0.018	0.0072	0.444444	0.0728306	0.0190209	0.00735856	0.437086	0.065472	0.0116623	0.371614	0.0538097	1.125	6.86525	26.2869	67.9481
0.5	0.3	0.3	0.2	0.2	0.06	0.018	0.009	0.444444	0.0728306	0.0190209	0.00924897	0.435195	0.0635816	0.00977188	0.371614	0.0538097	1.125	6.86525	26.2869	54.0601
0.6	0.3	0.3	0.2	0.2	0.06	0.018	0.0108	0.444444	0.0728306	0.0190209	0.0111603	0.433284	0.0616703	0.00786057	0.371614	0.0538097	1.125	6.86525	26.2869	44.8018
0.7	0.3	0.3	0.2	0.2	0.06	0.018	0.0126	0.444444	0.0728306	0.0190209	0.0130928	0.431352	0.0597378	0.00592805	0.371614	0.0538097	1.125	6.86525	26.2869	38.1889
0.8	0.3	0.3	0.2	0.2	0.06	0.018	0.0144	0.444444	0.0728306	0.0190209	0.0150469	0.429398	0.0577837	0.00397399	0.371614	0.0538097	1.125	6.86525	26.2869	33.2295
0.9	0.3	0.3	0.2	0.2	0.06	0.018	0.0162	0.444444	0.0728306	0.0190209	0.0170228	0.427422	0.0558078	0.00199808	0.371614	0.0538097	1.125	6.86525	26.2869	29.3724
0.1	0.4	0.3	0.2	0.2	0.06	0.024	0.0024	0.444444	0.0728306	0.0258456	0.00241739	0.442027	0.0704132	0.0234282	0.371614	0.0469849	1.125	6.86525	19.3456	206.835
0.2	0.4	0.3	0.2	0.2	0.06	0.024	0.0048	0.444444	0.0728306	0.0258456	0.00487002	0.439574	0.0679606	0.0209756	0.371614	0.0469849	1.125	6.86525	19.3456	102.669
0.3	0.4	0.3	0.2	0.2	0.06	0.024	0.0072	0.444444	0.0728306	0.0258456	0.00735856	0.437086	0.065472	0.0184871	0.371614	0.0469849	1.125	6.86525	19.3456	67.9481
0.4	0.4	0.3	0.2	0.2	0.06	0.024	0.0096	0.444444	0.0728306	0.0258456	0.00988373	0.434561	0.0629468	0.0159619	0.371614	0.0469849	1.125	6.86525	19.3456	50.5882
0.5	0.4	0.3	0.2	0.2	0.06	0.024	0.012	0.444444	0.0728306	0.0258456	0.0124463	0.431998	0.0603843	0.0133994	0.371614	0.0469849	1.125	6.86525	19.3456	40.1727
0.6	0.4	0.3	0.2	0.2	0.06	0.024	0.0144	0.444444	0.0728306	0.0258456	0.0150469	0.429398	0.0577837	0.0107988	0.371614	0.0469849	1.125	6.86525	19.3456	33.2295
0.7	0.4	0.3	0.2	0.2	0.06	0.024	0.0168	0.444444	0.0728306	0.0258456	0.0176863	0.426758	0.0551443	0.00815932	0.371614	0.0469849	1.125	6.86525	19.3456	28.2704
0.8	0.4	0.3	0.2	0.2	0.06	0.024	0.0192	0.444444	0.0728306	0.0258456	0.0203654	0.424079	0.0524652	0.00548024	0.371614	0.0469849	1.125	6.86525	19.3456	24.5515
0.9	0.4	0.3	0.2	0.2	0.06	0.024	0.0216	0.444444	0.0728306	0.0258456	0.0230849	0.42136	0.0497457	0.00276074	0.371614	0.0469849	1.125	6.86525	19.3456	21.6592
0.1	0.5	0.3	0.2	0.2	0.06	0.03	0.003	0.444444	0.0728306	0.0329335	0.00302722	0.441417	0.0698034	0.0299062	0.371614	0.0398971	1.125	6.86525	15.1821	165.168
0.2	0.5	0.3	0.2	0.2	0.06	0.03	0.006	0.444444	0.0728306	0.0329335	0.00610975	0.438335	0.0667208	0.0268237	0.371614	0.0398971	1.125	6.86525	15.1821	81.8364
0.3	0.5	0.3	0.2	0.2	0.06	0.03	0.009	0.444444	0.0728306	0.0329335	0.00924897	0.435195	0.0635816	0.0236845	0.371614	0.0398971	1.125	6.86525	15.1821	54.0601
0.4	0.5	0.3	0.2	0.2	0.06	0.03	0.012	0.444444	0.0728306	0.0329335	0.0124463	0.431998	0.0603843	0.0204872	0.371614	0.0398971	1.125	6.86525	15.1821	40.1727
0.5	0.5	0.3	0.2	0.2	0.06	0.03	0.015	0.444444	0.0728306	0.0329335	0.0157031	0.428741	0.0571275	0.0172304	0.371614	0.0398971	1.125	6.86525	15.1821	31.8409
0.6	0.5	0.3	0.2	0.2	0.06	0.03	0.018	0.444444	0.0728306	0.0329335	0.0190209	0.425424	0.0538097	0.0139126	0.371614	0.0398971	1.125	6.86525	15.1821	26.2869
0.7	0.5	0.3	0.2	0.2	0.06	0.03	0.021	0.444444	0.0728306	0.0329335	0.0224012	0.422043	0.0504294	0.0105323	0.371614	0.0398971	1.125	6.86525	15.1821	22.3202
0.8	0.5	0.3	0.2	0.2	0.06	0.03	0.024	0.444444	0.0728306	0.0329335	0.0258456	0.418599	0.0469849	0.00708782	0.371614	0.0398971	1.125	6.86525	15.1821	19.3456
0.9	0.5	0.3	0.2	0.2	0.06	0.03	0.027	0.444444	0.0728306	0.0329335	0.0293558	0.415089	0.0434748	0.00357763	0.371614	0.0398971	1.125	6.86525	15.1821	17.0324
0.1	0.6	0.3	0.2	0.2	0.06	0.036	0.0036	0.444444	0.0728306	0.040298	0.00363926	0.440805	0.0691913	0.0366588	0.371614	0.0325326	1.125	6.86525	12.4076	137.391
0.2	0.6	0.3	0.2	0.2	0.06	0.036	0.0072	0.444444	0.0728306	0.040298	0.00735856	0.437086	0.065472	0.0329394	0.371614	0.0325326	1.125	6.86525	12.4076	67.9481
0.3	0.6	0.3	0.2	0.2	0.06	0.036	0.0108	0.444444	0.0728306	0.040298	0.0111603	0.433284	0.0616703	0.0291377	0.371614	0.0325326	1.125	6.86525	12.4076	44.8018
0.4	0.6	0.3	0.2	0.2	0.06	0.036	0.0144	0.444444	0.0728306	0.040298	0.0150469	0.429398	0.0577837	0.0252511	0.371614	0.0325326	1.125	6.86525	12.4076	33.2295
0.5	0.6	0.3	0.2	0.2	0.06	0.036	0.018	0.444444	0.0728306	0.040298	0.0190209	0.425424	0.0538097	0.0212772	0.371614	0.0325326	1.125	6.86525	12.4076	26.2869
0.6	0.6	0.3	0.2	0.2	0.06	0.036	0.0216	0.444444	0.0728306	0.040298	0.0230849	0.42136	0.0497457	0.0172131	0.371614	0.0325326	1.125	6.86525	12.4076	21.6592
0.7	0.6	0.3	0.2	0.2	0.06	0.036	0.0252	0.444444	0.0728306	0.040298	0.0272417	0.417203	0.0455889	0.0130563	0.371614	0.0325326	1.125	6.86525	12.4076	18.3542
0.8	0.6	0.3	0.2	0.2	0.06	0.036	0.0288	0.444444	0.0728306	0.040298	0.0314942	0.41295	0.0413364	0.00880381	0.371614	0.0325326	1.125	6.86525	12.4076	15.8759
0.9	0.6	0.3	0.2	0.2	0.06	0.036	0.0324	0.444444	0.0728306	0.040298	0.0358453	0.408599	0.0369853	0.00445274	0.371614	0.0325326	1.125	6.86525	12.4076	13.9488
0.1	0.7	0.3	0.2	0.2	0.06	0.042	0.0042	0.444444	0.0728306	0.0479539	0.00425352	0.440191	0.0685771	0.0437004	0.371614	0.0248767	1.125	6.86525	10.4267	117.55
0.2	0.7	0.3	0.2	0.2	0.06	0.042	0.0084	0.444444	0.0728306	0.0479539	0.00861652	0.435828	0.0642141	0.0393374	0.371614	0.0248767	1.125	6.86525	10.4267	58.028
0.3	0.7	0.3	0.2	0.2	0.06	0.042	0.0126	0.444444	0.0728306	0.0479539	0.0130928	0.431352	0.0597378	0.0348611	0.371614	0.0248767	1.125	6.86525	10.4267	38.1889
0.4	0.7	0.3	0.2	0.2	0.06	0.042	0.0168	0.444444	0.0728306	0.0479539	0.0176863	0.426758	0.0551443	0.0302676	0.371614	0.0248767	1.125	6.86525	10.4267	28.2704
0.5	0.7	0.3	0.2	0.2	0.06	0.042	0.021	0.444444	0.0728306	0.0479539	0.0224012	0.422043	0.0504294	0.0255527	0.371614	0.0248767	1.125	6.86525	10.4267	22.3202
0.6	0.7	0.3	0.2	0.2	0.06	0.042	0.0252	0.444444	0.0728306	0.0479539	0.0272417	0.417203	0.0455889	0.0207122	0.371614	0.0248767	1.125	6.86525	10.4267	18.3542
0.7	0.7	0.3	0.2	0.2	0.06	0.042	0.0294	0.444444	0.0728306	0.0479539	0.0322125	0.412232	0.0406181	0.0157414	0.371614	0.0248767	1.125	6.86525	10.4267	15.5219
0.8	0.7	0.3	0.2	0.2	0.06	0.042	0.0336	0.444444	0.0728306	0.0479539	0.0373181	0.407126	0.0355125	0.0106358	0.371614	0.0248767	1.125	6.86525	10.4267	13.3983
0.9	0.7	0.3	0.2	0.2	0.06	0.042	0.0378	0.444444	0.0728306	0.0479539	0.0425635	0.401881	0.0302671	0.0053904	0.371614	0.0248767	1.125	6.86525	10.4267	11.7472
0.1	0.8	0.3	0.2	0.2	0.06	0.048	0.0048	0.444444	0.0728306	0.0559167	0.00487002	0.439574	0.0679606	0.0510467	0.371614	0.0169139	1.125	6.86525	8.94188	102.669
0.2	0.8	0.3	0.2	0.2	0.06	0.048	0.0096	0.444444	0.0728306	0.0559167	0.00988373	0.434561	0.0629468	0.0460329	0.371614	0.0169139	1.125	6.86525	8.94188	50.5882
0.3	0.8	0.3	0.2	0.2	0.06	0.048	0.0144	0.444444	0.0728306	0.0559167	0.0150469	0.429398	0.0577837	0.0408698	0.371614	0.0169139	1.125	6.86525	8.94188	33.2295
0.4	0.8	0.3	0.2	0.2	0.06	0.048	0.0192	0.444444	0.0728306	0.0559167	0.0203654	0.424079	0.0524652	0.0355513	0.371614	0.0169139	1.125	6.86525	8.94188	24.5515
0.5	0.8	0.3	0.2	0.2	0.06	0.048	0.024	0.444444	0.0728306	0.0559167	0.0258456	0.418599	0.0469849	0.030071	0.371614	0.0169139	1.125	6.86525	8.94188	19.3456
0.6	0.8	0.3	0.2	0.2	0.06	0.048	0.0288	0.444444	0.0728306	0.0559167	0.0314942	0.41295	0.0413364	0.0244225	0.371614	0.0169139	1.125	6.86525	8.94188	15.8759
0.7	0.8	0.3	0.2	0.2	0.06	0.048	0.0336	0.444444	0.0728306	0.0559167	0.0373181	0.407126	0.0355125	0.0185986	0.371614	0.0169139	1.125	6.86525	8.94188	13.3983
0.8	0.8	0.3	0.2	0.2	0.06	0.048	0.0384	0.444444	0.0728306	0.0559167	0.0433246	0.40112	0.029506	0.0125921	0.371614	0.0169139	1.125	6.86525	8.94188	11.5408
0.9	0.8	0.3	0.2	0.2	0.06	0.048	0.0432	0.444444	0.0728306	0.0559167	0.0495214	0.394923	0.0233092	0.00639529	0.371614	0.0169139	1.125	6.86525	8.94188	10.0966
0.1	0.9	0.3	0.2	0.2	0.06	0.054	0.0054	0.444444	0.0728306	0.064203	0.00548876	0.438956	0.0673418	0.0587142	0.371614	0.0086276	1.125	6.86525	7.7878	91.0953
0.2	0.9	0.3	0.2	0.2	0.06	0.054	0.0108	0.444444	0.0728306	0.064203	0.0111603	0.433284	0.0616703	0.0530427	0.371614	0.0086276	1.125	6.86525	7.7878	44.8018
0.3	0.9	0.3	0.2	0.2	0.06	0.054	0.0162	0.444444	0.0728306	0.064203	0.0170228	0.427422	0.0558078	0.0471802	0.371614	0.0086276	1.125	6.86525	7.7878	29.3724
0.4	0.9	0.3	0.2	0.2	0.06	0.054	0.0216	0.444444	0.0728306	0.064203	0.0230849	0.42136	0.0497457	0.0411181	0.371614	0.0086276	1.125	6.86525	7.7878	21.6592
0.5	0.9	0.3	0.2	0.2	0.06	0.054	0.027	0.444444	0.0728306	0.064203	0.0293558	0.415089	0.0434748	0.0348472	0.371614	0.0086276	1.125	6.86525	7.7878	17.0324
0.6	0.9	0.3	0.2	0.2	0.06	0.054	0.0324	0.444444	0.0728306	0.064203	0.0358453	0.408599	0.0369853	0.0283577	0.371614	0.0086276	1.125	6.86525	7.7878	13.9488
0.7	0.9	0.3	0.2	0.2	0.06	0.054	0.0378	0.444444	0.0728306	0.064203	0.0425635	0.401881	0.0302671	0.0216395	0.371614	0.0086276	1.125	6.86525	7.7878	11.7472
0.8	0.9	0.3	0.2	0.2	0.06	0.054	0.0432	0.444444	0.0728306	0.064203	0.0495214	0.394923	0.0233092	0.0146816	0.371614	0.0086276	1.125	6.86525	7.7878	10.0966
0.9	0.9	0.3	0.2	0.2	0.06	0.054	0.0486	0.444444	0.0728306	0.064203	0.0567305	0.387714	0.0161001	0.00747252	0.371614	0.0086276	1.125	6.86525	7.7878	8.81361
0.1	0.1	0.4	0.2	0.2	0.08	0.008	0.0008	0.444444	0.104308	0.00819618	0.000801924	0.443643	0.103506	0.00739426	0.340136	0.0961122	1.125	4.79348	61.004	623.5
0.2	0.1	0.4	0.2	0.2	0.08	0.008	0.0016	0.444444	0.104308	0.00819618	0.00160771	0.442837	0.102701	0.00658847	0.340136	0.0961122	1.125	4.79348	61.004	311.001
0.3	0.1	0.4	0.2	0.2	0.08	0.008	0.0024	0.444444	0.104308	0.00819618	0.00241739	0.442027	0.101891	0.00577879	0.340136	0.0961122	1.125	4.79348	61.004	206.835
0.4	0.1	0.4	0.2	0.2	0.08	0.008	0.0032	0.444444	0.104308	0.00819618	0.00323098	0.441213	0.101077	0.0049652	0.340136	0.0961122	1.125	4.79348	61.004	154.752
0.5	0.1	0.4	0.2	0.2	0.08	0.008	0.004	0.444444	0.104308	0.00819618	0.00404852	0.440396	0.10026	0.00414766	0.340136	0.0961122	1.125	4.79348	61.004	123.502
0.6	0.1	0.4	0.2	0.2	0.08	0.008	0.0048	0.444444	0.104308	0.00819618	0.00487002	0.439574	0.0994384	0.00332616	0.340136	0.0961122	1.125	4.79348	61.004	102.669
0.7	0.1	0.4	0.2	0.2	0.08	0.008	0.0056	0.444444	0.104308	0.00819618	0.0056955	0.438749	0.0986129	0.00250067	0.340136	0.0961122	1.125	4.79348	61.004	87.7885
0.8	0.1	0.4	0.2	0.2	0.08	0.008	0.0064	0.444444	0.104308	0.00819618	0.00652501	0.437919	0.0977834	0.00167117	0.340136	0.0961122	1.125	4.79348	61.004	76.6282
0.9	0.1	0.4	0.2	0.2	0.08	0.008	0.0072	0.444444	0.104308	0.00819618	0.00735856	0.437086	0.0969498	0.000837619	0.340136	0.0961122	1.125	4.79348	61.004	67.9481
0.1	0.2	0.4	0.2	0.2	0.08	0.016	0.0016	0.444444	0.104308	0.0168021	0.00160771	0.442837	0.102701	0.0151944	0.340136	0.0875063	1.125	4.79348	29.7581	311.001
0.2	0.2	0.4	0.2	0.2	0.08	0.016	0.0032	0.444444	0.104308	0.0168021	0.00323098	0.441213	0.101077	0.0135711	0.340136	0.0875063	1.125	4.79348	29.7581	154.752
0.3	0.2	0.4	0.2	0.2	0.08	0.016	0.0048	0.444444	0.104308	0.0168021	0.00487002	0.439574	0.0994384	0.0119321	0.340136	0.0875063	1.125	4.79348	29.7581	102.669
0.4	0.2	0.4	0.2	0.2	0.08	0.016	0.0064	0.444444	0.104308	0.0168021	0.00652501	0.437919	0.0977834	0.0102771	0.340136	0.0875063	1.125	4.79348	29.7581	76.6282
0.5	0.2	0.4	0.2	0.2	0.08	0.016	0.008	0.444444	0.104308	0.0168021	0.00819618	0.436248	0.0961122	0.00860595	0.340136	0.0875063	1.125	4.79348	29.7581	61.004
0.6	0.2	0.4	0.2	0.2	0.08	0.016	0.0096	0.444444	0.104308	0.0168021	0.00988373	0.434561	0.0944247	0.0069184	0.340136	0.0875063	1.125	4.79348	29.7581	50.5882
0.7	0.2	0.4	0.2	0.2	0.08	0.016	0.0112	0.444444	0.104308	0.0168021	0.0115879	0.432857	0.0927205	0.00521425	0.340136	0.0875063	1.125	4.79348	29.7581	43.1485
0.8	0.2	0.4	0.2	0.2	0.08	0.016	0.0128	0.444444	0.104308	0.0168021	0.0133089	0.431136	0.0909995	0.00349328	0.340136	0.0875063	1.125	4.79348	29.7581	37.569
0.9	0.2	0.4	0.2	0.2	0.08	0.016	0.0144	0.444444	0.104308	0.0168021	0.0150469	0.429398	0.0892615	0.00175527	0.340136	0.0875063	1.125	4.79348	29.7581	33.2295
0.1	0.3	0.4	0.2	0.2	0.08	0.024	0.0024	0.444444	0.104308	0.0258456	0.00241739	0.442027	0.101891	0.0234282	0.340136	0.0784628	1.125	4.79348	19.3456	206.835
0.2	0.3	0.4	0.2	0.2	0.08	0.024	0.0048	0.444444	0.104308	0.0258456	0.00487002	0.439574	0.0994384	0.0209756	0.340136	0.0784628	1.125	4.79348	19.3456	102.669
0.3	0.3	0.4	0.2	0.2	0.08	0.024	0.0072	0.444444	0.104308	0.0258456	0.00735856	0.437086	0.0969498	0.0184871	0.340136	0.0784628	1.125	4.79348	19.3456	67.9481
0.4	0.3	0.4	0.2	0.2	0.08	0.024	0.0096	0.444444	0.104308	0.0258456	0.00988373	0.434561	0.0944247	0.0159619	0.340136	0.0784628	1.125	4.79348	19.3456	50.5882
0.5	0.3	0.4	0.2	0.2	0.08	0.024	0.012	0.444444	0.104308	0.0258456	0.0124463	0.431998	0.0918621	0.0133994	0.340136	0.0784628	1.125	4.79348	19.3456	40.1727
0.6	0.3	0.4	0.2	0.2	0.08	0.024	0.0144	0.444444	0.104308	0.0258456	0.0150469	0.429398	0.0892615	0.0107988	0.340136	0.0784628	1.125	4.79348	19.3456	33.2295
0.7	0.3	0.4	0.2	0.2	0.08	0.024	0.0168	0.444444	0.104308	0.0258456	0.0176863	0.426758	0.0866221	0.00815932	0.340136	0.0784628	1.125	4.79348	19.3456	28.2704
0.8	0.3	0.4	0.2	0.2	0.08	0.024	0.0192	0.444444	0.104308	0.0258456	0.0203654	0.424079	0.083943	0.00548024	0.340136	0.0784628	1.125	4.79348	19.3456	24.5515
0.9	0.3	0.4	0.2	0.2	0.08	0.024	0.0216	0.444444	0.104308	0.0258456	0.0230849	0.42136	0.0812235	0.00276074	0.340136	0.0784628	1.125	4.79348	19.3456	21.6592
0.1	0.4	0.4	0.2	0.2	0.08	0.032	0.0032	0.444444	0.104308	0.0353569	0.00323098	0.441213	0.101077	0.0321259	0.340136	0.0689515	1.125	4.79348	14.1415	154.752
0.2	0.4	0.4	0.2	0.2	0.08	0.032	0.0064	0.444444	0.104308	0.0353569	0.00652501	0.437919	0.0977834	0.0288318	0.340136	0.0689515	1.125	4.79348	14.1415	76.6282
0.3	0.4	0.4	0.2	0.2	0.08	0.032	0.0096	0.444444	0.104308	0.0353569	0.00988373	0.434561	0.0944247	0.0254731	0.340136	0.0689515	1.125	4.79348	14.1415	50.5882
0.4	0.4	0.4	0.2	0.2	0.08	0.032	0.0128	0.444444	0.104308	0.0353569	0.0133089	0.431136	0.0909995	0.022048	0.340136	0.0689515	1.125	4.79348	14.1415	37.569
0.5	0.4	0.4	0.2	0.2	0.08	0.032	0.016	0.444444	0.104308	0.0353569	0.0168021	0.427642	0.0875063	0.0185547	0.340136	0.0689515	1.125	4.79348	14.1415	29.7581
0.6	0.4	0.4	0.2	0.2	0.08	0.032	0.0192	0.444444	0.104308	0.0353569	0.0203654	0.424079	0.083943	0.0149915	0.340136	0.0689515	1.125	4.79348	14.1415	24.5515
0.7	0.4	0.4	0.2	0.2	0.08	0.032	0.0224	0.444444	0.104308	0.0353569	0.0240005	0.420444	0.0803079	0.0113563	0.340136	0.0689515	1.125	4.79348	14.1415	20.8329
0.8	0.4	0.4	0.2	0.2	0.08	0.032	0.0256	0.444444	0.104308	0.0353569	0.0277094	0.416735	0.0765989	0.00764741	0.340136	0.0689515	1.125	4.79348	14.1415	18.0444
0.9	0.4	0.4	0.2	0.2	0.08	0.032	0.0288	0.444444	0.104308	0.0353569	0.0314942	0.41295	0.0728142	0.00386265	0.340136	0.0689515	1.125	4.79348	14.1415	15.8759
0.1	0.5	0.4	0.2	0.2	0.08	0.04	0.004	0.444444	0.104308	0.0453686	0.00404852	0.440396	0.10026	0.0413201	0.340136	0.0589398	1.125	4.79348	11.0208	123.502
0.2	0.5	0.4	0.2	0.2	0.08	0.04	0.008	0.444444	0.104308	0.0453686	0.00819618	0.436248	0.0961122	0.0371724	0.340136	0.0589398	1.125	4.79348	11.0208	61.004
0.3	0.5	0.4	0.2	0.2	0.08	0.04	0.012	0.444444	0.104308	0.0453686	0.0124463	0.431998	0.0918621	0.0329224	0.340136	0.0589398	1.125	4.79348	11.0208	40.1727
0.4	0.5	0.4	0.2	0.2	0.08	0.04	0.016	0.444444	0.104308	0.0453686	0.0168021	0.427642	0.0875063	0.0285665	0.340136	0.0589398	1.125	4.79348	11.0208	29.7581
0.5	0.5	0.4	0.2	0.2	0.08	0.04	0.02	0.444444	0.104308	0.0453686	0.0212674	0.423177	0.083041	0.0241013	0.340136	0.0589398	1.125	4.79348	11.0208	23.5102
0.6	0.5	0.4	0.2	0.2	0.08	0.04	0.024	0.444444	0.104308	0.0453686	0.0258456	0.418599	0.0784628	0.019523	0.340136	0.0589398	1.125	4.79348	11.0208	19.3456
0.7	0.5	0.4	0.2	0.2	0.08	0.04	0.028	0.444444	0.104308	0.0453686	0.0305408	0.413904	0.0737676	0.0148278	0.340136	0.0589398	1.125	4.79348	11.0208	16.3715
0.8	0.5	0.4	0.2	0.2	0.08	0.04	0.032	0.444444	0.104308	0.0453686	0.0353569	0.409088	0.0689515	0.0100118	0.340136	0.0589398	1.125	4.79348	11.0208	14.1415
0.9	0.5	0.4	0.2	0.2	0.08	0.04	0.036	0.444444	0.104308	0.0453686	0.040298	0.404146	0.0640104	0.00507061	0.340136	0.0589398	1.125	4.79348	11.0208	12.4076
0.1	0.6	0.4	0.2	0.2	0.08	0.048	0.0048	0.444444	0.104308	0.0559167	0.00487002	0.439574	0.0994384	0.0510467	0.340136	0.0483917	1.125	4.79348	8.94188	102.669
0.2	0.6	0.4	0.2	0.2	0.08	0.048	0.0096	0.444444	0.104308	0.0559167	0.00988373	0.434561	0.0944247	0.0460329	0.340136	0.0483917	1.125	4.79348	8.94188	50.5882
0.3	0.6	0.4	0.2	0.2	0.08	0.048	0.0144	0.444444	0.104308	0.0559167	0.0150469	0.429398	0.0892615	0.0408698	0.340136	0.0483917	1.125	4.79348	8.94188	33.2295
0.4	0.6	0.4	0.2	0.2	0.08	0.048	0.0192	0.444444	0.104308	0.0559167	0.0203654	0.424079	0.083943	0.0355513	0.340136	0.0483917	1.125	4.79348	8.94188	24.5515
0.5	0.6	0.4	0.2	0.2	0.08	0.048	0.024	0.444444	0.104308	0.0559167	0.0258456	0.418599	0.0784628	0.030071	0.340136	0.0483917	1.125	4.79348	8.94188	19.3456
0.6	0.6	0.4	0.2	0.2	0.08	0.048	0.0288	0.444444	0.104308	0.0559167	0.0314942	0.41295	0.0728142	0.0244225	0.340136	0.0483917	1.125	4.79348	8.94188	15.8759
0.7	0.6	0.4	0.2	0.2	0.08	0.048	0.0336	0.444444	0.104308	0.0559167	0.0373181	0.407126	0.0669903	0.0185986	0.340136	0.0483917	1.125	4.79348	8.94188	13.3983
0.8	0.6	0.4	0.2	0.2	0.08	0.048	0.0384	0.444444	0.104308	0.0559167	0.0433246	0.40112	0.0609838	0.0125921	0.340136	0.0483917	1.125	4.79348	8.94188	11.5408
0.9	0.6	0.4	0.2	0.2	0.08	0.048	0.0432	0.444444	0.104308	0.0559167	0.0495214	0.394923	0.054787	0.00639529	0.340136	0.0483917	1.125	4.79348	8.94188	10.0966
0.1	0.7	0.4	0.2	0.2	0.08	0.056	0.0056	0.444444	0.104308	0.06704	0.0056955	0.438749	0.0986129	0.0613445	0.340136	0.0372684	1.125	4.79348	7.45823	87.7885
0.2	0.7	0.4	0.2	0.2	0.08	0.056	0.0112	0.444444	0.104308	0.06704	0.0115879	0.432857	0.0927205	0.0554521	0.340136	0.0372684	1.125	4.79348	7.45823	43.1485
0.3	0.7	0.4	0.2	0.2	0.08	0.056	0.0168	0.444444	0.104308	0.06704	0.0176863	0.426758	0.0866221	0.0493537	0.340136	0.0372684	1.125	4.79348	7.45823	28.2704
0.4	0.7	0.4	0.2	0.2	0.08	0.056	0.0224	0.444444	0.104308	0.06704	0.0240005	0.420444	0.0803079	0.0430395	0.340136	0.0372684	1.125	4.79348	7.45823	20.8329
0.5	0.7	0.4	0.2	0.2	0.08	0.056	0.028	0.444444	0.104308	0.06704	0.0305408	0.413904	0.0737676	0.0364992	0.340136	0.0372684	1.125	4.79348	7.45823	16.3715
0.6	0.7	0.4	0.2	0.2	0.08	0.056	0.0336	0.444444	0.104308	0.06704	0.0373181	0.407126	0.0669903	0.0297219	0.340136	0.0372684	1.125	4.79348	7.45823	13.3983
0.7	0.7	0.4	0.2	0.2	0.08	0.056	0.0392	0.444444	0.104308	0.06704	0.0443439	0.400101	0.0599645	0.0226961	0.340136	0.0372684	1.125	4.79348	7.45823	11.2755
0.8	0.7	0.4	0.2	0.2	0.08	0.056	0.0448	0.444444	0.104308	0.06704	0.0516307	0.392814	0.0526777	0.0154093	0.340136	0.0372684	1.125	4.79348	7.45823	9.68416
0.9	0.7	0.4	0.2	0.2	0.08	0.056	0.0504	0.444444	0.104308	0.06704	0.0591914	0.385253	0.045117	0.00784861	0.340136	0.0372684	1.125	4.79348	7.45823	8.44717
0.1	0.8	0.4	0.2	0.2	0.08	0.064	0.0064	0.444444	0.104308	0.0787812	0.00652501	0.437919	0.0977834	0.0722562	0.340136	0.0255271	1.125	4.79348	6.34669	76.6282
0.2	0.8	0.4	0.2	0.2	0.08	0.064	0.0128	0.444444	0.104308	0.0787812	0.0133089	0.431136	0.0909995	0.0654724	0.340136	0.0255271	1.125	4.79348	6.34669	37.569
0.3	0.8	0.4	0.2	0.2	0.08	0.064	0.0192	0.444444	0.104308	0.0787812	0.0203654	0.424079	0.083943	0.0584159	0.340136	0.0255271	1.125	4.79348	6.34669	24.5515
0.4	0.8	0.4	0.2	0.2	0.08	0.064	0.0256	0.444444	0.104308	0.0787812	0.0277094	0.416735	0.0765989	0.0510718	0.340136	0.0255271	1.125	4.79348	6.34669	18.0444
0.5	0.8	0.4	0.2	0.2	0.08	0.064	0.032	0.444444	0.104308	0.0787812	0.0353569	0.409088	0.0689515	0.0434244	0.340136	0.0255271	1.125	4.79348	6.34669	14.1415
0.6	0.8	0.4	0.2	0.2	0.08	0.064	0.0384	0.444444	0.104308	0.0787812	0.0433246	0.40112	0.0609838	0.0354567	0.340136	0.0255271	1.125	4.79348	6.34669	11.5408
0.7	0.8	0.4	0.2	0.2	0.08	0.064	0.0448	0.444444	0.104308	0.0787812	0.0516307	0.392814	0.0526777	0.0271506	0.340136	0.0255271	1.125	4.79348	6.34669	9.68416
0.8	0.8	0.4	0.2	0.2	0.08	0.064	0.0512	0.444444	0.104308	0.0787812	0.0602947	0.38415	0.0440137	0.0184866	0.340136	0.0255271	1.125	4.79348	6.34669	8.29261
0.9	0.8	0.4	0.2	0.2	0.08	0.064	0.0576	0.444444	0.104308	0.0787812	0.0693374	0.375107	0.034971	0.00944385	0.340136	0.0255271	1.125	4.79348	6.34669	7.21112
0.1	0.9	0.4	0.2	0.2	0.08	0.072	0.0072	0.444444	0.104308	0.091187	0.00735856	0.437086	0.0969498	0.0838284	0.340136	0.0131214	1.125	4.79348	5.48324	67.9481
0.2	0.9	0.4	0.2	0.2	0.08	0.072	0.0144	0.444444	0.104308	0.091187	0.0150469	0.429398	0.0892615	0.0761401	0.340136	0.0131214	1.125	4.79348	5.48324	33.2295
0.3	0.9	0.4	0.2	0.2	0.08	0.072	0.0216	0.444444	0.104308	0.091187	0.0230849	0.42136	0.0812235	0.0681021	0.340136	0.0131214	1.125	4.79348	5.48324	21.6592
0.4	0.9	0.4	0.2	0.2	0.08	0.072	0.0288	0.444444	0.104308	0.091187	0.0314942	0.41295	0.0728142	0.0596928	0.340136	0.0131214	1.125	4.79348	5.48324	15.8759
0.5	0.9	0.4	0.2	0.2	0.08	0.072	0.036	0.444444	0.104308	0.091187	0.040298	0.404146	0.0640104	0.050889	0.340136	0.0131214	1.125	4.79348	5.48324	12.4076
0.6	0.9	0.4	0.2	0.2	0.08	0.072	0.0432	0.444444	0.104308	0.091187	0.0495214	0.394923	0.054787	0.0416656	0.340136	0.0131214	1.125	4.79348	5.48324	10.0966
0.7	0.9	0.4	0.2	0.2	0.08	0.072	0.0504	0.444444	0.104308	0.091187	0.0591914	0.385253	0.045117	0.0319956	0.340136	0.0131214	1.125	4.79348	5.48324	8.44717
0.8	0.9	0.4	0.2	0.2	0.08	0.072	0.0576	0.444444	0.104308	0.091187	0.0693374	0.375107	0.034971	0.0218496	0.340136	0.0131214	1.125	4.79348	5.48324	7.21112
0.9	0.9	0.4	0.2	0.2	0.08	0.072	0.0648	0.444444	0.104308	0.091187	0.0799911	0.364453	0.0243173	0.0111959	0.340136	0.0131214	1.125	4.79348	5.48324	6.25069
0.1	0.1	0.5	0.2	0.2	0.1	0.01	0.001	0.444444	0.140625	0.0103082	0.00100301	0.443441	0.139622	0.0093052	0.303819	0.130317	1.125	3.55556	48.5051	498.501
0.2	0.1	0.5	0.2	0.2	0.1	0.01	0.002	0.444444	0.140625	0.0103082	0.00201206	0.442432	0.138613	0.00829614	0.303819	0.130317	1.125	3.55556	48.5051	248.501
0.3	0.1	0.5	0.2	0.2	0.1	0.01	0.003	0.444444	0.140625	0.0103082	0.00302722	0.441417	0.137598	0.00728099	0.303819	0.130317	1.125	3.55556	48.5051	165.168
0.4	0.1	0.5	0.2	0.2	0.1	0.01	0.004	0.444444	0.140625	0.0103082	0.00404852	0.440396	0.136576	0.00625969	0.303819	0.130317	1.125	3.55556	48.5051	123.502
0.5	0.1	0.5	0.2	0.2	0.1	0.01	0.005	0.444444	0.140625	0.0103082	0.00507601	0.439368	0.135549	0.00523219	0.303819	0.130317	1.125	3.55556	48.5051	98.5025
0.6	0.1	0.5	0.2	0.2	0.1	0.01	0.006	0.444444	0.140625	0.0103082	0.00610975	0.438335	0.134515	0.00419845	0.303819	0.130317	1.125	3.55556	48.5051	81.8364
0.7	0.1	0.5	0.2	0.2	0.1	0.01	0.007	0.444444	0.140625	0.0103082	0.00714979	0.437295	0.133475	0.00315841	0.303819	0.130317	1.125	3.55556	48.5051	69.9321
0.8	0.1	0.5	0.2	0.2	0.1	0.01	0.008	0.444444	0.140625	0.0103082	0.00819618	0.436248	0.132429	0.00211203	0.303819	0.130317	1.125	3.55556	48.5051	61.004
0.9	0.1	0.5	0.2	0.2	0.1	0.01	0.009	0.444444	0.140625	0.0103082	0.00924897	0.435195	0.131376	0.00105924	0.303819	0.130317	1.125	3.55556	48.5051	54.0601
0.1	0.2	0.5	0.2	0.2	0.1	0.02	0.002	0.444444	0.140625	0.0212674	0.00201206	0.442432	0.138613	0.0192553	0.303819	0.119358	1.125	3.55556	23.5102	248.501
0.2	0.2	0.5	0.2	0.2	0.1	0.02	0.004	0.444444	0.140625	0.0212674	0.00404852	0.440396	0.136576	0.0172188	0.303819	0.119358	1.125	3.55556	23.5102	123.502
0.3	0.2	0.5	0.2	0.2	0.1	0.02	0.006	0.444444	0.140625	0.0212674	0.00610975	0.438335	0.134515	0.0151576	0.303819	0.119358	1.125	3.55556	23.5102	81.8364
0.4	0.2	0.5	0.2	0.2	0.1	0.02	0.008	0.444444	0.140625	0.0212674	0.00819618	0.436248	0.132429	0.0130712	0.303819	0.119358	1.125	3.55556	23.5102	61.004
0.5	0.2	0.5	0.2	0.2	0.1	0.02	0.01	0.444444	0.140625	0.0212674	0.0103082	0.434136	0.130317	0.0109592	0.303819	0.119358	1.125	3.55556	23.5102	48.5051
0.6	0.2	0.5	0.2	0.2	0.1	0.02	0.012	0.444444	0.140625	0.0212674	0.0124463	0.431998	0.128179	0.00882111	0.303819	0.119358	1.125	3.55556	23.5102	40.1727
0.7	0.2	0.5	0.2	0.2	0.1	0.02	0.014	0.444444	0.140625	0.0212674	0.0146107	0.429834	0.126014	0.00665661	0.303819	0.119358	1.125	3.55556	23.5102	34.2214
0.8	0.2	0.5	0.2	0.2	0.1	0.02	0.016	0.444444	0.140625	0.0212674	0.0168021	0.427642	0.123823	0.00446523	0.303819	0.119358	1.125	3.55556	23.5102	29.7581
0.9	0.2	0.5	0.2	0.2	0.1	0.02	0.018	0.444444	0.140625	0.0212674	0.0190209	0.425424	0.121604	0.00224651	0.303819	0.119358	1.125	3.55556	23.5102	26.2869
0.1	0.3	0.5	0.2	0.2	0.1	0.03	0.003	0.444444	0.140625	0.0329335	0.00302722	0.441417	0.137598	0.0299062	0.303819	0.107692	1.125	3.55556	15.1821	165.168
0.2	0.3	0.5	0.2	0.2	0.1	0.03	0.006	0.444444	0.140625	0.0329335	0.00610975	0.438335	0.134515	0.0268237	0.303819	0.107692	1.125	3.55556	15.1821	81.8364
0.3	0.3	0.5	0.2	0.2	0.1	0.03	0.009	0.444444	0.140625	0.0329335	0.00924897	0.435195	0.131376	0.0236845	0.303819	0.107692	1.125	3.55556	15.1821	54.0601
0.4	0.3	0.5	0.2	0.2	0.1	0.03	0.012	0.444444	0.140625	0.0329335	0.0124463	0.431998	0.128179	0.0204872	0.303819	0.107692	1.125	3.55556	15.1821	40.1727
0.5	0.3	0.5	0.2	0.2	0.1	0.03	0.015	0.444444	0.140625	0.0329335	0.0157031	0.428741	0.124922	0.0172304	0.303819	0.107692	1.125	3.55556	15.1821	31.8409
0.6	0.3	0.5	0.2	0.2	0.1	0.03	0.018	0.444444	0.140625	0.0329335	0.0190209	0.425424	0.121604	0.0139126	0.303819	0.107692	1.125	3.55556	15.1821	26.2869
0.7	0.3	0.5	0.2	0.2	0.1	0.03	0.021	0.444444	0.140625	0.0329335	0.0224012	0.422043	0.118224	0.0105323	0.303819	0.107692	1.125	3.55556	15.1821	22.3202
0.8	0.3	0.5	0.2	0.2	0.1	0.03	0.024	0.444444	0.140625	0.0329335	0.0258456	0.418599	0.114779	0.00708782	0.303819	0.107692	1.125	3.55556	15.1821	19.3456
0.9	0.3	0.5	0.2	0.2	0.1	0.03	0.027	0.444444	0.140625	0.0329335	0.0293558	0.415089	0.111269	0.00357763	0.303819	0.107692	1.125	3.55556	15.1821	17.0324
0.1	0.4	0.5	0.2	0.2	0.1	0.04	0.004	0.444444	0.140625	0.0453686	0.00404852	0.440396	0.136576	0.0413201	0.303819	0.0952564	1.125	3.55556	11.0208	123.502
0.2	0.4	0.5	0.2	0.2	0.1	0.04	0.008	0.444444	0.140625	0.0453686	0.00819618	0.436248	0.132429	0.0371724	0.303819	0.0952564	1.125	3.55556	11.0208	61.004
0.3	0.4	0.5	0.2	0.2	0.1	0.04	0.012	0.444444	0.140625	0.0453686	0.0124463	0.431998	0.128179	0.0329224	0.303819	0.0952564	1.125	3.55556	11.0208	40.1727
0.4	0.4	0.5	0.2	0.2	0.1	0.04	0.016	0.444444	0.140625	0.0453686	0.0168021	0.427642	0.123823	0.0285665	0.303819	0.0952564	1.125	3.55556	11.0208	29.7581
0.5	0.4	0.5	0.2	0.2	0.1	0.04	0.02	0.444444	0.140625	0.0453686	0.0212674	0.423177	0.119358	0.0241013	0.303819	0.0952564	1.125	3.55556	11.0208	23.5102
0.6	0.4	0.5	0.2	0.2	0.1	0.04	0.024	0.444444	0.140625	0.0453686	0.0258456	0.418599	0.114779	0.019523	0.303819	0.0952564	1.125	3.55556	11.0208	19.3456
0.7	0.4	0.5	0.2	0.2	0.1	0.04	0.028	0.444444	0.140625	0.0453686	0.0305408	0.413904	0.110084	0.0148278	0.303819	0.0952564	1.125	3.55556	11.0208	16.3715
0.8	0.4	0.5	0.2	0.2	0.1	0.04	0.032	0.444444	0.140625	0.0453686	0.0353569	0.409088	0.105268	0.0100118	0.303819	0.0952564	1.125	3.55556	11.0208	14.1415
0.9	0.4	0.5	0.2	0.2	0.1	0.04	0.036	0.444444	0.140625	0.0453686	0.040298	0.404146	0.100327	0.00507061	0.303819	0.0952564	1.125	3.55556	11.0208	12.4076
0.1	0.5	0.5	0.2	0.2	0.1	0.05	0.005	0.444444	0.140625	0.058642	0.00507601	0.439368	0.135549	0.053566	0.303819	0.081983	1.125	3.55556	8.52632	98.5025
0.2	0.5	0.5	0.2	0.2	0.1	0.05	0.01	0.444444	0.140625	0.058642	0.0103082	0.434136	0.130317	0.0483338	0.303819	0.081983	1.125	3.55556	8.52632	48.5051
0.3	0.5	0.5	0.2	0.2	0.1	0.05	0.015	0.444444	0.140625	0.058642	0.0157031	0.428741	0.124922	0.0429389	0.303819	0.081983	1.125	3.55556	8.52632	31.8409
0.4	0.5	0.5	0.2	0.2	0.1	0.05	0.02	0.444444	0.140625	0.058642	0.0212674	0.423177	0.119358	0.0373746	0.303819	0.081983	1.125	3.55556	8.52632	23.5102
0.5	0.5	0.5	0.2	0.2	0.1	0.05	0.025	0.444444	0.140625	0.058642	0.0270083	0.417436	0.113617	0.0316337	0.303819	0.081983	1.125	3.55556	8.52632	18.5128
0.6	0.5	0.5	0.2	0.2	0.1	0.05	0.03	0.444444	0.140625	0.058642	0.0329335	0.411511	0.107692	0.0257085	0.303819	0.081983	1.125	3.55556	8.52632	15.1821
0.7	0.5	0.5	0.2	0.2	0.1	0.05	0.035	0.444444	0.140625	0.058642	0.0390508	0.405394	0.101574	0.0195912	0.303819	0.081983	1.125	3.55556	8.52632	12.8038
0.8	0.5	0.5	0.2	0.2	0.1	0.05	0.04	0.444444	0.140625	0.058642	0.0453686	0.399076	0.0952564	0.0132734	0.303819	0.081983	1.125	3.55556	8.52632	11.0208
0.9	0.5	0.5	0.2	0.2	0.1	0.05	0.045	0.444444	0.140625	0.058642	0.0518959	0.392549	0.0887291	0.00674607	0.303819	0.081983	1.125	3.55556	8.52632	9.63467
0.1	0.6	0.5	0.2	0.2	0.1	0.06	0.006	0.444444	0.140625	0.0728306	0.00610975	0.438335	0.134515	0.0667208	0.303819	0.0677944	1.125	3.55556	6.86525	81.8364
0.2	0.6	0.5	0.2	0.2	0.1	0.06	0.012	0.444444	0.140625	0.0728306	0.0124463	0.431998	0.128179	0.0603843	0.303819	0.0677944	1.125	3.55556	6.86525	40.1727
0.3	0.6	0.5	0.2	0.2	0.1	0.06	0.018	0.444444	0.140625	0.0728306	0.0190209	0.425424	0.121604	0.0538097	0.303819	0.0677944	1.125	3.55556	6.86525	26.2869
0.4	0.6	0.5	0.2	0.2	0.1	0.06	0.024	0.444444	0.140625	0.0728306	0.0258456	0.418599	0.114779	0.0469849	0.303819	0.0677944	1.125	3.55556	6.86525	19.3456
0.5	0.6	0.5	0.2	0.2	0.1	0.06	0.03	0.444444	0.140625	0.0728306	0.0329335	0.411511	0.107692	0.0398971	0.303819	0.0677944	1.125	3.55556	6.86525	15.1821
0.6	0.6	0.5	0.2	0.2	0.1	0.06	0.036	0.444444	0.140625	0.0728306	0.040298	0.404146	0.100327	0.0325326	0.303819	0.0677944	1.125	3.55556	6.86525	12.4076
0.7	0.6	0.5	0.2	0.2	0.1	0.06	0.042	0.444444	0.140625	0.0728306	0.0479539	0.396491	0.0926711	0.0248767	0.303819	0.0677944	1.125	3.55556	6.86525	10.4267
0.8	0.6	0.5	0.2	0.2	0.1	0.06	0.048	0.444444	0.140625	0.0728306	0.0559167	0.388528	0.0847083	0.0169139	0.303819	0.0677944	1.125	3.55556	6.86525	8.94188
0.9	0.6	0.5	0.2	0.2	0.1	0.06	0.054	0.444444	0.140625	0.0728306	0.064203	0.380241	0.076422	0.0086276	0.303819	0.0677944	1.125	3.55556	6.86525	7.7878
0.1	0.7	0.5	0.2	0.2	0.1	0.07	0.007	0.444444	0.140625	0.0880206	0.00714979	0.437295	0.133475	0.0808708	0.303819	0.0526044	1.125	3.55556	5.68049	69.9321
0.2	0.7	0.5	0.2	0.2	0.1	0.07	0.014	0.444444	0.140625	0.0880206	0.0146107	0.429834	0.126014	0.0734098	0.303819	0.0526044	1.125	3.55556	5.68049	34.2214
0.3	0.7	0.5	0.2	0.2	0.1	0.07	0.021	0.444444	0.140625	0.0880206	0.0224012	0.422043	0.118224	0.0656194	0.303819	0.0526044	1.125	3.55556	5.68049	22.3202
0.4	0.7	0.5	0.2	0.2	0.1	0.07	0.028	0.444444	0.140625	0.0880206	0.0305408	0.413904	0.110084	0.0574798	0.303819	0.0526044	1.125	3.55556	5.68049	16.3715
0.5	0.7	0.5	0.2	0.2	0.1	0.07	0.035	0.444444	0.140625	0.0880206	0.0390508	0.405394	0.101574	0.0489698	0.303819	0.0526044	1.125	3.55556	5.68049	12.8038
0.6	0.7	0.5	0.2	0.2	0.1	0.07	0.042	0.444444	0.140625	0.0880206	0.0479539	0.396491	0.0926711	0.0400667	0.303819	0.0526044	1.125	3.55556	5.68049	10.4267
0.7	0.7	0.5	0.2	0.2	0.1	0.07	0.049	0.444444	0.140625	0.0880206	0.0572748	0.38717	0.0833502	0.0307458	0.303819	0.0526044	1.125	3.55556	5.68049	8.72984
0.8	0.7	0.5	0.2	0.2	0.1	0.07	0.056	0.444444	0.140625	0.0880206	0.06704	0.377404	0.073585	0.0209805	0.303819	0.0526044	1.125	3.55556	5.68049	7.45823
0.9	0.7	0.5	0.2	0.2	0.1	0.07	0.063	0.444444	0.140625	0.0880206	0.0772782	0.367166	0.0633468	0.0107423	0.303819	0.0526044	1.125	3.55556	5.68049	6.47013
0.1	0.8	0.5	0.2	0.2	0.1	0.08	0.008	0.444444	0.140625	0.104308	0.00819618	0.436248	0.132429	0.0961122	0.303819	0.0363166	1.125	3.55556	4.79348	61.004
0.2	0.8	0.5	0.2	0.2	0.1	0.08	0.016	0.444444	0.140625	0.104308	0.0168021	0.427642	0.123823	0.0875063	0.303819	0.0363166	1.125	3.55556	4.79348	29.7581
0.3	0.8	0.5	0.2	0.2	0.1	0.08	0.024	0.444444	0.140625	0.104308	0.0258456	0.418599	0.114779	0.0784628	0.303819	0.0363166	1.125	3.55556	4.79348	19.3456
0.4	0.8	0.5	0.2	0.2	0.1	0.08	0.032	0.444444	0.140625	0.104308	0.0353569	0.409088	0.105268	0.0689515	0.303819	0.0363166	1.125	3.55556	4.79348	14.1415
0.5	0.8	0.5	0.2	0.2	0.1	0.08	0.04	0.444444	0.140625	0.104308	0.0453686	0.399076	0.0952564	0.0589398	0.303819	0.0363166	1.125	3.55556	4.79348	11.0208
0.6	0.8	0.5	0.2	0.2	0.1	0.08	0.048	0.444444	0.140625	0.104308	0.0559167	0.388528	0.0847083	0.0483917	0.303819	0.0363166	1.125	3.55556	4.79348	8.94188
0.7	0.8	0.5	0.2	0.2	0.1	0.08	0.056	0.444444	0.140625	0.104308	0.06704	0.377404	0.073585	0.0372684	0.303819	0.0363166	1.125	3.55556	4.79348	7.45823
0.8	0.8	0.5	0.2	0.2	0.1	0.08	0.064	0.444444	0.140625	0.104308	0.0787812	0.365663	0.0618438	0.0255271	0.303819	0.0363166	1.125	3.55556	4.79348	6.34669
0.9	0.8	0.5	0.2	0.2	0.1	0.08	0.072	0.444444	0.140625	0.104308	0.091187	0.353257	0.049438	0.0131214	0.303819	0.0363166	1.125	3.55556	4.79348	5.48324
0.1	0.9	0.5	0.2	0.2	0.1	0.09	0.009	0.444444	0.140625	0.121802	0.00924897	0.435195	0.131376	0.112554	0.303819	0.0188225	1.125	3.55556	4.10501	54.0601
0.2	0.9	0.5	0.2	0.2	0.1	0.09	0.018	0.444444	0.140625	0.121802	0.0190209	0.425424	0.121604	0.102782	0.303819	0.0188225	1.125	3.55556	4.10501	26.2869
0.3	0.9	0.5	0.2	0.2	0.1	0.09	0.027	0.444444	0.140625	0.121802	0.0293558	0.415089	0.111269	0.0924467	0.303819	0.0188225	1.125	3.55556	4.10501	17.0324
0.4	0.9	0.5	0.2	0.2	0.1	0.09	0.036	0.444444	0.140625	0.121802	0.040298	0.404146	0.100327	0.0815045	0.303819	0.0188225	1.125	3.55556	4.10501	12.4076
0.5	0.9	0.5	0.2	0.2	0.1	0.09	0.045	0.444444	0.140625	0.121802	0.0518959	0.392549	0.0887291	0.0699066	0.303819	0.0188225	1.125	3.55556	4.10501	9.63467
0.6	0.9	0.5	0.2	0.2	0.1	0.09	0.054	0.444444	0.140625	0.121802	0.064203	0.380241	0.076422	0.0575995	0.303819	0.0188225	1.125	3.55556	4.10501	7.7878
0.7	0.9	0.5	0.2	0.2	0.1	0.09	0.063	0.444444	0.140625	0.121802	0.0772782	0.367166	0.0633468	0.0445242	0.303819	0.0188225	1.125	3.55556	4.10501	6.47013
0.8	0.9	0.5	0.2	0.2	0.1	0.09	0.072	0.444444	0.140625	0.121802	0.091187	0.353257	0.049438	0.0306155	0.303819	0.0188225	1.125	3.55556	4.10501	5.48324
0.9	0.9	0.5	0.2	0.2	0.1	0.09	0.081	0.444444	0.140625	0.121802	0.106002	0.338443	0.0346234	0.0158009	0.303819	0.0188225	1.125	3.55556	4.10501	4.71691
0.1	0.1	0.6	0.2	0.2	0.12	0.012	0.0012	0.444444	0.182825	0.0124463	0.00120433	0.44324	0.181621	0.0112419	0.261619	0.170379	1.125	2.73485	40.1727	415.167
0.2	0.1	0.6	0.2	0.2	0.12	0.012	0.0024	0.444444	0.182825	0.0124463	0.00241739	0.442027	0.180408	0.0100289	0.261619	0.170379	1.125	2.73485	40.1727	206.835
0.3	0.1	0.6	0.2	0.2	0.12	0.012	0.0036	0.444444	0.182825	0.0124463	0.00363926	0.440805	0.179186	0.00880699	0.261619	0.170379	1.125	2.73485	40.1727	137.391
0.4	0.1	0.6	0.2	0.2	0.12	0.012	0.0048	0.444444	0.182825	0.0124463	0.00487002	0.439574	0.177955	0.00757624	0.261619	0.170379	1.125	2.73485	40.1727	102.669
0.5	0.1	0.6	0.2	0.2	0.12	0.012	0.006	0.444444	0.182825	0.0124463	0.00610975	0.438335	0.176716	0.0063365	0.261619	0.170379	1.125	2.73485	40.1727	81.8364
0.6	0.1	0.6	0.2	0.2	0.12	0.012	0.0072	0.444444	0.182825	0.0124463	0.00735856	0.437086	0.175467	0.00508769	0.261619	0.170379	1.125	2.73485	40.1727	67.9481
0.7	0.1	0.6	0.2	0.2	0.12	0.012	0.0084	0.444444	0.182825	0.0124463	0.00861652	0.435828	0.174209	0.00382973	0.261619	0.170379	1.125	2.73485	40.1727	58.028
0.8	0.1	0.6	0.2	0.2	0.12	0.012	0.0096	0.444444	0.182825	0.0124463	0.00988373	0.434561	0.172942	0.00256252	0.261619	0.170379	1.125	2.73485	40.1727	50.5882
0.9	0.1	0.6	0.2	0.2	0.12	0.012	0.0108	0.444444	0.182825	0.0124463	0.0111603	0.433284	0.171665	0.00128597	0.261619	0.170379	1.125	2.73485	40.1727	44.8018
0.1	0.2	0.6	0.2	0.2	0.12	0.024	0.0024	0.444444	0.182825	0.0258456	0.00241739	0.442027	0.180408	0.0234282	0.261619	0.15698	1.125	2.73485	19.3456	206.835
0.2	0.2	0.6	0.2	0.2	0.12	0.024	0.0048	0.444444	0.182825	0.0258456	0.00487002	0.439574	0.177955	0.0209756	0.261619	0.15698	1.125	2.73485	19.3456	102.669
0.3	0.2	0.6	0.2	0.2	0.12	0.024	0.0072	0.444444	0.182825	0.0258456	0.00735856	0.437086	0.175467	0.0184871	0.261619	0.15698	1.125	2.73485	19.3456	67.9481
0.4	0.2	0.6	0.2	0.2	0.12	0.024	0.0096	0.444444	0.182825	0.0258456	0.00988373	0.434561	0.172942	0.0159619	0.261619	0.15698	1.125	2.73485	19.3456	50.5882
0.5	0.2	0.6	0.2	0.2	0.12	0.024	0.012	0.444444	0.182825	0.0258456	0.0124463	0.431998	0.170379	0.0133994	0.261619	0.15698	1.125	2.73485	19.3456	40.1727
0.6	0.2	0.6	0.2	0.2	0.12	0.024	0.0144	0.444444	0.182825	0.0258456	0.0150469	0.429398	0.167779	0.0107988	0.261619	0.15698	1.125	2.73485	19.3456	33.2295
0.7	0.2	0.6	0.2	0.2	0.12	0.024	0.0168	0.444444	0.182825	0.0258456	0.0176863	0.426758	0.165139	0.00815932	0.261619	0.15698	1.125	2.73485	19.3456	28.2704
0.8	0.2	0.6	0.2	0.2	0.12	0.024	0.0192	0.444444	0.182825	0.0258456	0.0203654	0.424079	0.16246	0.00548024	0.261619	0.15698	1.125	2.73485	19.3456	24.5515
0.9	0.2	0.6	0.2	0.2	0.12	0.024	0.0216	0.444444	0.182825	0.0258456	0.0230849	0.42136	0.159741	0.00276074	0.261619	0.15698	1.125	2.73485	19.3456	21.6592
0.1	0.3	0.6	0.2	0.2	0.12	0.036	0.0036	0.444444	0.182825	0.040298	0.00363926	0.440805	0.179186	0.0366588	0.261619	0.142527	1.125	2.73485	12.4076	137.391
0.2	0.3	0.6	0.2	0.2	0.12	0.036	0.0072	0.444444	0.182825	0.040298	0.00735856	0.437086	0.175467	0.0329394	0.261619	0.142527	1.125	2.73485	12.4076	67.9481
0.3	0.3	0.6	0.2	0.2	0.12	0.036	0.0108	0.444444	0.182825	0.040298	0.0111603	0.433284	0.171665	0.0291377	0.261619	0.142527	1.125	2.73485	12.4076	44.8018
0.4	0.3	0.6	0.2	0.2	0.12	0.036	0.0144	0.444444	0.182825	0.040298	0.0150469	0.429398	0.167779	0.0252511	0.261619	0.142527	1.125	2.73485	12.4076	33.2295
0.5	0.3	0.6	0.2	0.2	0.12	0.036	0.018	0.444444	0.182825	0.040298	0.0190209	0.425424	0.163805	0.0212772	0.261619	0.142527	1.125	2.73485	12.4076	26.2869
0.6	0.3	0.6	0.2	0.2	0.12	0.036	0.0216	0.444444	0.182825	0.040298	0.0230849	0.42136	0.159741	0.0172131	0.261619	0.142527	1.125	2.73485	12.4076	21.6592
0.7	0.3	0.6	0.2	0.2	0.12	0.036	0.0252	0.444444	0.182825	0.040298	0.0272417	0.417203	0.155584	0.0130563	0.261619	0.142527	1.125	2.73485	12.4076	18.3542
0.8	0.3	0.6	0.2	0.2	0.12	0.036	0.0288	0.444444	0.182825	0.040298	0.0314942	0.41295	0.151331	0.00880381	0.261619	0.142527	1.125	2.73485	12.4076	15.8759
0.9	0.3	0.6	0.2	0.2	0.12	0.036	0.0324	0.444444	0.182825	0.040298	0.0358453	0.408599	0.14698	0.00445274	0.261619	0.142527	1.125	2.73485	12.4076	13.9488
0.1	0.4	0.6	0.2	0.2	0.12	0.048	0.0048	0.444444	0.182825	0.0559167	0.00487002	0.439574	0.177955	0.0510467	0.261619	0.126909	1.125	2.73485	8.94188	102.669
0.2	0.4	0.6	0.2	0.2	0.12	0.048	0.0096	0.444444	0.182825	0.0559167	0.00988373	0.434561	0.172942	0.0460329	0.261619	0.126909	1.125	2.73485	8.94188	50.5882
0.3	0.4	0.6	0.2	0.2	0.12	0.048	0.0144	0.444444	0.182825	0.0559167	0.0150469	0.429398	0.167779	0.0408698	0.261619	0.126909	1.125	2.73485	8.94188	33.2295
0.4	0.4	0.6	0.2	0.2	0.12	0.048	0.0192	0.444444	0.182825	0.0559167	0.0203654	0.424079	0.16246	0.0355513	0.261619	0.126909	1.125	2.73485	8.94188	24.5515
0.5	0.4	0.6	0.2	0.2	0.12	0.048	0.024	0.444444	0.182825	0.0559167	0.0258456	0.418599	0.15698	0.030071	0.261619	0.126909	1.125	2.73485	8.94188	19.3456
0.6	0.4	0.6	0.2	0.2	0.12	0.048	0.0288	0.444444	0.182825	0.0559167	0.0314942	0.41295	0.151331	0.0244225	0.261619	0.126909	1.125	2.73485	8.94188	15.8759
0.7	0.4	0.6	0.2	0.2	0.12	0.048	0.0336	0.444444	0.182825	0.0559167	0.0373181	0.407126	0.145507	0.0185986	0.261619	0.126909	1.125	2.73485	8.94188	13.3983
0.8	0.4	0.6	0.2	0.2	0.12	0.048	0.0384	0.444444	0.182825	0.0559167	0.0433246	0.40112	0.139501	0.0125921	0.261619	0.126909	1.125	2.73485	8.94188	11.5408
0.9	0.4	0.6	0.2	0.2	0.12	0.048	0.0432	0.444444	0.182825	0.0559167	0.0495214	0.394923	0.133304	0.00639529	0.261619	0.126909	1.125	2.73485	8.94188	10.0966
0.1	0.5	0.6	0.2	0.2	0.12	0.06	0.006	0.444444	0.182825	0.0728306	0.00610975	0.438335	0.176716	0.0667208	0.261619	0.109995	1.125	2.73485	6.86525	81.8364
0.2	0.5	0.6	0.2	0.2	0.12	0.06	0.012	0.444444	0.182825	0.0728306	0.0124463	0.431998	0.170379	0.0603843	0.261619	0.109995	1.125	2.73485	6.86525	40.1727
0.3	0.5	0.6	0.2	0.2	0.12	0.06	0.018	0.444444	0.182825	0.0728306	0.0190209	0.425424	0.163805	0.0538097	0.261619	0.109995	1.125	2.73485	6.86525	26.2869
0.4	0.5	0.6	0.2	0.2	0.12	0.06	0.024	0.444444	0.182825	0.0728306	0.0258456	0.418599	0.15698	0.0469849	0.261619	0.109995	1.125	2.73485	6.86525	19.3456
0.5	0.5	0.6	0.2	0.2	0.12	0.06	0.03	0.444444	0.182825	0.0728306	0.0329335	0.411511	0.149892	0.0398971	0.261619	0.109995	1.125	2.73485	6.86525	15.1821
0.6	0.5	0.6	0.2	0.2	0.12	0.06	0.036	0.444444	0.182825	0.0728306	0.040298	0.404146	0.142527	0.0325326	0.261619	0.109995	1.125	2.73485	6.86525	12.4076
0.7	0.5	0.6	0.2	0.2	0.12	0.06	0.042	0.444444	0.182825	0.0728306	0.0479539	0.396491	0.134872	0.0248767	0.261619	0.109995	1.125	2.73485	6.86525	10.4267
0.8	0.5	0.6	0.2	0.2	0.12	0.06	0.048	0.444444	0.182825	0.0728306	0.0559167	0.388528	0.126909	0.0169139	0.261619	0.109995	1.125	2.73485	6.86525	8.94188
0.9	0.5	0.6	0.2	0.2	0.12	0.06	0.054	0.444444	0.182825	0.0728306	0.064203	0.380241	0.118623	0.0086276	0.261619	0.109995	1.125	2.73485	6.86525	7.7878
0.1	0.6	0.6	0.2	0.2	0.12	0.072	0.0072	0.444444	0.182825	0.091187	0.00735856	0.437086	0.175467	0.0838284	0.261619	0.0916385	1.125	2.73485	5.48324	67.9481
0.2	0.6	0.6	0.2	0.2	0.12	0.072	0.0144	0.444444	0.182825	0.091187	0.0150469	0.429398	0.167779	0.0761401	0.261619	0.0916385	1.125	2.73485	5.48324	33.2295
0.3	0.6	0.6	0.2	0.2	0.12	0.072	0.0216	0.444444	0.182825	0.091187	0.0230849	0.42136	0.159741	0.0681021	0.261619	0.0916385	1.125	2.73485	5.48324	21.6592
0.4	0.6	0.6	0.2	0.2	0.12	0.072	0.0288	0.444444	0.182825	0.091187	0.0314942	0.41295	0.151331	0.0596928	0.261619	0.0916385	1.125	2.73485	5.48324	15.8759
0.5	0.6	0.6	0.2	0.2	0.12	0.072	0.036	0.444444	0.182825	0.091187	0.040298	0.404146	0.142527	0.050889	0.261619	0.0916385	1.125	2.73485	5.48324	12.4076
0.6	0.6	0.6	0.2	0.2	0.12	0.072	0.0432	0.444444	0.182825	0.091187	0.0495214	0.394923	0.133304	0.0416656	0.261619	0.0916385	1.125	2.73485	5.48324	10.0966
0.7	0.6	0.6	0.2	0.2	0.12	0.072	0.0504	0.444444	0.182825	0.091187	0.0591914	0.385253	0.123634	0.0319956	0.261619	0.0916385	1.125	2.73485	5.48324	8.44717
0.8	0.6	0.6	0.2	0.2	0.12	0.072	0.0576	0.444444	0.182825	0.091187	0.0693374	0.375107	0.113488	0.0218496	0.261619	0.0916385	1.125	2.73485	5.48324	7.21112
0.9	0.6	0.6	0.2	0.2	0.12	0.072	0.0648	0.444444	0.182825	0.091187	0.0799911	0.364453	0.102834	0.0111959	0.261619	0.0916385	1.125	2.73485	5.48324	6.25069
0.1	0.7	0.6	0.2	0.2	0.12	0.084	0.0084	0.444444	0.182825	0.111155	0.00861652	0.435828	0.174209	0.102538	0.261619	0.0716707	1.125	2.73485	4.49823	58.028
0.2	0.7	0.6	0.2	0.2	0.12	0.084	0.0168	0.444444	0.182825	0.111155	0.0176863	0.426758	0.165139	0.0934685	0.261619	0.0716707	1.125	2.73485	4.49823	28.2704
0.3	0.7	0.6	0.2	0.2	0.12	0.084	0.0252	0.444444	0.182825	0.111155	0.0272417	0.417203	0.155584	0.083913	0.261619	0.0716707	1.125	2.73485	4.49823	18.3542
0.4	0.7	0.6	0.2	0.2	0.12	0.084	0.0336	0.444444	0.182825	0.111155	0.0373181	0.407126	0.145507	0.0738367	0.261619	0.0716707	1.125	2.73485	4.49823	13.3983
0.5	0.7	0.6	0.2	0.2	0.12	0.084	0.042	0.444444	0.182825	0.111155	0.0479539	0.396491	0.134872	0.0632009	0.261619	0.0716707	1.125	2.73485	4.49823	10.4267
0.6	0.7	0.6	0.2	0.2	0.12	0.084	0.0504	0.444444	0.182825	0.111155	0.0591914	0.385253	0.123634	0.0519634	0.261619	0.0716707	1.125	2.73485	4.49823	8.44717
0.7	0.7	0.6	0.2	0.2	0.12	0.084	0.0588	0.444444	0.182825	0.111155	0.0710769	0.373368	0.111749	0.0400779	0.261619	0.0716707	1.125	2.73485	4.49823	7.03464
0.8	0.7	0.6	0.2	0.2	0.12	0.084	0.0672	0.444444	0.182825	0.111155	0.0836611	0.360783	0.0991644	0.0274937	0.261619	0.0716707	1.125	2.73485	4.49823	5.9765
0.9	0.7	0.6	0.2	0.2	0.12	0.084	0.0756	0.444444	0.182825	0.111155	0.0969998	0.347445	0.0858257	0.0141549	0.261619	0.0716707	1.125	2.73485	4.49823	5.15465
0.1	0.8	0.6	0.2	0.2	0.12	0.096	0.0096	0.444444	0.182825	0.132928	0.00988373	0.434561	0.172942	0.123044	0.261619	0.0498973	1.125	2.73485	3.76143	50.5882
0.2	0.8	0.6	0.2	0.2	0.12	0.096	0.0192	0.444444	0.182825	0.132928	0.0203654	0.424079	0.16246	0.112563	0.261619	0.0498973	1.125	2.73485	3.76143	24.5515
0.3	0.8	0.6	0.2	0.2	0.12	0.096	0.0288	0.444444	0.182825	0.132928	0.0314942	0.41295	0.151331	0.101434	0.261619	0.0498973	1.125	2.73485	3.76143	15.8759
0.4	0.8	0.6	0.2	0.2	0.12	0.096	0.0384	0.444444	0.182825	0.132928	0.0433246	0.40112	0.139501	0.0896036	0.261619	0.0498973	1.125	2.73485	3.76143	11.5408
0.5	0.8	0.6	0.2	0.2	0.12	0.096	0.048	0.444444	0.182825	0.132928	0.0559167	0.388528	0.126909	0.0770115	0.261619	0.0498973	1.125	2.73485	3.76143	8.94188
0.6	0.8	0.6	0.2	0.2	0.12	0.096	0.0576	0.444444	0.182825	0.132928	0.0693374	0.375107	0.113488	0.0635907	0.261619	0.0498973	1.125	2.73485	3.76143	7.21112
0.7	0.8	0.6	0.2	0.2	0.12	0.096	0.0672	0.444444	0.182825	0.132928	0.0836611	0.360783	0.0991644	0.0492671	0.261619	0.0498973	1.125	2.73485	3.76143	5.9765
0.8	0.8	0.6	0.2	0.2	0.12	0.096	0.0768	0.444444	0.182825	0.132928	0.0989705	0.345474	0.083855	0.0339577	0.261619	0.0498973	1.125	2.73485	3.76143	5.05201
0.9	0.8	0.6	0.2	0.2	0.12	0.096	0.0864	0.444444	0.182825	0.132928	0.115358	0.329086	0.0674672	0.0175699	0.261619	0.0498973	1.125	2.73485	3.76143	4.33432
0.1	0.9	0.6	0.2	0.2	0.12	0.108	0.0108	0.444444	0.182825	0.156732	0.0111603	0.433284	0.171665	0.145571	0.261619	0.0260939	1.125	2.73485	3.19017	44.8018
0.2	0.9	0.6	0.2	0.2	0.12	0.108	0.0216	0.444444	0.182825	0.156732	0.0230849	0.42136	0.159741	0.133647	0.261619	0.0260939	1.125	2.73485	3.19017	21.6592
0.3	0.9	0.6	0.2	0.2	0.12	0.108	0.0324	0.444444	0.182825	0.156732	0.0358453	0.408599	0.14698	0.120886	0.261619	0.0260939	1.125	2.73485	3.19017	13.9488
0.4	0.9	0.6	0.2	0.2	0.12	0.108	0.0432	0.444444	0.182825	0.156732	0.0495214	0.394923	0.133304	0.10721	0.261619	0.0260939	1.125	2.73485	3.19017	10.0966
0.5	0.9	0.6	0.2	0.2	0.12	0.108	0.054	0.444444	0.182825	0.156732	0.064203	0.380241	0.118623	0.0925286	0.261619	0.0260939	1.125	2.73485	3.19017	7.7878
0.6	0.9	0.6	0.2	0.2	0.12	0.108	0.0648	0.444444	0.182825	0.156732	0.0799911	0.364453	0.102834	0.0767405	0.261619	0.0260939	1.125	2.73485	3.19017	6.25069
0.7	0.9	0.6	0.2	0.2	0.12	0.108	0.0756	0.444444	0.182825	0.156732	0.0969998	0.347445	0.0858257	0.0597317	0.261619	0.0260939	1.125	2.73485	3.19017	5.15465
0.8	0.9	0.6	0.2	0.2	0.12	0.108	0.0864	0.444444	0.182825	0.156732	0.115358	0.329086	0.0674672	0.0413733	0.261619	0.0260939	1.125	2.73485	3.19017	4.33432
0.9	0.9	0.6	0.2	0.2	0.12	0.108	0.0972	0.444444	0.182825	0.156732	0.135213	0.309231	0.0476123	0.0215184	0.261619	0.0260939	1.125	2.73485	3.19017	3.69787
0.1	0.1	0.6	0.2	0.2	0.12	0.012	0.0012	0.444444	0.182825	0.0124463	0.00120433	0.44324	0.181621	0.0112419	0.261619	0.170379	1.125	2.73485	40.1727	415.167
0.2	0.1	0.6	0.2	0.2	0.12	0.012	0.0024	0.444444	0.182825	0.0124463	0.00241739	0.442027	0.180408	0.0100289	0.261619	0.170379	1.125	2.73485	40.1727	206.835
0.3	0.1	0.6	0.2	0.2	0.12	0.012	0.0036	0.444444	0.182825	0.0124463	0.00363926	0.440805	0.179186	0.00880699	0.261619	0.170379	1.125	2.73485	40.1727	137.391
0.4	0.1	0.6	0.2	0.2	0.12	0.012	0.0048	0.444444	0.182825	0.0124463	0.00487002	0.439574	0.177955	0.00757624	0.261619	0.170379	1.125	2.73485	40.1727	102.669
0.5	0.1	0.6	0.2	0.2	0.12	0.012	0.006	0.444444	0.182825	0.0124463	0.00610975	0.438335	0.176716	0.0063365	0.261619	0.170379	1.125	2.73485	40.1727	81.8364
0.6	0.1	0.6	0.2	0.2	0.12	0.012	0.0072	0.444444	0.182825	0.0124463	0.00735856	0.437086	0.175467	0.00508769	0.261619	0.170379	1.125	2.73485	40.1727	67.9481
0.7	0.1	0.6	0.2	0.2	0.12	0.012	0.0084	0.444444	0.182825	0.0124463	0.00861652	0.435828	0.174209	0.00382973	0.261619	0.170379	1.125	2.73485	40.1727	58.028
0.8	0.1	0.6	0.2	0.2	0.12	0.012	0.0096	0.444444	0.182825	0.0124463	0.00988373	0.434561	0.172942	0.00256252	0.261619	0.170379	1.125	2.73485	40.1727	50.5882
0.9	0.1	0.6	0.2	0.2	0.12	0.012	0.0108	0.444444	0.182825	0.0124463	0.0111603	0.433284	0.171665	0.00128597	0.261619	0.170379	1.125	2.73485	40.1727	44.8018
0.1	0.2	0.6	0.2	0.2	0.12	0.024	0.0024	0.444444	0.182825	0.0258456	0.00241739	0.442027	0.180408	0.0234282	0.261619	0.15698	1.125	2.73485	19.3456	206.835
0.2	0.2	0.6	0.2	0.2	0.12	0.024	0.0048	0.444444	0.182825	0.0258456	0.00487002	0.439574	0.177955	0.0209756	0.261619	0.15698	1.125	2.73485	19.3456	102.669
0.3	0.2	0.6	0.2	0.2	0.12	0.024	0.0072	0.444444	0.182825	0.0258456	0.00735856	0.437086	0.175467	0.0184871	0.261619	0.15698	1.125	2.73485	19.3456	67.9481
0.4	0.2	0.6	0.2	0.2	0.12	0.024	0.0096	0.444444	0.182825	0.0258456	0.00988373	0.434561	0.172942	0.0159619	0.261619	0.15698	1.125	2.73485	19.3456	50.5882
0.5	0.2	0.6	0.2	0.2	0.12	0.024	0.012	0.444444	0.182825	0.0258456	0.0124463	0.431998	0.170379	0.0133994	0.261619	0.15698	1.125	2.73485	19.3456	40.1727
0.6	0.2	0.6	0.2	0.2	0.12	0.024	0.0144	0.444444	0.182825	0.0258456	0.0150469	0.429398	0.167779	0.0107988	0.261619	0.15698	1.125	2.73485	19.3456	33.2295
0.7	0.2	0.6	0.2	0.2	0.12	0.024	0.0168	0.444444	0.182825	0.0258456	0.0176863	0.426758	0.165139	0.00815932	0.261619	0.15698	1.125	2.73485	19.3456	28.2704
0.8	0.2	0.6	0.2	0.2	0.12	0.024	0.0192	0.444444	0.182825	0.0258456	0.0203654	0.424079	0.16246	0.00548024	0.261619	0.15698	1.125	2.73485	19.3456	24.5515
0.9	0.2	0.6	0.2	0.2	0.12	0.024	0.0216	0.444444	0.182825	0.0258456	0.0230849	0.42136	0.159741	0.00276074	0.261619	0.15698	1.125	2.73485	19.3456	21.6592
0.1	0.3	0.6	0.2	0.2	0.12	0.036	0.0036	0.444444	0.182825	0.040298	0.00363926	0.440805	0.179186	0.0366588	0.261619	0.142527	1.125	2.73485	12.4076	137.391
0.2	0.3	0.6	0.2	0.2	0.12	0.036	0.0072	0.444444	0.182825	0.040298	0.00735856	0.437086	0.175467	0.0329394	0.261619	0.142527	1.125	2.73485	12.4076	67.9481
0.3	0.3	0.6	0.2	0.2	0.12	0.036	0.0108	0.444444	0.182825	0.040298	0.0111603	0.433284	0.171665	0.0291377	0.261619	0.142527	1.125	2.73485	12.4076	44.8018
0.4	0.3	0.6	0.2	0.2	0.12	0.036	0.0144	0.444444	0.182825	0.040298	0.0150469	0.429398	0.167779	0.0252511	0.261619	0.142527	1.125	2.73485	12.4076	33.2295
0.5	0.3	0.6	0.2	0.2	0.12	0.036	0.018	0.444444	0.182825	0.040298	0.0190209	0.425424	0.163805	0.0212772	0.261619	0.142527	1.125	2.73485	12.4076	26.2869
0.6	0.3	0.6	0.2	0.2	0.12	0.036	0.0216	0.444444	0.182825	0.040298	0.0230849	0.42136	0.159741	0.0172131	0.261619	0.142527	1.125	2.73485	12.4076	21.6592
0.7	0.3	0.6	0.2	0.2	0.12	0.036	0.0252	0.444444	0.182825	0.040298	0.0272417	0.417203	0.155584	0.0130563	0.261619	0.142527	1.125	2.73485	12.4076	18.3542
0.8	0.3	0.6	0.2	0.2	0.12	0.036	0.0288	0.444444	0.182825	0.040298	0.0314942	0.41295	0.151331	0.00880381	0.261619	0.142527	1.125	2.73485	12.4076	15.8759
0.9	0.3	0.6	0.2	0.2	0.12	0.036	0.0324	0.444444	0.182825	0.040298	0.0358453	0.408599	0.14698	0.00445274	0.261619	0.142527	1.125	2.73485	12.4076	13.9488
0.1	0.4	0.6	0.2	0.2	0.12	0.048	0.0048	0.444444	0.182825	0.0559167	0.00487002	0.439574	0.177955	0.0510467	0.261619	0.126909	1.125	2.73485	8.94188	102.669
0.2	0.4	0.6	0.2	0.2	0.12	0.048	0.0096	0.444444	0.182825	0.0559167	0.00988373	0.434561	0.172942	0.0460329	0.261619	0.126909	1.125	2.73485	8.94188	50.5882
0.3	0.4	0.6	0.2	0.2	0.12	0.048	0.0144	0.444444	0.182825	0.0559167	0.0150469	0.429398	0.167779	0.0408698	0.261619	0.126909	1.125	2.73485	8.94188	33.2295
0.4	0.4	0.6	0.2	0.2	0.12	0.048	0.0192	0.444444	0.182825	0.0559167	0.0203654	0.424079	0.16246	0.0355513	0.261619	0.126909	1.125	2.73485	8.94188	24.5515
0.5	0.4	0.6	0.2	0.2	0.12	0.048	0.024	0.444444	0.182825	0.0559167	0.0258456	0.418599	0.15698	0.030071	0.261619	0.126909	1.125	2.73485	8.94188	19.3456
0.6	0.4	0.6	0.2	0.2	0.12	0.048	0.0288	0.444444	0.182825	0.0559167	0.0314942	0.41295	0.151331	0.0244225	0.261619	0.126909	1.125	2.73485	8.94188	15.8759
0.7	0.4	0.6	0.2	0.2	0.12	0.048	0.0336	0.444444	0.182825	0.0559167	0.0373181	0.407126	0.145507	0.0185986	0.261619	0.126909	1.125	2.73485	8.94188	13.3983
0.8	0.4	0.6	0.2	0.2	0.12	0.048	0.0384	0.444444	0.182825	0.0559167	0.0433246	0.40112	0.139501	0.0125921	0.261619	0.126909	1.125	2.73485	8.94188	11.5408
0.9	0.4	0.6	0.2	0.2	0.12	0.048	0.0432	0.444444	0.182825	0.0559167	0.0495214	0.394923	0.133304	0.00639529	0.261619	0.126909	1.125	2.73485	8.94188	10.0966
0.1	0.5	0.6	0.2	0.2	0.12	0.06	0.006	0.444444	0.182825	0.0728306	0.00610975	0.438335	0.176716	0.0667208	0.261619	0.109995	1.125	2.73485	6.86525	81.8364
0.2	0.5	0.6	0.2	0.2	0.12	0.06	0.012	0.444444	0.182825	0.0728306	0.0124463	0.431998	0.170379	0.0603843	0.261619	0.109995	1.125	2.73485	6.86525	40.1727
0.3	0.5	0.6	0.2	0.2	0.12	0.06	0.018	0.444444	0.182825	0.0728306	0.0190209	0.425424	0.163805	0.0538097	0.261619	0.109995	1.125	2.73485	6.86525	26.2869
0.4	0.5	0.6	0.2	0.2	0.12	0.06	0.024	0.444444	0.182825	0.0728306	0.0258456	0.418599	0.15698	0.0469849	0.261619	0.109995	1.125	2.73485	6.86525	19.3456
0.5	0.5	0.6	0.2	0.2	0.12	0.06	0.03	0.444444	0.182825	0.0728306	0.0329335	0.411511	0.149892	0.0398971	0.261619	0.109995	1.125	2.73485	6.86525	15.1821
0.6	0.5	0.6	0.2	0.2	0.12	0.06	0.036	0.444444	0.182825	0.0728306	0.040298	0.404146	0.142527	0.0325326	0.261619	0.109995	1.125	2.73485	6.86525	12.4076
0.7	0.5	0.6	0.2	0.2	0.12	0.06	0.042	0.444444	0.182825	0.0728306	0.0479539	0.396491	0.134872	0.0248767	0.261619	0.109995	1.125	2.73485	6.86525	10.4267
0.8	0.5	0.6	0.2	0.2	0.12	0.06	0.048	0.444444	0.182825	0.0728306	0.0559167	0.388528	0.126909	0.0169139	0.261619	0.109995	1.125	2.73485	6.86525	8.94188
0.9	0.5	0.6	0.2	0.2	0.12	0.06	0.054	0.444444	0.182825	0.0728306	0.064203	0.380241	0.118623	0.0086276	0.261619	0.109995	1.125	2.73485	6.86525	7.7878
0.1	0.6	0.6	0.2	0.2	0.12	0.072	0.0072	0.444444	0.182825	0.091187	0.00735856	0.437086	0.175467	0.0838284	0.261619	0.0916385	1.125	2.73485	5.48324	67.9481
0.2	0.6	0.6	0.2	0.2	0.12	0.072	0.0144	0.444444	0.182825	0.091187	0.0150469	0.429398	0.167779	0.0761401	0.261619	0.0916385	1.125	2.73485	5.48324	33.2295
0.3	0.6	0.6	0.2	0.2	0.12	0.072	0.0216	0.444444	0.182825	0.091187	0.0230849	0.42136	0.159741	0.0681021	0.261619	0.0916385	1.125	2.73485	5.48324	21.6592
0.4	0.6	0.6	0.2	0.2	0.12	0.072	0.0288	0.444444	0.182825	0.091187	0.0314942	0.41295	0.151331	0.0596928	0.261619	0.0916385	1.125	2.73485	5.48324	15.8759
0.5	0.6	0.6	0.2	0.2	0.12	0.072	0.036	0.444444	0.182825	0.091187	0.040298	0.404146	0.142527	0.050889	0.261619	0.0916385	1.125	2.73485	5.48324	12.4076
0.6	0.6	0.6	0.2	0.2	0.12	0.072	0.0432	0.444444	0.182825	0.091187	0.0495214	0.394923	0.133304	0.0416656	0.261619	0.0916385	1.125	2.73485	5.48324	10.0966
0.7	0.6	0.6	0.2	0.2	0.12	0.072	0.0504	0.444444	0.182825	0.091187	0.0591914	0.385253	0.123634	0.0319956	0.261619	0.0916385	1.125	2.73485	5.48324	8.44717
0.8	0.6	0.6	0.2	0.2	0.12	0.072	0.0576	0.444444	0.182825	0.091187	0.0693374	0.375107	0.113488	0.0218496	0.261619	0.0916385	1.125	2.73485	5.48324	7.21112
0.9	0.6	0.6	0.2	0.2	0.12	0.072	0.0648	0.444444	0.182825	0.091187	0.0799911	0.364453	0.102834	0.0111959	0.261619	0.0916385	1.125	2.73485	5.48324	6.25069
0.1	0.7	0.6	0.2	0.2	0.12	0.084	0.0084	0.444444	0.182825	0.111155	0.00861652	0.435828	0.174209	0.102538	0.261619	0.0716707	1.125	2.73485	4.49823	58.028
0.2	0.7	0.6	0.2	0.2	0.12	0.084	0.0168	0.444444	0.182825	0.111155	0.0176863	0.426758	0.165139	0.0934685	0.261619	0.0716707	1.125	2.73485	4.49823	28.2704
0.3	0.7	0.6	0.2	0.2	0.12	0.084	0.0252	0.444444	0.182825	0.111155	0.0272417	0.417203	0.155584	0.083913	0.261619	0.0716707	1.125	2.73485	4.49823	18.3542
0.4	0.7	0.6	0.2	0.2	0.12	0.084	0.0336	0.444444	0.182825	0.111155	0.0373181	0.407126	0.145507	0.0738367	0.261619	0.0716707	1.125	2.73485	4.49823	13.3983
0.5	0.7	0.6	0.2	0.2	0.12	0.084	0.042	0.444444	0.182825	0.111155	0.0479539	0.396491	0.134872	0.0632009	0.261619	0.0716707	1.125	2.73485	4.49823	10.4267
0.6	0.7	0.6	0.2	0.2	0.12	0.084	0.0504	0.444444	0.182825	0.111155	0.0591914	0.385253	0.123634	0.0519634	0.261619	0.0716707	1.125	2.73485	4.49823	8.44717
0.7	0.7	0.6	0.2	0.2	0.12	0.084	0.0588	0.444444	0.182825	0.111155	0.0710769	0.373368	0.111749	0.0400779	0.261619	0.0716707	1.125	2.73485	4.49823	7.03464
0.8	0.7	0.6	0.2	0.2	0.12	0.084	0.0672	0.444444	0.182825	0.111155	0.0836611	0.360783	0.0991644	0.0274937	0.261619	0.0716707	1.125	2.73485	4.49823	5.9765
0.9	0.7	0.6	0.2	0.2	0.12	0.084	0.0756	0.444444	0.182825	0.111155	0.0969998	0.347445	0.0858257	0.0141549	0.261619	0.0716707	1.125	2.73485	4.49823	5.15465
0.1	0.8	0.6	0.2	0.2	0.12	0.096	0.0096	0.444444	0.182825	0.132928	0.00988373	0.434561	0.172942	0.123044	0.261619	0.0498973	1.125	2.73485	3.76143	50.5882
0.2	0.8	0.6	0.2	0.2	0.12	0.096	0.0192	0.444444	0.182825	0.132928	0.0203654	0.424079	0.16246	0.112563	0.261619	0.0498973	1.125	2.73485	3.76143	24.5515
0.3	0.8	0.6	0.2	0.2	0.12	0.096	0.0288	0.444444	0.182825	0.132928	0.0314942	0.41295	0.151331	0.101434	0.261619	0.0498973	1.125	2.73485	3.76143	15.8759
0.4	0.8	0.6	0.2	0.2	0.12	0.096	0.0384	0.444444	0.182825	0.132928	0.0433246	0.40112	0.139501	0.0896036	0.261619	0.0498973	1.125	2.73485	3.76143	11.5408
0.5	0.8	0.6	0.2	0.2	0.12	0.096	0.048	0.444444	0.182825	0.132928	0.0559167	0.388528	0.126909	0.0770115	0.261619	0.0498973	1.125	2.73485	3.76143	8.94188
0.6	0.8	0.6	0.2	0.2	0.12	0.096	0.0576	0.444444	0.182825	0.132928	0.0693374	0.375107	0.113488	0.0635907	0.261619	0.0498973	1.125	2.73485	3.76143	7.21112
0.7	0.8	0.6	0.2	0.2	0.12	0.096	0.0672	0.444444	0.182825	0.132928	0.0836611	0.360783	0.0991644	0.0492671	0.261619	0.0498973	1.125	2.73485	3.76143	5.9765
0.8	0.8	0.6	0.2	0.2	0.12	0.096	0.0768	0.444444	0.182825	0.132928	0.0989705	0.345474	0.083855	0.0339577	0.261619	0.0498973	1.125	2.73485	3.76143	5.05201
0.9	0.8	0.6	0.2	0.2	0.12	0.096	0.0864	0.444444	0.182825	0.132928	0.115358	0.329086	0.0674672	0.0175699	0.261619	0.0498973	1.125	2.73485	3.76143	4.33432
0.1	0.9	0.6	0.2	0.2	0.12	0.108	0.0108	0.444444	0.182825	0.156732	0.0111603	0.433284	0.171665	0.145571	0.261619	0.0260939	1.125	2.73485	3.19017	44.8018
0.2	0.9	0.6	0.2	0.2	0.12	0.108	0.0216	0.444444	0.182825	0.156732	0.0230849	0.42136	0.159741	0.133647	0.261619	0.0260939	1.125	2.73485	3.19017	21.6592
0.3	0.9	0.6	0.2	0.2	0.12	0.108	0.0324	0.444444	0.182825	0.156732	0.0358453	0.408599	0.14698	0.120886	0.261619	0.0260939	1.125	2.73485	3.19017	13.9488
0.4	0.9	0.6	0.2	0.2	0.12	0.108	0.0432	0.444444	0.182825	0.156732	0.0495214	0.394923	0.133304	0.10721	0.261619	0.0260939	1.125	2.73485	3.19017	10.0966
0.5	0.9	0.6	0.2	0.2	0.12	0.108	0.054	0.444444	0.182825	0.156732	0.064203	0.380241	0.118623	0.0925286	0.261619	0.0260939	1.125	2.73485	3.19017	7.7878
0.6	0.9	0.6	0.2	0.2	0.12	0.108	0.0648	0.444444	0.182825	0.156732	0.0799911	0.364453	0.102834	0.0767405	0.261619	0.0260939	1.125	2.73485	3.19017	6.25069
0.7	0.9	0.6	0.2	0.2	0.12	0.108	0.0756	0.444444	0.182825	0.156732	0.0969998	0.347445	0.0858257	0.0597317	0.261619	0.0260939	1.125	2.73485	3.19017	5.15465
0.8	0.9	0.6	0.2	0.2	0.12	0.108	0.0864	0.444444	0.182825	0.156732	0.115358	0.329086	0.0674672	0.0413733	0.261619	0.0260939	1.125	2.73485	3.19017	4.33432
0.9	0.9	0.6	0.2	0.2	0.12	0.108	0.0972	0.444444	0.182825	0.156732	0.135213	0.309231	0.0476123	0.0215184	0.261619	0.0260939	1.125	2.73485	3.19017	3.69787
0.1	0.1	0.6	0.2	0.2	0.12	0.012	0.0012	0.444444	0.182825	0.0124463	0.00120433	0.44324	0.181621	0.0112419	0.261619	0.170379	1.125	2.73485	40.1727	415.167
0.2	0.1	0.6	0.2	0.2	0.12	0.012	0.0024	0.444444	0.182825	0.0124463	0.00241739	0.442027	0.180408	0.0100289	0.261619	0.170379	1.125	2.73485	40.1727	206.835
0.3	0.1	0.6	0.2	0.2	0.12	0.012	0.0036	0.444444	0.182825	0.0124463	0.00363926	0.440805	0.179186	0.00880699	0.261619	0.170379	1.125	2.73485	40.1727	137.391
0.4	0.1	0.6	0.2	0.2	0.12	0.012	0.0048	0.444444	0.182825	0.0124463	0.00487002	0.439574	0.177955	0.00757624	0.261619	0.170379	1.125	2.73485	40.1727	102.669
0.5	0.1	0.6	0.2	0.2	0.12	0.012	0.006	0.444444	0.182825	0.0124463	0.00610975	0.438335	0.176716	0.0063365	0.261619	0.170379	1.125	2.73485	40.1727	81.8364
0.6	0.1	0.6	0.2	0.2	0.12	0.012	0.0072	0.444444	0.182825	0.0124463	0.00735856	0.437086	0.175467	0.00508769	0.261619	0.170379	1.125	2.73485	40.1727	67.9481
0.7	0.1	0.6	0.2	0.2	0.12	0.012	0.0084	0.444444	0.182825	0.0124463	0.00861652	0.435828	0.174209	0.00382973	0.261619	0.170379	1.125	2.73485	40.1727	58.028
0.8	0.1	0.6	0.2	0.2	0.12	0.012	0.0096	0.444444	0.182825	0.0124463	0.00988373	0.434561	0.172942	0.00256252	0.261619	0.170379	1.125	2.73485	40.1727	50.5882
0.9	0.1	0.6	0.2	0.2	0.12	0.012	0.0108	0.444444	0.182825	0.0124463	0.0111603	0.433284	0.171665	0.00128597	0.261619	0.170379	1.125	2.73485	40.1727	44.8018
0.1	0.2	0.6	0.2	0.2	0.12	0.024	0.0024	0.444444	0.182825	0.0258456	0.00241739	0.442027	0.180408	0.0234282	0.261619	0.15698	1.125	2.73485	19.3456	206.835
0.2	0.2	0.6	0.2	0.2	0.12	0.024	0.0048	0.444444	0.182825	0.0258456	0.00487002	0.439574	0.177955	0.0209756	0.261619	0.15698	1.125	2.73485	19.3456	102.669
0.3	0.2	0.6	0.2	0.2	0.12	0.024	0.0072	0.444444	0.182825	0.0258456	0.00735856	0.437086	0.175467	0.0184871	0.261619	0.15698	1.125	2.73485	19.3456	67.9481
0.4	0.2	0.6	0.2	0.2	0.12	0.024	0.0096	0.444444	0.182825	0.0258456	0.00988373	0.434561	0.172942	0.0159619	0.261619	0.15698	1.125	2.73485	19.3456	50.5882
0.5	0.2	0.6	0.2	0.2	0.12	0.024	0.012	0.444444	0.182825	0.0258456	0.0124463	0.431998	0.170379	0.0133994	0.261619	0.15698	1.125	2.73485	19.3456	40.1727
0.6	0.2	0.6	0.2	0.2	0.12	0.024	0.0144	0.444444	0.182825	0.0258456	0.0150469	0.429398	0.167779	0.0107988	0.261619	0.15698	1.125	2.73485	19.3456	33.2295
0.7	0.2	0.6	0.2	0.2	0.12	0.024	0.0168	0.444444	0.182825	0.0258456	0.0176863	0.426758	0.165139	0.00815932	0.261619	0.15698	1.125	2.73485	19.3456	28.2704
0.8	0.2	0.6	0.2	0.2	0.12	0.024	0.0192	0.444444	0.182825	0.0258456	0.0203654	0.424079	0.16246	0.00548024	0.261619	0.15698	1.125	2.73485	19.3456	24.5515
0.9	0.2	0.6	0.2	0.2	0.12	0.024	0.0216	0.444444	0.182825	0.0258456	0.0230849	0.42136	0.159741	0.00276074	0.261619	0.15698	1.125	2.73485	19.3456	21.6592
0.1	0.3	0.6	0.2	0.2	0.12	0.036	0.0036	0.444444	0.182825	0.040298	0.00363926	0.440805	0.179186	0.0366588	0.261619	0.142527	1.125	2.73485	12.4076	137.391
0.2	0.3	0.6	0.2	0.2	0.12	0.036	0.0072	0.444444	0.182825	0.040298	0.00735856	0.437086	0.175467	0.0329394	0.261619	0.142527	1.125	2.73485	12.4076	67.9481
0.3	0.3	0.6	0.2	0.2	0.12	0.036	0.0108	0.444444	0.182825	0.040298	0.0111603	0.433284	0.171665	0.0291377	0.261619	0.142527	1.125	2.73485	12.4076	44.8018
0.4	0.3	0.6	0.2	0.2	0.12	0.036	0.0144	0.444444	0.182825	0.040298	0.0150469	0.429398	0.167779	0.0252511	0.261619	0.142527	1.125	2.73485	12.4076	33.2295
0.5	0.3	0.6	0.2	0.2	0.12	0.036	0.018	0.444444	0.182825	0.040298	0.0190209	0.425424	0.163805	0.0212772	0.261619	0.142527	1.125	2.73485	12.4076	26.2869
0.6	0.3	0.6	0.2	0.2	0.12	0.036	0.0216	0.444444	0.182825	0.040298	0.0230849	0.42136	0.159741	0.0172131	0.261619	0.142527	1.125	2.73485	12.4076	21.6592
0.7	0.3	0.6	0.2	0.2	0.12	0.036	0.0252	0.444444	0.182825	0.040298	0.0272417	0.417203	0.155584	0.0130563	0.261619	0.142527	1.125	2.73485	12.4076	18.3542
0.8	0.3	0.6	0.2	0.2	0.12	0.036	0.0288	0.444444	0.182825	0.040298	0.0314942	0.41295	0.151331	0.00880381	0.261619	0.142527	1.125	2.73485	12.4076	15.8759
0.9	0.3	0.6	0.2	0.2	0.12	0.036	0.0324	0.444444	0.182825	0.040298	0.0358453	0.408599	0.14698	0.00445274	0.261619	0.142527	1.125	2.73485	12.4076	13.9488
0.1	0.4	0.6	0.2	0.2	0.12	0.048	0.0048	0.444444	0.182825	0.0559167	0.00487002	0.439574	0.177955	0.0510467	0.261619	0.126909	1.125	2.73485	8.94188	102.669
0.2	0.4	0.6	0.2	0.2	0.12	0.048	0.0096	0.444444	0.182825	0.0559167	0.00988373	0.434561	0.172942	0.0460329	0.261619	0.126909	1.125	2.73485	8.94188	50.5882
0.3	0.4	0.6	0.2	0.2	0.12	0.048	0.0144	0.444444	0.182825	0.0559167	0.0150469	0.429398	0.167779	0.0408698	0.261619	0.126909	1.125	2.73485	8.94188	33.2295
0.4	0.4	0.6	0.2	0.2	0.12	0.048	0.0192	0.444444	0.182825	0.0559167	0.0203654	0.424079	0.16246	0.0355513	0.261619	0.126909	1.125	2.73485	8.94188	24.5515
0.5	0.4	0.6	0.2	0.2	0.12	0.048	0.024	0.444444	0.182825	0.0559167	0.0258456	0.418599	0.15698	0.030071	0.261619	0.126909	1.125	2.73485	8.94188	19.3456
0.6	0.4	0.6	0.2	0.2	0.12	0.048	0.0288	0.444444	0.182825	0.0559167	0.0314942	0.41295	0.151331	0.0244225	0.261619	0.126909	1.125	2.73485	8.94188	15.8759
0.7	0.4	0.6	0.2	0.2	0.12	0.048	0.0336	0.444444	0.182825	0.0559167	0.0373181	0.407126	0.145507	0.0185986	0.261619	0.126909	1.125	2.73485	8.94188	13.3983
0.8	0.4	0.6	0.2	0.2	0.12	0.048	0.0384	0.444444	0.182825	0.0559167	0.0433246	0.40112	0.139501	0.0125921	0.261619	0.126909	1.125	2.73485	8.94188	11.5408
0.9	0.4	0.6	0.2	0.2	0.12	0.048	0.0432	0.444444	0.182825	0.0559167	0.0495214	0.394923	0.133304	0.00639529	0.261619	0.126909	1.125	2.73485	8.94188	10.0966
0.1	0.5	0.6	0.2	0.2	0.12	0.06	0.006	0.444444	0.182825	0.0728306	0.00610975	0.438335	0.176716	0.0667208	0.261619	0.109995	1.125	2.73485	6.86525	81.8364
0.2	0.5	0.6	0.2	0.2	0.12	0.06	0.012	0.444444	0.182825	0.0728306	0.0124463	0.431998	0.170379	0.0603843	0.261619	0.109995	1.125	2.73485	6.86525	40.1727
0.3	0.5	0.6	0.2	0.2	0.12	0.06	0.018	0.444444	0.182825	0.0728306	0.0190209	0.425424	0.163805	0.0538097	0.261619	0.109995	1.125	2.73485	6.86525	26.2869
0.4	0.5	0.6	0.2	0.2	0.12	0.06	0.024	0.444444	0.182825	0.0728306	0.0258456	0.418599	0.15698	0.0469849	0.261619	0.109995	1.125	2.73485	6.86525	19.3456
0.5	0.5	0.6	0.2	0.2	0.12	0.06	0.03	0.444444	0.182825	0.0728306	0.0329335	0.411511	0.149892	0.0398971	0.261619	0.109995	1.125	2.73485	6.86525	15.1821
0.6	0.5	0.6	0.2	0.2	0.12	0.06	0.036	0.444444	0.182825	0.0728306	0.040298	0.404146	0.142527	0.0325326	0.261619	0.109995	1.125	2.73485	6.86525	12.4076
0.7	0.5	0.6	0.2	0.2	0.12	0.06	0.042	0.444444	0.182825	0.0728306	0.0479539	0.396491	0.134872	0.0248767	0.261619	0.109995	1.125	2.73485	6.86525	10.4267
0.8	0.5	0.6	0.2	0.2	0.12	0.06	0.048	0.444444	0.182825	0.0728306	0.0559167	0.388528	0.126909	0.0169139	0.261619	0.109995	1.125	2.73485	6.86525	8.94188
0.9	0.5	0.6	0.2	0.2	0.12	0.06	0.054	0.444444	0.182825	0.0728306	0.064203	0.380241	0.118623	0.0086276	0.261619	0.109995	1.125	2.73485	6.86525	7.7878
0.1	0.6	0.6	0.2	0.2	0.12	0.072	0.0072	0.444444	0.182825	0.091187	0.00735856	0.437086	0.175467	0.0838284	0.261619	0.0916385	1.125	2.73485	5.48324	67.9481
0.2	0.6	0.6	0.2	0.2	0.12	0.072	0.0144	0.444444	0.182825	0.091187	0.0150469	0.429398	0.167779	0.0761401	0.261619	0.0916385	1.125	2.73485	5.48324	33.2295
0.3	0.6	0.6	0.2	0.2	0.12	0.072	0.0216	0.444444	0.182825	0.091187	0.0230849	0.42136	0.159741	0.0681021	0.261619	0.0916385	1.125	2.73485	5.48324	21.6592
0.4	0.6	0.6	0.2	0.2	0.12	0.072	0.0288	0.444444	0.182825	0.091187	0.0314942	0.41295	0.151331	0.0596928	0.261619	0.0916385	1.125	2.73485	5.48324	15.8759
0.5	0.6	0.6	0.2	0.2	0.12	0.072	0.036	0.444444	0.182825	0.091187	0.040298	0.404146	0.142527	0.050889	0.261619	0.0916385	1.125	2.73485	5.48324	12.4076
0.6	0.6	0.6	0.2	0.2	0.12	0.072	0.0432	0.444444	0.182825	0.091187	0.0495214	0.394923	0.133304	0.0416656	0.261619	0.0916385	1.125	2.73485	5.48324	10.0966
0.7	0.6	0.6	0.2	0.2	0.12	0.072	0.0504	0.444444	0.182825	0.091187	0.0591914	0.385253	0.123634	0.0319956	0.261619	0.0916385	1.125	2.73485	5.48324	8.44717
0.8	0.6	0.6	0.2	0.2	0.12	0.072	0.0576	0.444444	0.182825	0.091187	0.0693374	0.375107	0.113488	0.0218496	0.261619	0.0916385	1.125	2.73485	5.48324	7.21112
0.9	0.6	0.6	0.2	0.2	0.12	0.072	0.0648	0.444444	0.182825	0.091187	0.0799911	0.364453	0.102834	0.0111959	0.261619	0.0916385	1.125	2.73485	5.48324	6.25069
0.1	0.7	0.6	0.2	0.2	0.12	0.084	0.0084	0.444444	0.182825	0.111155	0.00861652	0.435828	0.174209	0.102538	0.261619	0.0716707	1.125	2.73485	4.49823	58.028
0.2	0.7	0.6	0.2	0.2	0.12	0.084	0.0168	0.444444	0.182825	0.111155	0.0176863	0.426758	0.165139	0.0934685	0.261619	0.0716707	1.125	2.73485	4.49823	28.2704
0.3	0.7	0.6	0.2	0.2	0.12	0.084	0.0252	0.444444	0.182825	0.111155	0.0272417	0.417203	0.155584	0.083913	0.261619	0.0716707	1.125	2.73485	4.49823	18.3542
0.4	0.7	0.6	0.2	0.2	0.12	0.084	0.0336	0.444444	0.182825	0.111155	0.0373181	0.407126	0.145507	0.0738367	0.261619	0.0716707	1.125	2.73485	4.49823	13.3983
0.5	0.7	0.6	0.2	0.2	0.12	0.084	0.042	0.444444	0.182825	0.111155	0.0479539	0.396491	0.134872	0.0632009	0.261619	0.0716707	1.125	2.73485	4.49823	10.4267
0.6	0.7	0.6	0.2	0.2	0.12	0.084	0.0504	0.444444	0.182825	0.111155	0.0591914	0.385253	0.123634	0.0519634	0.261619	0.0716707	1.125	2.73485	4.49823	8.44717
0.7	0.7	0.6	0.2	0.2	0.12	0.084	0.0588	0.444444	0.182825	0.111155	0.0710769	0.373368	0.111749	0.0400779	0.261619	0.0716707	1.125	2.73485	4.49823	7.03464
0.8	0.7	0.6	0.2	0.2	0.12	0.084	0.0672	0.444444	0.182825	0.111155	0.0836611	0.360783	0.0991644	0.0274937	0.261619	0.0716707	1.125	2.73485	4.49823	5.9765
0.9	0.7	0.6	0.2	0.2	0.12	0.084	0.0756	0.444444	0.182825	0.111155	0.0969998	0.347445	0.0858257	0.0141549	0.261619	0.0716707	1.125	2.73485	4.49823	5.15465
0.1	0.8	0.6	0.2	0.2	0.12	0.096	0.0096	0.444444	0.182825	0.132928	0.00988373	0.434561	0.172942	0.123044	0.261619	0.0498973	1.125	2.73485	3.76143	50.5882
0.2	0.8	0.6	0.2	0.2	0.12	0.096	0.0192	0.444444	0.182825	0.132928	0.0203654	0.424079	0.16246	0.112563	0.261619	0.0498973	1.125	2.73485	3.76143	24.5515
0.3	0.8	0.6	0.2	0.2	0.12	0.096	0.0288	0.444444	0.182825	0.132928	0.0314942	0.41295	0.151331	0.101434	0.261619	0.0498973	1.125	2.73485	3.76143	15.8759
0.4	0.8	0.6	0.2	0.2	0.12	0.096	0.0384	0.444444	0.182825	0.132928	0.0433246	0.40112	0.139501	0.0896036	0.261619	0.0498973	1.125	2.73485	3.76143	11.5408
0.5	0.8	0.6	0.2	0.2	0.12	0.096	0.048	0.444444	0.182825	0.132928	0.0559167	0.388528	0.126909	0.0770115	0.261619	0.0498973	1.125	2.73485	3.76143	8.94188
0.6	0.8	0.6	0.2	0.2	0.12	0.096	0.0576	0.444444	0.182825	0.132928	0.0693374	0.375107	0.113488	0.0635907	0.261619	0.0498973	1.125	2.73485	3.76143	7.21112
0.7	0.8	0.6	0.2	0.2	0.12	0.096	0.0672	0.444444	0.182825	0.132928	0.0836611	0.360783	0.0991644	0.0492671	0.261619	0.0498973	1.125	2.73485	3.76143	5.9765
0.8	0.8	0.6	0.2	0.2	0.12	0.096	0.0768	0.444444	0.182825	0.132928	0.0989705	0.345474	0.083855	0.0339577	0.261619	0.0498973	1.125	2.73485	3.76143	5.05201
0.9	0.8	0.6	0.2	0.2	0.12	0.096	0.0864	0.444444	0.182825	0.132928	0.115358	0.329086	0.0674672	0.0175699	0.261619	0.0498973	1.125	2.73485	3.76143	4.33432
0.1	0.9	0.6	0.2	0.2	0.12	0.108	0.0108	0.444444	0.182825	0.156732	0.0111603	0.433284	0.171665	0.145571	0.261619	0.0260939	1.125	2.73485	3.19017	44.8018
0.2	0.9	0.6	0.2	0.2	0.12	0.108	0.0216	0.444444	0.182825	0.156732	0.0230849	0.42136	0.159741	0.133647	0.261619	0.0260939	1.125	2.73485	3.19017	21.6592
0.3	0.9	0.6	0.2	0.2	0.12	0.108	0.0324	0.444444	0.182825	0.156732	0.0358453	0.408599	0.14698	0.120886	0.261619	0.0260939	1.125	2.73485	3.19017	13.9488
0.4	0.9	0.6	0.2	0.2	0.12	0.108	0.0432	0.444444	0.182825	0.156732	0.0495214	0.394923	0.133304	0.10721	0.261619	0.0260939	1.125	2.73485	3.19017	10.0966
0.5	0.9	0.6	0.2	0.2	0.12	0.108	0.054	0.444444	0.182825	0.156732	0.064203	0.380241	0.118623	0.0925286	0.261619	0.0260939	1.125	2.73485	3.19017	7.7878
0.6	0.9	0.6	0.2	0.2	0.12	0.108	0.0648	0.444444	0.182825	0.156732	0.0799911	0.364453	0.102834	0.0767405	0.261619	0.0260939	1.125	2.73485	3.19017	6.25069
0.7	0.9	0.6	0.2	0.2	0.12	0.108	0.0756	0.444444	0.182825	0.156732	0.0969998	0.347445	0.0858257	0.0597317	0.261619	0.0260939	1.125	2.73485	3.19017	5.15465
0.8	0.9	0.6	0.2	0.2	0.12	0.108	0.0864	0.444444	0.182825	0.156732	0.115358	0.329086	0.0674672	0.0413733	0.261619	0.0260939	1.125	2.73485	3.19017	4.33432
0.9	0.9	0.6	0.2	0.2	0.12	0.108	0.0972	0.444444	0.182825	0.156732	0.135213	0.309231	0.0476123	0.0215184	0.261619	0.0260939	1.125	2.73485	3.19017	3.69787
0.1	0.1	0.6	0.2	0.2	0.12	0.012	0.0012	0.444444	0.182825	0.0124463	0.00120433	0.44324	0.181621	0.0112419	0.261619	0.170379	1.125	2.73485	40.1727	415.167
0.2	0.1	0.6	0.2	0.2	0.12	0.012	0.0024	0.444444	0.182825	0.0124463	0.00241739	0.442027	0.180408	0.0100289	0.261619	0.170379	1.125	2.73485	40.1727	206.835
0.3	0.1	0.6	0.2	0.2	0.12	0.012	0.0036	0.444444	0.182825	0.0124463	0.00363926	0.440805	0.179186	0.00880699	0.261619	0.170379	1.125	2.73485	40.1727	137.391
0.4	0.1	0.6	0.2	0.2	0.12	0.012	0.0048	0.444444	0.182825	0.0124463	0.00487002	0.439574	0.177955	0.00757624	0.261619	0.170379	1.125	2.73485	40.1727	102.669
0.5	0.1	0.6	0.2	0.2	0.12	0.012	0.006	0.444444	0.182825	0.0124463	0.00610975	0.438335	0.176716	0.0063365	0.261619	0.170379	1.125	2.73485	40.1727	81.8364
0.6	0.1	0.6	0.2	0.2	0.12	0.012	0.0072	0.444444	0.182825	0.0124463	0.00735856	0.437086	0.175467	0.00508769	0.261619	0.170379	1.125	2.73485	40.1727	67.9481
0.7	0.1	0.6	0.2	0.2	0.12	0.012	0.0084	0.444444	0.182825	0.0124463	0.00861652	0.435828	0.174209	0.00382973	0.261619	0.170379	1.125	2.73485	40.1727	58.028
0.8	0.1	0.6	0.2	0.2	0.12	0.012	0.0096	0.444444	0.182825	0.0124463	0.00988373	0.434561	0.172942	0.00256252	0.261619	0.170379	1.125	2.73485	40.1727	50.5882
0.9	0.1	0.6	0.2	0.2	0.12	0.012	0.0108	0.444444	0.182825	0.0124463	0.0111603	0.433284	0.171665	0.00128597	0.261619	0.170379	1.125	2.73485	40.1727	44.8018
0.1	0.2	0.6	0.2	0.2	0.12	0.024	0.0024	0.444444	0.182825	0.0258456	0.00241739	0.442027	0.180408	0.0234282	0.261619	0.15698	1.125	2.73485	19.3456	206.835
0.2	0.2	0.6	0.2	0.2	0.12	0.024	0.0048	0.444444	0.182825	0.0258456	0.00487002	0.439574	0.177955	0.0209756	0.261619	0.15698	1.125	2.73485	19.3456	102.669
0.3	0.2	0.6	0.2	0.2	0.12	0.024	0.0072	0.444444	0.182825	0.0258456	0.00735856	0.437086	0.175467	0.0184871	0.261619	0.15698	1.125	2.73485	19.3456	67.9481
0.4	0.2	0.6	0.2	0.2	0.12	0.024	0.0096	0.444444	0.182825	0.0258456	0.00988373	0.434561	0.172942	0.0159619	0.261619	0.15698	1.125	2.73485	19.3456	50.5882
0.5	0.2	0.6	0.2	0.2	0.12	0.024	0.012	0.444444	0.182825	0.0258456	0.0124463	0.431998	0.170379	0.0133994	0.261619	0.15698	1.125	2.73485	19.3456	40.1727
0.6	0.2	0.6	0.2	0.2	0.12	0.024	0.0144	0.444444	0.182825	0.0258456	0.0150469	0.429398	0.167779	0.0107988	0.261619	0.15698	1.125	2.73485	19.3456	33.2295
0.7	0.2	0.6	0.2	0.2	0.12	0.024	0.0168	0.444444	0.182825	0.0258456	0.0176863	0.426758	0.165139	0.00815932	0.261619	0.15698	1.125	2.73485	19.3456	28.2704
0.8	0.2	0.6	0.2	0.2	0.12	0.024	0.0192	0.444444	0.182825	0.0258456	0.0203654	0.424079	0.16246	0.00548024	0.261619	0.15698	1.125	2.73485	19.3456	24.5515
0.9	0.2	0.6	0.2	0.2	0.12	0.024	0.0216	0.444444	0.182825	0.0258456	0.0230849	0.42136	0.159741	0.00276074	0.261619	0.15698	1.125	2.73485	19.3456	21.6592
0.1	0.3	0.6	0.2	0.2	0.12	0.036	0.0036	0.444444	0.182825	0.040298	0.00363926	0.440805	0.179186	0.0366588	0.261619	0.142527	1.125	2.73485	12.4076	137.391
0.2	0.3	0.6	0.2	0.2	0.12	0.036	0.0072	0.444444	0.182825	0.040298	0.00735856	0.437086	0.175467	0.0329394	0.261619	0.142527	1.125	2.73485	12.4076	67.9481
0.3	0.3	0.6	0.2	0.2	0.12	0.036	0.0108	0.444444	0.182825	0.040298	0.0111603	0.433284	0.171665	0.0291377	0.261619	0.142527	1.125	2.73485	12.4076	44.8018
0.4	0.3	0.6	0.2	0.2	0.12	0.036	0.0144	0.444444	0.182825	0.040298	0.0150469	0.429398	0.167779	0.0252511	0.261619	0.142527	1.125	2.73485	12.4076	33.2295
0.5	0.3	0.6	0.2	0.2	0.12	0.036	0.018	0.444444	0.182825	0.040298	0.0190209	0.425424	0.163805	0.0212772	0.261619	0.142527	1.125	2.73485	12.4076	26.2869
0.6	0.3	0.6	0.2	0.2	0.12	0.036	0.0216	0.444444	0.182825	0.040298	0.0230849	0.42136	0.159741	0.0172131	0.261619	0.142527	1.125	2.73485	12.4076	21.6592
0.7	0.3	0.6	0.2	0.2	0.12	0.036	0.0252	0.444444	0.182825	0.040298	0.0272417	0.417203	0.155584	0.0130563	0.261619	0.142527	1.125	2.73485	12.4076	18.3542
0.8	0.3	0.6	0.2	0.2	0.12	0.036	0.0288	0.444444	0.182825	0.040298	0.0314942	0.41295	0.151331	0.00880381	0.261619	0.142527	1.125	2.73485	12.4076	15.8759
0.9	0.3	0.6	0.2	0.2	0.12	0.036	0.0324	0.444444	0.182825	0.040298	0.0358453	0.408599	0.14698	0.00445274	0.261619	0.142527	1.125	2.73485	12.4076	13.9488
0.1	0.4	0.6	0.2	0.2	0.12	0.048	0.0048	0.444444	0.182825	0.0559167	0.00487002	0.439574	0.177955	0.0510467	0.261619	0.126909	1.125	2.73485	8.94188	102.669
0.2	0.4	0.6	0.2	0.2	0.12	0.048	0.0096	0.444444	0.182825	0.0559167	0.00988373	0.434561	0.172942	0.0460329	0.261619	0.126909	1.125	2.73485	8.94188	50.5882
0.3	0.4	0.6	0.2	0.2	0.12	0.048	0.0144	0.444444	0.182825	0.0559167	0.0150469	0.429398	0.167779	0.0408698	0.261619	0.126909	1.125	2.73485	8.94188	33.2295
0.4	0.4	0.6	0.2	0.2	0.12	0.048	0.0192	0.444444	0.182825	0.0559167	0.0203654	0.424079	0.16246	0.0355513	0.261619	0.126909	1.125	2.73485	8.94188	24.5515
0.5	0.4	0.6	0.2	0.2	0.12	0.048	0.024	0.444444	0.182825	0.0559167	0.0258456	0.418599	0.15698	0.030071	0.261619	0.126909	1.125	2.73485	8.94188	19.3456
0.6	0.4	0.6	0.2	0.2	0.12	0.048	0.0288	0.444444	0.182825	0.0559167	0.0314942	0.41295	0.151331	0.0244225	0.261619	0.126909	1.125	2.73485	8.94188	15.8759
0.7	0.4	0.6	0.2	0.2	0.12	0.048	0.0336	0.444444	0.182825	0.0559167	0.0373181	0.407126	0.145507	0.0185986	0.261619	0.126909	1.125	2.73485	8.94188	13.3983
0.8	0.4	0.6	0.2	0.2	0.12	0.048	0.0384	0.444444	0.182825	0.0559167	0.0433246	0.40112	0.139501	0.0125921	0.261619	0.126909	1.125	2.73485	8.94188	11.5408
0.9	0.4	0.6	0.2	0.2	0.12	0.048	0.0432	0.444444	0.182825	0.0559167	0.0495214	0.394923	0.133304	0.00639529	0.261619	0.126909	1.125	2.73485	8.94188	10.0966
0.1	0.5	0.6	0.2	0.2	0.12	0.06	0.006	0.444444	0.182825	0.0728306	0.00610975	0.438335	0.176716	0.0667208	0.261619	0.109995	1.125	2.73485	6.86525	81.8364
0.2	0.5	0.6	0.2	0.2	0.12	0.06	0.012	0.444444	0.182825	0.0728306	0.0124463	0.431998	0.170379	0.0603843	0.261619	0.109995	1.125	2.73485	6.86525	40.1727
0.3	0.5	0.6	0.2	0.2	0.12	0.06	0.018	0.444444	0.182825	0.0728306	0.0190209	0.425424	0.163805	0.0538097	0.261619	0.109995	1.125	2.73485	6.86525	26.2869
0.4	0.5	0.6	0.2	0.2	0.12	0.06	0.024	0.444444	0.182825	0.0728306	0.0258456	0.418599	0.15698	0.0469849	0.261619	0.109995	1.125	2.73485	6.86525	19.3456
0.5	0.5	0.6	0.2	0.2	0.12	0.06	0.03	0.444444	0.182825	0.0728306	0.0329335	0.411511	0.149892	0.0398971	0.261619	0.109995	1.125	2.73485	6.86525	15.1821
0.6	0.5	0.6	0.2	0.2	0.12	0.06	0.036	0.444444	0.182825	0.0728306	0.040298	0.404146	0.142527	0.0325326	0.261619	0.109995	1.125	2.73485	6.86525	12.4076
0.7	0.5	0.6	0.2	0.2	0.12	0.06	0.042	0.444444	0.182825	0.0728306	0.0479539	0.396491	0.134872	0.0248767	0.261619	0.109995	1.125	2.73485	6.86525	10.4267
0.8	0.5	0.6	0.2	0.2	0.12	0.06	0.048	0.444444	0.182825	0.0728306	0.0559167	0.388528	0.126909	0.0169139	0.261619	0.109995	1.125	2.73485	6.86525	8.94188
0.9	0.5	0.6	0.2	0.2	0.12	0.06	0.054	0.444444	0.182825	0.0728306	0.064203	0.380241	0.118623	0.0086276	0.261619	0.109995	1.125	2.73485	6.86525	7.7878
0.1	0.6	0.6	0.2	0.2	0.12	0.072	0.0072	0.444444	0.182825	0.091187	0.00735856	0.437086	0.175467	0.0838284	0.261619	0.0916385	1.125	2.73485	5.48324	67.9481
0.2	0.6	0.6	0.2	0.2	0.12	0.072	0.0144	0.444444	0.182825	0.091187	0.0150469	0.429398	0.167779	0.0761401	0.261619	0.0916385	1.125	2.73485	5.48324	33.2295
0.3	0.6	0.6	0.2	0.2	0.12	0.072	0.0216	0.444444	0.182825	0.091187	0.0230849	0.42136	0.159741	0.0681021	0.261619	0.0916385	1.125	2.73485	5.48324	21.6592
0.4	0.6	0.6	0.2	0.2	0.12	0.072	0.0288	0.444444	0.182825	0.091187	0.0314942	0.41295	0.151331	0.0596928	0.261619	0.0916385	1.125	2.73485	5.48324	15.8759
0.5	0.6	0.6	0.2	0.2	0.12	0.072	0.036	0.444444	0.182825	0.091187	0.040298	0.404146	0.142527	0.050889	0.261619	0.0916385	1.125	2.73485	5.48324	12.4076
0.6	0.6	0.6	0.2	0.2	0.12	0.072	0.0432	0.444444	0.182825	0.091187	0.0495214	0.394923	0.133304	0.0416656	0.261619	0.0916385	1.125	2.73485	5.48324	10.0966
0.7	0.6	0.6	0.2	0.2	0.12	0.072	0.0504	0.444444	0.182825	0.091187	0.0591914	0.385253	0.123634	0.0319956	0.261619	0.0916385	1.125	2.73485	5.48324	8.44717
0.8	0.6	0.6	0.2	0.2	0.12	0.072	0.0576	0.444444	0.182825	0.091187	0.0693374	0.375107	0.113488	0.0218496	0.261619	0.0916385	1.125	2.73485	5.48324	7.21112
0.9	0.6	0.6	0.2	0.2	0.12	0.072	0.0648	0.444444	0.182825	0.091187	0.0799911	0.364453	0.102834	0.0111959	0.261619	0.0916385	1.125	2.73485	5.48324	6.25069
0.1	0.7	0.6	0.2	0.2	0.12	0.084	0.0084	0.444444	0.182825	0.111155	0.00861652	0.435828	0.174209	0.102538	0.261619	0.0716707	1.125	2.73485	4.49823	58.028
0.2	0.7	0.6	0.2	0.2	0.12	0.084	0.0168	0.444444	0.182825	0.111155	0.0176863	0.426758	0.165139	0.0934685	0.261619	0.0716707	1.125	2.73485	4.49823	28.2704
0.3	0.7	0.6	0.2	0.2	0.12	0.084	0.0252	0.444444	0.182825	0.111155	0.0272417	0.417203	0.155584	0.083913	0.261619	0.0716707	1.125	2.73485	4.49823	18.3542
0.4	0.7	0.6	0.2	0.2	0.12	0.084	0.0336	0.444444	0.182825	0.111155	0.0373181	0.407126	0.145507	0.0738367	0.261619	0.0716707	1.125	2.73485	4.49823	13.3983
0.5	0.7	0.6	0.2	0.2	0.12	0.084	0.042	0.444444	0.182825	0.111155	0.0479539	0.396491	0.134872	0.0632009	0.261619	0.0716707	1.125	2.73485	4.49823	10.4267
0.6	0.7	0.6	0.2	0.2	0.12	0.084	0.0504	0.444444	0.182825	0.111155	0.0591914	0.385253	0.123634	0.0519634	0.261619	0.0716707	1.125	2.73485	4.49823	8.44717
0.7	0.7	0.6	0.2	0.2	0.12	0.084	0.0588	0.444444	0.182825	0.111155	0.0710769	0.373368	0.111749	0.0400779	0.261619	0.0716707	1.125	2.73485	4.49823	7.03464
0.8	0.7	0.6	0.2	0.2	0.12	0.084	0.0672	0.444444	0.182825	0.111155	0.0836611	0.360783	0.0991644	0.0274937	0.261619	0.0716707	1.125	2.73485	4.49823	5.9765
0.9	0.7	0.6	0.2	0.2	0.12	0.084	0.0756	0.444444	0.182825	0.111155	0.0969998	0.347445	0.0858257	0.0141549	0.261619	0.0716707	1.125	2.73485	4.49823	5.15465
0.1	0.8	0.6	0.2	0.2	0.12	0.096	0.0096	0.444444	0.182825	0.132928	0.00988373	0.434561	0.172942	0.123044	0.261619	0.0498973	1.125	2.73485	3.76143	50.5882
0.2	0.8	0.6	0.2	0.2	0.12	0.096	0.0192	0.444444	0.182825	0.132928	0.0203654	0.424079	0.16246	0.112563	0.261619	0.0498973	1.125	2.73485	3.76143	24.5515
0.3	0.8	0.6	0.2	0.2	0.12	0.096	0.0288	0.444444	0.182825	0.132928	0.0314942	0.41295	0.151331	0.101434	0.261619	0.0498973	1.125	2.73485	3.76143	15.8759
0.4	0.8	0.6	0.2	0.2	0.12	0.096	0.0384	0.444444	0.182825	0.132928	0.0433246	0.40112	0.139501	0.0896036	0.261619	0.0498973	1.125	2.73485	3.76143	11.5408
0.5	0.8	0.6	0.2	0.2	0.12	0.096	0.048	0.444444	0.182825	0.132928	0.0559167	0.388528	0.126909	0.0770115	0.261619	0.0498973	1.125	2.73485	3.76143	8.94188
0.6	0.8	0.6	0.2	0.2	0.12	0.096	0.0576	0.444444	0.182825	0.132928	0.0693374	0.375107	0.113488	0.0635907	0.261619	0.0498973	1.125	2.73485	3.76143	7.21112
0.7	0.8	0.6	0.2	0.2	0.12	0.096	0.0672	0.444444	0.182825	0.132928	0.0836611	0.360783	0.0991644	0.0492671	0.261619	0.0498973	1.125	2.73485	3.76143	5.9765
0.8	0.8	0.6	0.2	0.2	0.12	0.096	0.0768	0.444444	0.182825	0.132928	0.0989705	0.345474	0.083855	0.0339577	0.261619	0.0498973	1.125	2.73485	3.76143	5.05201
0.9	0.8	0.6	0.2	0.2	0.12	0.096	0.0864	0.444444	0.182825	0.132928	0.115358	0.329086	0.0674672	0.0175699	0.261619	0.0498973	1.125	2.73485	3.76143	4.33432
0.1	0.9	0.6	0.2	0.2	0.12	0.108	0.0108	0.444444	0.182825	0.156732	0.0111603	0.433284	0.171665	0.145571	0.261619	0.0260939	1.125	2.73485	3.19017	44.8018
0.2	0.9	0.6	0.2	0.2	0.12	0.108	0.0216	0.444444	0.182825	0.156732	0.0230849	0.42136	0.159741	0.133647	0.261619	0.0260939	1.125	2.73485	3.19017	21.6592
0.3	0.9	0.6	0.2	0.2	0.12	0.108	0.0324	0.444444	0.182825	0.156732	0.0358453	0.408599	0.14698	0.120886	0.261619	0.0260939	1.125	2.73485	3.19017	13.9488
0.4	0.9	0.6	0.2	0.2	0.12	0.108	0.0432	0.444444	0.182825	0.156732	0.0495214	0.394923	0.133304	0.10721	0.261619	0.0260939	1.125	2.73485	3.19017	10.0966
0.5	0.9	0.6	0.2	0.2	0.12	0.108	0.054	0.444444	0.182825	0.156732	0.064203	0.380241	0.118623	0.0925286	0.261619	0.0260939	1.125	2.73485	3.19017	7.7878
0.6	0.9	0.6	0.2	0.2	0.12	0.108	0.0648	0.444444	0.182825	0.156732	0.0799911	0.364453	0.102834	0.0767405	0.261619	0.0260939	1.125	2.73485	3.19017	6.25069
0.7	0.9	0.6	0.2	0.2	0.12	0.108	0.0756	0.444444	0.182825	0.156732	0.0969998	0.347445	0.0858257	0.0597317	0.261619	0.0260939	1.125	2.73485	3.19017	5.15465
0.8	0.9	0.6	0.2	0.2	0.12	0.108	0.0864	0.444444	0.182825	0.156732	0.115358	0.329086	0.0674672	0.0413733	0.261619	0.0260939	1.125	2.73485	3.19017	4.33432
0.9	0.9	0.6	0.2	0.2	0.12	0.108	0.0972	0.444444	0.182825	0.156732	0.135213	0.309231	0.0476123	0.0215184	0.261619	0.0260939	1.125	2.73485	3.19017	3.69787
0.1	0.1	0.7	0.2	0.2	0.14	0.014	0.0014	0.444444	0.232253	0.0146107	0.0014059	0.443039	0.230847	0.0132048	0.212191	0.217642	1.125	2.15282	34.2214	355.644
0.2	0.1	0.7	0.2	0.2	0.14	0.014	0.0028	0.444444	0.232253	0.0146107	0.0028237	0.441621	0.229429	0.0117871	0.212191	0.217642	1.125	2.15282	34.2214	177.073
0.3	0.1	0.7	0.2	0.2	0.14	0.014	0.0042	0.444444	0.232253	0.0146107	0.00425352	0.440191	0.228	0.0103572	0.212191	0.217642	1.125	2.15282	34.2214	117.55
0.4	0.1	0.7	0.2	0.2	0.14	0.014	0.0056	0.444444	0.232253	0.0146107	0.0056955	0.438749	0.226558	0.00891524	0.212191	0.217642	1.125	2.15282	34.2214	87.7885
0.5	0.1	0.7	0.2	0.2	0.14	0.014	0.007	0.444444	0.232253	0.0146107	0.00714979	0.437295	0.225103	0.00746095	0.212191	0.217642	1.125	2.15282	34.2214	69.9321
0.6	0.1	0.7	0.2	0.2	0.14	0.014	0.0084	0.444444	0.232253	0.0146107	0.00861652	0.435828	0.223637	0.00599422	0.212191	0.217642	1.125	2.15282	34.2214	58.028
0.7	0.1	0.7	0.2	0.2	0.14	0.014	0.0098	0.444444	0.232253	0.0146107	0.0100958	0.434349	0.222157	0.00451491	0.212191	0.217642	1.125	2.15282	34.2214	49.5254
0.8	0.1	0.7	0.2	0.2	0.14	0.014	0.0112	0.444444	0.232253	0.0146107	0.0115879	0.432857	0.220665	0.00302286	0.212191	0.217642	1.125	2.15282	34.2214	43.1485
0.9	0.1	0.7	0.2	0.2	0.14	0.014	0.0126	0.444444	0.232253	0.0146107	0.0130928	0.431352	0.21916	0.00151794	0.212191	0.217642	1.125	2.15282	34.2214	38.1889
0.1	0.2	0.7	0.2	0.2	0.14	0.028	0.0028	0.444444	0.232253	0.0305408	0.0028237	0.441621	0.229429	0.0277171	0.212191	0.201712	1.125	2.15282	16.3715	177.073
0.2	0.2	0.7	0.2	0.2	0.14	0.028	0.0056	0.444444	0.232253	0.0305408	0.0056955	0.438749	0.226558	0.0248453	0.212191	0.201712	1.125	2.15282	16.3715	87.7885
0.3	0.2	0.7	0.2	0.2	0.14	0.028	0.0084	0.444444	0.232253	0.0305408	0.00861652	0.435828	0.223637	0.0219243	0.212191	0.201712	1.125	2.15282	16.3715	58.028
0.4	0.2	0.7	0.2	0.2	0.14	0.028	0.0112	0.444444	0.232253	0.0305408	0.0115879	0.432857	0.220665	0.0189529	0.212191	0.201712	1.125	2.15282	16.3715	43.1485
0.5	0.2	0.7	0.2	0.2	0.14	0.028	0.014	0.444444	0.232253	0.0305408	0.0146107	0.429834	0.217642	0.01593	0.212191	0.201712	1.125	2.15282	16.3715	34.2214
0.6	0.2	0.7	0.2	0.2	0.14	0.028	0.0168	0.444444	0.232253	0.0305408	0.0176863	0.426758	0.214567	0.0128545	0.212191	0.201712	1.125	2.15282	16.3715	28.2704
0.7	0.2	0.7	0.2	0.2	0.14	0.028	0.0196	0.444444	0.232253	0.0305408	0.0208158	0.423629	0.211437	0.00972498	0.212191	0.201712	1.125	2.15282	16.3715	24.0202
0.8	0.2	0.7	0.2	0.2	0.14	0.028	0.0224	0.444444	0.232253	0.0305408	0.0240005	0.420444	0.208253	0.00654028	0.212191	0.201712	1.125	2.15282	16.3715	20.8329
0.9	0.2	0.7	0.2	0.2	0.14	0.028	0.0252	0.444444	0.232253	0.0305408	0.0272417	0.417203	0.205011	0.00329907	0.212191	0.201712	1.125	2.15282	16.3715	18.3542
0.1	0.3	0.7	0.2	0.2	0.14	0.042	0.0042	0.444444	0.232253	0.0479539	0.00425352	0.440191	0.228	0.0437004	0.212191	0.184299	1.125	2.15282	10.4267	117.55
0.2	0.3	0.7	0.2	0.2	0.14	0.042	0.0084	0.444444	0.232253	0.0479539	0.00861652	0.435828	0.223637	0.0393374	0.212191	0.184299	1.125	2.15282	10.4267	58.028
0.3	0.3	0.7	0.2	0.2	0.14	0.042	0.0126	0.444444	0.232253	0.0479539	0.0130928	0.431352	0.21916	0.0348611	0.212191	0.184299	1.125	2.15282	10.4267	38.1889
0.4	0.3	0.7	0.2	0.2	0.14	0.042	0.0168	0.444444	0.232253	0.0479539	0.0176863	0.426758	0.214567	0.0302676	0.212191	0.184299	1.125	2.15282	10.4267	28.2704
0.5	0.3	0.7	0.2	0.2	0.14	0.042	0.021	0.444444	0.232253	0.0479539	0.0224012	0.422043	0.209852	0.0255527	0.212191	0.184299	1.125	2.15282	10.4267	22.3202
0.6	0.3	0.7	0.2	0.2	0.14	0.042	0.0252	0.444444	0.232253	0.0479539	0.0272417	0.417203	0.205011	0.0207122	0.212191	0.184299	1.125	2.15282	10.4267	18.3542
0.7	0.3	0.7	0.2	0.2	0.14	0.042	0.0294	0.444444	0.232253	0.0479539	0.0322125	0.412232	0.200041	0.0157414	0.212191	0.184299	1.125	2.15282	10.4267	15.5219
0.8	0.3	0.7	0.2	0.2	0.14	0.042	0.0336	0.444444	0.232253	0.0479539	0.0373181	0.407126	0.194935	0.0106358	0.212191	0.184299	1.125	2.15282	10.4267	13.3983
0.9	0.3	0.7	0.2	0.2	0.14	0.042	0.0378	0.444444	0.232253	0.0479539	0.0425635	0.401881	0.18969	0.0053904	0.212191	0.184299	1.125	2.15282	10.4267	11.7472
0.1	0.4	0.7	0.2	0.2	0.14	0.056	0.0056	0.444444	0.232253	0.06704	0.0056955	0.438749	0.226558	0.0613445	0.212191	0.165213	1.125	2.15282	7.45823	87.7885
0.2	0.4	0.7	0.2	0.2	0.14	0.056	0.0112	0.444444	0.232253	0.06704	0.0115879	0.432857	0.220665	0.0554521	0.212191	0.165213	1.125	2.15282	7.45823	43.1485
0.3	0.4	0.7	0.2	0.2	0.14	0.056	0.0168	0.444444	0.232253	0.06704	0.0176863	0.426758	0.214567	0.0493537	0.212191	0.165213	1.125	2.15282	7.45823	28.2704
0.4	0.4	0.7	0.2	0.2	0.14	0.056	0.0224	0.444444	0.232253	0.06704	0.0240005	0.420444	0.208253	0.0430395	0.212191	0.165213	1.125	2.15282	7.45823	20.8329
0.5	0.4	0.7	0.2	0.2	0.14	0.056	0.028	0.444444	0.232253	0.06704	0.0305408	0.413904	0.201712	0.0364992	0.212191	0.165213	1.125	2.15282	7.45823	16.3715
0.6	0.4	0.7	0.2	0.2	0.14	0.056	0.0336	0.444444	0.232253	0.06704	0.0373181	0.407126	0.194935	0.0297219	0.212191	0.165213	1.125	2.15282	7.45823	13.3983
0.7	0.4	0.7	0.2	0.2	0.14	0.056	0.0392	0.444444	0.232253	0.06704	0.0443439	0.400101	0.187909	0.0226961	0.212191	0.165213	1.125	2.15282	7.45823	11.2755
0.8	0.4	0.7	0.2	0.2	0.14	0.056	0.0448	0.444444	0.232253	0.06704	0.0516307	0.392814	0.180622	0.0154093	0.212191	0.165213	1.125	2.15282	7.45823	9.68416
0.9	0.4	0.7	0.2	0.2	0.14	0.056	0.0504	0.444444	0.232253	0.06704	0.0591914	0.385253	0.173062	0.00784861	0.212191	0.165213	1.125	2.15282	7.45823	8.44717
0.1	0.5	0.7	0.2	0.2	0.14	0.07	0.007	0.444444	0.232253	0.0880206	0.00714979	0.437295	0.225103	0.0808708	0.212191	0.144233	1.125	2.15282	5.68049	69.9321
0.2	0.5	0.7	0.2	0.2	0.14	0.07	0.014	0.444444	0.232253	0.0880206	0.0146107	0.429834	0.217642	0.0734098	0.212191	0.144233	1.125	2.15282	5.68049	34.2214
0.3	0.5	0.7	0.2	0.2	0.14	0.07	0.021	0.444444	0.232253	0.0880206	0.0224012	0.422043	0.209852	0.0656194	0.212191	0.144233	1.125	2.15282	5.68049	22.3202
0.4	0.5	0.7	0.2	0.2	0.14	0.07	0.028	0.444444	0.232253	0.0880206	0.0305408	0.413904	0.201712	0.0574798	0.212191	0.144233	1.125	2.15282	5.68049	16.3715
0.5	0.5	0.7	0.2	0.2	0.14	0.07	0.035	0.444444	0.232253	0.0880206	0.0390508	0.405394	0.193202	0.0489698	0.212191	0.144233	1.125	2.15282	5.68049	12.8038
0.6	0.5	0.7	0.2	0.2	0.14	0.07	0.042	0.444444	0.232253	0.0880206	0.0479539	0.396491	0.184299	0.0400667	0.212191	0.144233	1.125	2.15282	5.68049	10.4267
0.7	0.5	0.7	0.2	0.2	0.14	0.07	0.049	0.444444	0.232253	0.0880206	0.0572748	0.38717	0.174978	0.0307458	0.212191	0.144233	1.125	2.15282	5.68049	8.72984
0.8	0.5	0.7	0.2	0.2	0.14	0.07	0.056	0.444444	0.232253	0.0880206	0.06704	0.377404	0.165213	0.0209805	0.212191	0.144233	1.125	2.15282	5.68049	7.45823
0.9	0.5	0.7	0.2	0.2	0.14	0.07	0.063	0.444444	0.232253	0.0880206	0.0772782	0.367166	0.154975	0.0107423	0.212191	0.144233	1.125	2.15282	5.68049	6.47013
0.1	0.6	0.7	0.2	0.2	0.14	0.084	0.0084	0.444444	0.232253	0.111155	0.00861652	0.435828	0.223637	0.102538	0.212191	0.121098	1.125	2.15282	4.49823	58.028
0.2	0.6	0.7	0.2	0.2	0.14	0.084	0.0168	0.444444	0.232253	0.111155	0.0176863	0.426758	0.214567	0.0934685	0.212191	0.121098	1.125	2.15282	4.49823	28.2704
0.3	0.6	0.7	0.2	0.2	0.14	0.084	0.0252	0.444444	0.232253	0.111155	0.0272417	0.417203	0.205011	0.083913	0.212191	0.121098	1.125	2.15282	4.49823	18.3542
0.4	0.6	0.7	0.2	0.2	0.14	0.084	0.0336	0.444444	0.232253	0.111155	0.0373181	0.407126	0.194935	0.0738367	0.212191	0.121098	1.125	2.15282	4.49823	13.3983
0.5	0.6	0.7	0.2	0.2	0.14	0.084	0.042	0.444444	0.232253	0.111155	0.0479539	0.396491	0.184299	0.0632009	0.212191	0.121098	1.125	2.15282	4.49823	10.4267
0.6	0.6	0.7	0.2	0.2	0.14	0.084	0.0504	0.444444	0.232253	0.111155	0.0591914	0.385253	0.173062	0.0519634	0.212191	0.121098	1.125	2.15282	4.49823	8.44717
0.7	0.6	0.7	0.2	0.2	0.14	0.084	0.0588	0.444444	0.232253	0.111155	0.0710769	0.373368	0.161176	0.0400779	0.212191	0.121098	1.125	2.15282	4.49823	7.03464
0.8	0.6	0.7	0.2	0.2	0.14	0.084	0.0672	0.444444	0.232253	0.111155	0.0836611	0.360783	0.148592	0.0274937	0.212191	0.121098	1.125	2.15282	4.49823	5.9765
0.9	0.6	0.7	0.2	0.2	0.14	0.084	0.0756	0.444444	0.232253	0.111155	0.0969998	0.347445	0.135253	0.0141549	0.212191	0.121098	1.125	2.15282	4.49823	5.15465
0.1	0.7	0.7	0.2	0.2	0.14	0.098	0.0098	0.444444	0.232253	0.136748	0.0100958	0.434349	0.222157	0.126652	0.212191	0.0955052	1.125	2.15282	3.65636	49.5254
0.2	0.7	0.7	0.2	0.2	0.14	0.098	0.0196	0.444444	0.232253	0.136748	0.0208158	0.423629	0.211437	0.115932	0.212191	0.0955052	1.125	2.15282	3.65636	24.0202
0.3	0.7	0.7	0.2	0.2	0.14	0.098	0.0294	0.444444	0.232253	0.136748	0.0322125	0.412232	0.200041	0.104535	0.212191	0.0955052	1.125	2.15282	3.65636	15.5219
0.4	0.7	0.7	0.2	0.2	0.14	0.098	0.0392	0.444444	0.232253	0.136748	0.0443439	0.400101	0.187909	0.0924039	0.212191	0.0955052	1.125	2.15282	3.65636	11.2755
0.5	0.7	0.7	0.2	0.2	0.14	0.098	0.049	0.444444	0.232253	0.136748	0.0572748	0.38717	0.174978	0.0794731	0.212191	0.0955052	1.125	2.15282	3.65636	8.72984
0.6	0.7	0.7	0.2	0.2	0.14	0.098	0.0588	0.444444	0.232253	0.136748	0.0710769	0.373368	0.161176	0.065671	0.212191	0.0955052	1.125	2.15282	3.65636	7.03464
0.7	0.7	0.7	0.2	0.2	0.14	0.098	0.0686	0.444444	0.232253	0.136748	0.0858302	0.358614	0.146423	0.0509177	0.212191	0.0955052	1.125	2.15282	3.65636	5.82546
0.8	0.7	0.7	0.2	0.2	0.14	0.098	0.0784	0.444444	0.232253	0.136748	0.101624	0.34282	0.130629	0.0351236	0.212191	0.0955052	1.125	2.15282	3.65636	4.92009
0.9	0.7	0.7	0.2	0.2	0.14	0.098	0.0882	0.444444	0.232253	0.136748	0.118559	0.325885	0.113694	0.0181886	0.212191	0.0955052	1.125	2.15282	3.65636	4.2173
0.1	0.8	0.7	0.2	0.2	0.14	0.112	0.0112	0.444444	0.232253	0.165161	0.0115879	0.432857	0.220665	0.153573	0.212191	0.0670921	1.125	2.15282	3.02735	43.1485
0.2	0.8	0.7	0.2	0.2	0.14	0.112	0.0224	0.444444	0.232253	0.165161	0.0240005	0.420444	0.208253	0.14116	0.212191	0.0670921	1.125	2.15282	3.02735	20.8329
0.3	0.8	0.7	0.2	0.2	0.14	0.112	0.0336	0.444444	0.232253	0.165161	0.0373181	0.407126	0.194935	0.127843	0.212191	0.0670921	1.125	2.15282	3.02735	13.3983
0.4	0.8	0.7	0.2	0.2	0.14	0.112	0.0448	0.444444	0.232253	0.165161	0.0516307	0.392814	0.180622	0.11353	0.212191	0.0670921	1.125	2.15282	3.02735	9.68416
0.5	0.8	0.7	0.2	0.2	0.14	0.112	0.056	0.444444	0.232253	0.165161	0.06704	0.377404	0.165213	0.098121	0.212191	0.0670921	1.125	2.15282	3.02735	7.45823
0.6	0.8	0.7	0.2	0.2	0.14	0.112	0.0672	0.444444	0.232253	0.165161	0.0836611	0.360783	0.148592	0.0815	0.212191	0.0670921	1.125	2.15282	3.02735	5.9765
0.7	0.8	0.7	0.2	0.2	0.14	0.112	0.0784	0.444444	0.232253	0.165161	0.101624	0.34282	0.130629	0.0635368	0.212191	0.0670921	1.125	2.15282	3.02735	4.92009
0.8	0.8	0.7	0.2	0.2	0.14	0.112	0.0896	0.444444	0.232253	0.165161	0.121078	0.323366	0.111175	0.0440829	0.212191	0.0670921	1.125	2.15282	3.02735	4.12957
0.9	0.8	0.7	0.2	0.2	0.14	0.112	0.1008	0.444444	0.232253	0.165161	0.142192	0.302252	0.0900609	0.0229688	0.212191	0.0670921	1.125	2.15282	3.02735	3.51637
0.1	0.9	0.7	0.2	0.2	0.14	0.126	0.0126	0.444444	0.232253	0.196824	0.0130928	0.431352	0.21916	0.183732	0.212191	0.0354288	1.125	2.15282	2.54034	38.1889
0.2	0.9	0.7	0.2	0.2	0.14	0.126	0.0252	0.444444	0.232253	0.196824	0.0272417	0.417203	0.205011	0.169583	0.212191	0.0354288	1.125	2.15282	2.54034	18.3542
0.3	0.9	0.7	0.2	0.2	0.14	0.126	0.0378	0.444444	0.232253	0.196824	0.0425635	0.401881	0.18969	0.154261	0.212191	0.0354288	1.125	2.15282	2.54034	11.7472
0.4	0.9	0.7	0.2	0.2	0.14	0.126	0.0504	0.444444	0.232253	0.196824	0.0591914	0.385253	0.173062	0.137633	0.212191	0.0354288	1.125	2.15282	2.54034	8.44717
0.5	0.9	0.7	0.2	0.2	0.14	0.126	0.063	0.444444	0.232253	0.196824	0.0772782	0.367166	0.154975	0.119546	0.212191	0.0354288	1.125	2.15282	2.54034	6.47013
0.6	0.9	0.7	0.2	0.2	0.14	0.126	0.0756	0.444444	0.232253	0.196824	0.0969998	0.347445	0.135253	0.0998245	0.212191	0.0354288	1.125	2.15282	2.54034	5.15465
0.7	0.9	0.7	0.2	0.2	0.14	0.126	0.0882	0.444444	0.232253	0.196824	0.118559	0.325885	0.113694	0.0782651	0.212191	0.0354288	1.125	2.15282	2.54034	4.2173
0.8	0.9	0.7	0.2	0.2	0.14	0.126	0.1008	0.444444	0.232253	0.196824	0.142192	0.302252	0.0900609	0.0546321	0.212191	0.0354288	1.125	2.15282	2.54034	3.51637
0.9	0.9	0.7	0.2	0.2	0.14	0.126	0.1134	0.444444	0.232253	0.196824	0.168173	0.276271	0.0640798	0.028651	0.212191	0.0354288	1.125	2.15282	2.54034	2.97312
0.1	0.1	0.1	0.3	0.3	0.03	0.003	0.0003	1.3125	0.0329335	0.00302722	0.00030027	1.3122	0.0326332	0.00272695	1.27957	0.0299062	0.380952	15.1821	165.168	1665.17
0.2	0.1	0.1	0.3	0.3	0.03	0.003	0.0006	1.3125	0.0329335	0.00302722	0.000601082	1.3119	0.0323324	0.00242614	1.27957	0.0299062	0.380952	15.1821	165.168	831.834
0.3	0.1	0.1	0.3	0.3	0.03	0.003	0.0009	1.3125	0.0329335	0.00302722	0.000902436	1.3116	0.032031	0.00212478	1.27957	0.0299062	0.380952	15.1821	165.168	554.056
0.4	0.1	0.1	0.3	0.3	0.03	0.003	0.0012	1.3125	0.0329335	0.00302722	0.00120433	1.3113	0.0317291	0.00182288	1.27957	0.0299062	0.380952	15.1821	165.168	415.167
0.5	0.1	0.1	0.3	0.3	0.03	0.003	0.0015	1.3125	0.0329335	0.00302722	0.00150678	1.31099	0.0314267	0.00152044	1.27957	0.0299062	0.380952	15.1821	165.168	331.834
0.6	0.1	0.1	0.3	0.3	0.03	0.003	0.0018	1.3125	0.0329335	0.00302722	0.00180977	1.31069	0.0311237	0.00121745	1.27957	0.0299062	0.380952	15.1821	165.168	276.279
0.7	0.1	0.1	0.3	0.3	0.03	0.003	0.0021	1.3125	0.0329335	0.00302722	0.0021133	1.31039	0.0308201	0.000913913	1.27957	0.0299062	0.380952	15.1821	165.168	236.596
0.8	0.1	0.1	0.3	0.3	0.03	0.003	0.0024	1.3125	0.0329335	0.00302722	0.00241739	1.31008	0.0305161	0.000609826	1.27957	0.0299062	0.380952	15.1821	165.168	206.835
0.9	0.1	0.1	0.3	0.3	0.03	0.003	0.0027	1.3125	0.0329335	0.00302722	0.00272203	1.30978	0.0302114	0.000305189	1.27957	0.0299062	0.380952	15.1821	165.168	183.687
0.1	0.2	0.1	0.3	0.3	0.03	0.006	0.0006	1.3125	0.0329335	0.00610975	0.000601082	1.3119	0.0323324	0.00550867	1.27957	0.0268237	0.380952	15.1821	81.8364	831.834
0.2	0.2	0.1	0.3	0.3	0.03	0.006	0.0012	1.3125	0.0329335	0.00610975	0.00120433	1.3113	0.0317291	0.00490542	1.27957	0.0268237	0.380952	15.1821	81.8364	415.167
0.3	0.2	0.1	0.3	0.3	0.03	0.006	0.0018	1.3125	0.0329335	0.00610975	0.00180977	1.31069	0.0311237	0.00429999	1.27957	0.0268237	0.380952	15.1821	81.8364	276.279
0.4	0.2	0.1	0.3	0.3	0.03	0.006	0.0024	1.3125	0.0329335	0.00610975	0.00241739	1.31008	0.0305161	0.00369236	1.27957	0.0268237	0.380952	15.1821	81.8364	206.835
0.5	0.2	0.1	0.3	0.3	0.03	0.006	0.003	1.3125	0.0329335	0.00610975	0.00302722	1.30947	0.0299062	0.00308254	1.27957	0.0268237	0.380952	15.1821	81.8364	165.168
0.6	0.2	0.1	0.3	0.3	0.03	0.006	0.0036	1.3125	0.0329335	0.00610975	0.00363926	1.30886	0.0292942	0.0024705	1.27957	0.0268237	0.380952	15.1821	81.8364	137.391
0.7	0.2	0.1	0.3	0.3	0.03	0.006	0.0042	1.3125	0.0329335	0.00610975	0.00425352	1.30825	0.0286799	0.00185624	1.27957	0.0268237	0.380952	15.1821	81.8364	117.55
0.8	0.2	0.1	0.3	0.3	0.03	0.006	0.0048	1.3125	0.0329335	0.00610975	0.00487002	1.30763	0.0280634	0.00123974	1.27957	0.0268237	0.380952	15.1821	81.8364	102.669
0.9	0.2	0.1	0.3	0.3	0.03	0.006	0.0054	1.3125	0.0329335	0.00610975	0.00548876	1.30701	0.0274447	0.000620997	1.27957	0.0268237	0.380952	15.1821	81.8364	91.0953
0.1	0.3	0.1	0.3	0.3	0.03	0.009	0.0009	1.3125	0.0329335	0.00924897	0.000902436	1.3116	0.032031	0.00834653	1.27957	0.0236845	0.380952	15.1821	54.0601	554.056
0.2	0.3	0.1	0.3	0.3	0.03	0.009	0.0018	1.3125	0.0329335	0.00924897	0.00180977	1.31069	0.0311237	0.0074392	1.27957	0.0236845	0.380952	15.1821	54.0601	276.279
0.3	0.3	0.1	0.3	0.3	0.03	0.009	0.0027	1.3125	0.0329335	0.00924897	0.00272203	1.30978	0.0302114	0.00652694	1.27957	0.0236845	0.380952	15.1821	54.0601	183.687
0.4	0.3	0.1	0.3	0.3	0.03	0.009	0.0036	1.3125	0.0329335	0.00924897	0.00363926	1.30886	0.0292942	0.00560971	1.27957	0.0236845	0.380952	15.1821	54.0601	137.391
0.5	0.3	0.1	0.3	0.3	0.03	0.009	0.0045	1.3125	0.0329335	0.00924897	0.00456149	1.30794	0.028372	0.00468748	1.27957	0.0236845	0.380952	15.1821	54.0601	109.613
0.6	0.3	0.1	0.3	0.3	0.03	0.009	0.0054	1.3125	0.0329335	0.00924897	0.00548876	1.30701	0.0274447	0.00376021	1.27957	0.0236845	0.380952	15.1821	54.0601	91.0953
0.7	0.3	0.1	0.3	0.3	0.03	0.009	0.0063	1.3125	0.0329335	0.00924897	0.0064211	1.30608	0.0265124	0.00282786	1.27957	0.0236845	0.380952	15.1821	54.0601	77.8682
0.8	0.3	0.1	0.3	0.3	0.03	0.009	0.0072	1.3125	0.0329335	0.00924897	0.00735856	1.30514	0.0255749	0.00189041	1.27957	0.0236845	0.380952	15.1821	54.0601	67.9481
0.9	0.3	0.1	0.3	0.3	0.03	0.009	0.0081	1.3125	0.0329335	0.00924897	0.00830117	1.3042	0.0246323	0.000947797	1.27957	0.0236845	0.380952	15.1821	54.0601	60.2325
0.1	0.4	0.1	0.3	0.3	0.03	0.012	0.0012	1.3125	0.0329335	0.0124463	0.00120433	1.3113	0.0317291	0.0112419	1.27957	0.0204872	0.380952	15.1821	40.1727	415.167
0.2	0.4	0.1	0.3	0.3	0.03	0.012	0.0024	1.3125	0.0329335	0.0124463	0.00241739	1.31008	0.0305161	0.0100289	1.27957	0.0204872	0.380952	15.1821	40.1727	206.835
0.3	0.4	0.1	0.3	0.3	0.03	0.012	0.0036	1.3125	0.0329335	0.0124463	0.00363926	1.30886	0.0292942	0.00880699	1.27957	0.0204872	0.380952	15.1821	40.1727	137.391
0.4	0.4	0.1	0.3	0.3	0.03	0.012	0.0048	1.3125	0.0329335	0.0124463	0.00487002	1.30763	0.0280634	0.00757624	1.27957	0.0204872	0.380952	15.1821	40.1727	102.669
0.5	0.4	0.1	0.3	0.3	0.03	0.012	0.006	1.3125	0.0329335	0.0124463	0.00610975	1.30639	0.0268237	0.0063365	1.27957	0.0204872	0.380952	15.1821	40.1727	81.8364
0.6	0.4	0.1	0.3	0.3	0.03	0.012	0.0072	1.3125	0.0329335	0.0124463	0.00735856	1.30514	0.0255749	0.00508769	1.27957	0.0204872	0.380952	15.1821	40.1727	67.9481
0.7	0.4	0.1	0.3	0.3	0.03	0.012	0.0084	1.3125	0.0329335	0.0124463	0.00861652	1.30388	0.0243169	0.00382973	1.27957	0.0204872	0.380952	15.1821	40.1727	58.028
0.8	0.4	0.1	0.3	0.3	0.03	0.012	0.0096	1.3125	0.0329335	0.0124463	0.00988373	1.30262	0.0230497	0.00256252	1.27957	0.0204872	0.380952	15.1821	40.1727	50.5882
0.9	0.4	0.1	0.3	0.3	0.03	0.012	0.0108	1.3125	0.0329335	0.0124463	0.0111603	1.30134	0.0217732	0.00128597	1.27957	0.0204872	0.380952	15.1821	40.1727	44.8018
0.1	0.5	0.1	0.3	0.3	0.03	0.015	0.0015	1.3125	0.0329335	0.0157031	0.00150678	1.31099	0.0314267	0.0141963	1.27957	0.0172304	0.380952	15.1821	31.8409	331.834
0.2	0.5	0.1	0.3	0.3	0.03	0.015	0.003	1.3125	0.0329335	0.0157031	0.00302722	1.30947	0.0299062	0.0126758	1.27957	0.0172304	0.380952	15.1821	31.8409	165.168
0.3	0.5	0.1	0.3	0.3	0.03	0.015	0.0045	1.3125	0.0329335	0.0157031	0.00456149	1.30794	0.028372	0.0111416	1.27957	0.0172304	0.380952	15.1821	31.8409	109.613
0.4	0.5	0.1	0.3	0.3	0.03	0.015	0.006	1.3125	0.0329335	0.0157031	0.00610975	1.30639	0.0268237	0.0095933	1.27957	0.0172304	0.380952	15.1821	31.8409	81.8364
0.5	0.5	0.1	0.3	0.3	0.03	0.015	0.0075	1.3125	0.0329335	0.0157031	0.00767219	1.30483	0.0252613	0.00803086	1.27957	0.0172304	0.380952	15.1821	31.8409	65.1704
0.6	0.5	0.1	0.3	0.3	0.03	0.015	0.009	1.3125	0.0329335	0.0157031	0.00924897	1.30325	0.0236845	0.00645408	1.27957	0.0172304	0.380952	15.1821	31.8409	54.0601
0.7	0.5	0.1	0.3	0.3	0.03	0.015	0.0105	1.3125	0.0329335	0.0157031	0.0108403	1.30166	0.0220932	0.00486279	1.27957	0.0172304	0.380952	15.1821	31.8409	46.1244
0.8	0.5	0.1	0.3	0.3	0.03	0.015	0.012	1.3125	0.0329335	0.0157031	0.0124463	1.30005	0.0204872	0.0032568	1.27957	0.0172304	0.380952	15.1821	31.8409	40.1727
0.9	0.5	0.1	0.3	0.3	0.03	0.015	0.0135	1.3125	0.0329335	0.0157031	0.0140671	1.29843	0.0188663	0.00163593	1.27957	0.0172304	0.380952	15.1821	31.8409	35.5439
0.1	0.6	0.1	0.3	0.3	0.03	0.018	0.0018	1.3125	0.0329335	0.0190209	0.00180977	1.31069	0.0311237	0.0172111	1.27957	0.0139126	0.380952	15.1821	26.2869	276.279
0.2	0.6	0.1	0.3	0.3	0.03	0.018	0.0036	1.3125	0.0329335	0.0190209	0.00363926	1.30886	0.0292942	0.0153816	1.27957	0.0139126	0.380952	15.1821	26.2869	137.391
0.3	0.6	0.1	0.3	0.3	0.03	0.018	0.0054	1.3125	0.0329335	0.0190209	0.00548876	1.30701	0.0274447	0.0135321	1.27957	0.0139126	0.380952	15.1821	26.2869	91.0953
0.4	0.6	0.1	0.3	0.3	0.03	0.018	0.0072	1.3125	0.0329335	0.0190209	0.00735856	1.30514	0.0255749	0.0116623	1.27957	0.0139126	0.380952	15.1821	26.2869	67.9481
0.5	0.6	0.1	0.3	0.3	0.03	0.018	0.009	1.3125	0.0329335	0.0190209	0.00924897	1.30325	0.0236845	0.00977188	1.27957	0.0139126	0.380952	15.1821	26.2869	54.0601
0.6	0.6	0.1	0.3	0.3	0.03	0.018	0.0108	1.3125	0.0329335	0.0190209	0.0111603	1.30134	0.0217732	0.00786057	1.27957	0.0139126	0.380952	15.1821	26.2869	44.8018
0.7	0.6	0.1	0.3	0.3	0.03	0.018	0.0126	1.3125	0.0329335	0.0190209	0.0130928	1.29941	0.0198407	0.00592805	1.27957	0.0139126	0.380952	15.1821	26.2869	38.1889
0.8	0.6	0.1	0.3	0.3	0.03	0.018	0.0144	1.3125	0.0329335	0.0190209	0.0150469	1.29745	0.0178866	0.00397399	1.27957	0.0139126	0.380952	15.1821	26.2869	33.2295
0.9	0.6	0.1	0.3	0.3	0.03	0.018	0.0162	1.3125	0.0329335	0.0190209	0.0170228	1.29548	0.0159107	0.00199808	1.27957	0.0139126	0.380952	15.1821	26.2869	29.3724
0.1	0.7	0.1	0.3	0.3	0.03	0.021	0.0021	1.3125	0.0329335	0.0224012	0.0021133	1.31039	0.0308201	0.0202879	1.27957	0.0105323	0.380952	15.1821	22.3202	236.596
0.2	0.7	0.1	0.3	0.3	0.03	0.021	0.0042	1.3125	0.0329335	0.0224012	0.00425352	1.30825	0.0286799	0.0181477	1.27957	0.0105323	0.380952	15.1821	22.3202	117.55
0.3	0.7	0.1	0.3	0.3	0.03	0.021	0.0063	1.3125	0.0329335	0.0224012	0.0064211	1.30608	0.0265124	0.0159801	1.27957	0.0105323	0.380952	15.1821	22.3202	77.8682
0.4	0.7	0.1	0.3	0.3	0.03	0.021	0.0084	1.3125	0.0329335	0.0224012	0.00861652	1.30388	0.0243169	0.0137847	1.27957	0.0105323	0.380952	15.1821	22.3202	58.028
0.5	0.7	0.1	0.3	0.3	0.03	0.021	0.0105	1.3125	0.0329335	0.0224012	0.0108403	1.30166	0.0220932	0.0115609	1.27957	0.0105323	0.380952	15.1821	22.3202	46.1244
0.6	0.7	0.1	0.3	0.3	0.03	0.021	0.0126	1.3125	0.0329335	0.0224012	0.0130928	1.29941	0.0198407	0.00930838	1.27957	0.0105323	0.380952	15.1821	22.3202	38.1889
0.7	0.7	0.1	0.3	0.3	0.03	0.021	0.0147	1.3125	0.0329335	0.0224012	0.0153747	1.29713	0.0175588	0.00702653	1.27957	0.0105323	0.380952	15.1821	22.3202	32.5211
0.8	0.7	0.1	0.3	0.3	0.03	0.021	0.0168	1.3125	0.0329335	0.0224012	0.0176863	1.29481	0.0152471	0.00471487	1.27957	0.0105323	0.380952	15.1821	22.3202	28.2704
0.9	0.7	0.1	0.3	0.3	0.03	0.021	0.0189	1.3125	0.0329335	0.0224012	0.0200283	1.29247	0.0129051	0.00237287	1.27957	0.0105323	0.380952	15.1821	22.3202	24.9647
0.1	0.8	0.1	0.3	0.3	0.03	0.024	0.0024	1.3125	0.0329335	0.0258456	0.00241739	1.31008	0.0305161	0.0234282	1.27957	0.00708782	0.380952	15.1821	19.3456	206.835
0.2	0.8	0.1	0.3	0.3	0.03	0.024	0.0048	1.3125	0.0329335	0.0258456	0.00487002	1.30763	0.0280634	0.0209756	1.27957	0.00708782	0.380952	15.1821	19.3456	102.669
0.3	0.8	0.1	0.3	0.3	0.03	0.024	0.0072	1.3125	0.0329335	0.0258456	0.00735856	1.30514	0.0255749	0.0184871	1.27957	0.00708782	0.380952	15.1821	19.3456	67.9481
0.4	0.8	0.1	0.3	0.3	0.03	0.024	0.0096	1.3125	0.0329335	0.0258456	0.00988373	1.30262	0.0230497	0.0159619	1.27957	0.00708782	0.380952	15.1821	19.3456	50.5882
0.5	0.8	0.1	0.3	0.3	0.03	0.024	0.012	1.3125	0.0329335	0.0258456	0.0124463	1.30005	0.0204872	0.0133994	1.27957	0.00708782	0.380952	15.1821	19.3456	40.1727
0.6	0.8	0.1	0.3	0.3	0.03	0.024	0.0144	1.3125	0.0329335	0.0258456	0.0150469	1.29745	0.0178866	0.0107988	1.27957	0.00708782	0.380952	15.1821	19.3456	33.2295
0.7	0.8	0.1	0.3	0.3	0.03	0.024	0.0168	1.3125	0.0329335	0.0258456	0.0176863	1.29481	0.0152471	0.00815932	1.27957	0.00708782	0.380952	15.1821	19.3456	28.2704
0.8	0.8	0.1	0.3	0.3	0.03	0.024	0.0192	1.3125	0.0329335	0.0258456	0.0203654	1.29213	0.0125681	0.00548024	1.27957	0.00708782	0.380952	15.1821	19.3456	24.5515
0.9	0.8	0.1	0.3	0.3	0.03	0.024	0.0216	1.3125	0.0329335	0.0258456	0.0230849	1.28942	0.00984856	0.00276074	1.27957	0.00708782	0.380952	15.1821	19.3456	21.6592
0.1	0.9	0.1	0.3	0.3	0.03	0.027	0.0027	1.3125	0.0329335	0.0293558	0.00272203	1.30978	0.0302114	0.0266338	1.27957	0.00357763	0.380952	15.1821	17.0324	183.687
0.2	0.9	0.1	0.3	0.3	0.03	0.027	0.0054	1.3125	0.0329335	0.0293558	0.00548876	1.30701	0.0274447	0.0238671	1.27957	0.00357763	0.380952	15.1821	17.0324	91.0953
0.3	0.9	0.1	0.3	0.3	0.03	0.027	0.0081	1.3125	0.0329335	0.0293558	0.00830117	1.3042	0.0246323	0.0210547	1.27957	0.00357763	0.380952	15.1821	17.0324	60.2325
0.4	0.9	0.1	0.3	0.3	0.03	0.027	0.0108	1.3125	0.0329335	0.0293558	0.0111603	1.30134	0.0217732	0.0181956	1.27957	0.00357763	0.380952	15.1821	17.0324	44.8018
0.5	0.9	0.1	0.3	0.3	0.03	0.027	0.0135	1.3125	0.0329335	0.0293558	0.0140671	1.29843	0.0188663	0.0152887	1.27957	0.00357763	0.380952	15.1821	17.0324	35.5439
0.6	0.9	0.1	0.3	0.3	0.03	0.027	0.0162	1.3125	0.0329335	0.0293558	0.0170228	1.29548	0.0159107	0.0123331	1.27957	0.00357763	0.380952	15.1821	17.0324	29.3724
0.7	0.9	0.1	0.3	0.3	0.03	0.027	0.0189	1.3125	0.0329335	0.0293558	0.0200283	1.29247	0.0129051	0.00932751	1.27957	0.00357763	0.380952	15.1821	17.0324	24.9647
0.8	0.9	0.1	0.3	0.3	0.03	0.027	0.0216	1.3125	0.0329335	0.0293558	0.0230849	1.28942	0.00984856	0.00627094	1.27957	0.00357763	0.380952	15.1821	17.0324	21.6592
0.9	0.9	0.1	0.3	0.3	0.03	0.027	0.0243	1.3125	0.0329335	0.0293558	0.0261937	1.28631	0.00673979	0.00316216	1.27957	0.00357763	0.380952	15.1821	17.0324	19.0886
0.1	0.1	0.2	0.3	0.3	0.06	0.006	0.0006	1.3125	0.0728306	0.00610975	0.000601082	1.3119	0.0722295	0.00550867	1.23967	0.0667208	0.380952	6.86525	81.8364	831.834
0.2	0.1	0.2	0.3	0.3	0.06	0.006	0.0012	1.3125	0.0728306	0.00610975	0.00120433	1.3113	0.0716262	0.00490542	1.23967	0.0667208	0.380952	6.86525	81.8364	415.167
0.3	0.1	0.2	0.3	0.3	0.06	0.006	0.0018	1.3125	0.0728306	0.00610975	0.00180977	1.31069	0.0710208	0.00429999	1.23967	0.0667208	0.380952	6.86525	81.8364	276.279
0.4	0.1	0.2	0.3	0.3	0.06	0.006	0.0024	1.3125	0.0728306	0.00610975	0.00241739	1.31008	0.0704132	0.00369236	1.23967	0.0667208	0.380952	6.86525	81.8364	206.835
0.5	0.1	0.2	0.3	0.3	0.06	0.006	0.003	1.3125	0.0728306	0.00610975	0.00302722	1.30947	0.0698034	0.00308254	1.23967	0.0667208	0.380952	6.86525	81.8364	165.168
0.6	0.1	0.2	0.3	0.3	0.06	0.006	0.0036	1.3125	0.0728306	0.00610975	0.00363926	1.30886	0.0691913	0.0024705	1.23967	0.0667208	0.380952	6.86525	81.8364	137.391
0.7	0.1	0.2	0.3	0.3	0.06	0.006	0.0042	1.3125	0.0728306	0.00610975	0.00425352	1.30825	0.0685771	0.00185624	1.23967	0.0667208	0.380952	6.86525	81.8364	117.55
0.8	0.1	0.2	0.3	0.3	0.06	0.006	0.0048	1.3125	0.0728306	0.00610975	0.00487002	1.30763	0.0679606	0.00123974	1.23967	0.0667208	0.380952	6.86525	81.8364	102.669
0.9	0.1	0.2	0.3	0.3	0.06	0.006	0.0054	1.3125	0.0728306	0.00610975	0.00548876	1.30701	0.0673418	0.000620997	1.23967	0.0667208	0.380952	6.86525	81.8364	91.0953
0.1	0.2	0.2	0.3	0.3	0.06	0.012	0.0012	1.3125	0.0728306	0.0124463	0.00120433	1.3113	0.0716262	0.0112419	1.23967	0.0603843	0.380952	6.86525	40.1727	415.167
0.2	0.2	0.2	0.3	0.3	0.06	0.012	0.0024	1.3125	0.0728306	0.0124463	0.00241739	1.31008	0.0704132	0.0100289	1.23967	0.0603843	0.380952	6.86525	40.1727	206.835
0.3	0.2	0.2	0.3	0.3	0.06	0.012	0.0036	1.3125	0.0728306	0.0124463	0.00363926	1.30886	0.0691913	0.00880699	1.23967	0.0603843	0.380952	6.86525	40.1727	137.391
0.4	0.2	0.2	0.3	0.3	0.06	0.012	0.0048	1.3125	0.0728306	0.0124463	0.00487002	1.30763	0.0679606	0.00757624	1.23967	0.0603843	0.380952	6.86525	40.1727	102.669
0.5	0.2	0.2	0.3	0.3	0.06	0.012	0.006	1.3125	0.0728306	0.0124463	0.00610975	1.30639	0.0667208	0.0063365	1.23967	0.0603843	0.380952	6.86525	40.1727	81.8364
0.6	0.2	0.2	0.3	0.3	0.06	0.012	0.0072	1.3125	0.0728306	0.0124463	0.00735856	1.30514	0.065472	0.00508769	1.23967	0.0603843	0.380952	6.86525	40.1727	67.9481
0.7	0.2	0.2	0.3	0.3	0.06	0.012	0.0084	1.3125	0.0728306	0.0124463	0.00861652	1.30388	0.0642141	0.00382973	1.23967	0.0603843	0.380952	6.86525	40.1727	58.028
0.8	0.2	0.2	0.3	0.3	0.06	0.012	0.0096	1.3125	0.0728306	0.0124463	0.00988373	1.30262	0.0629468	0.00256252	1.23967	0.0603843	0.380952	6.86525	40.1727	50.5882
0.9	0.2	0.2	0.3	0.3	0.06	0.012	0.0108	1.3125	0.0728306	0.0124463	0.0111603	1.30134	0.0616703	0.00128597	1.23967	0.0603843	0.380952	6.86525	40.1727	44.8018
0.1	0.3	0.2	0.3	0.3	0.06	0.018	0.0018	1.3125	0.0728306	0.0190209	0.00180977	1.31069	0.0710208	0.0172111	1.23967	0.0538097	0.380952	6.86525	26.2869	276.279
0.2	0.3	0.2	0.3	0.3	0.06	0.018	0.0036	1.3125	0.0728306	0.0190209	0.00363926	1.30886	0.0691913	0.0153816	1.23967	0.0538097	0.380952	6.86525	26.2869	137.391
0.3	0.3	0.2	0.3	0.3	0.06	0.018	0.0054	1.3125	0.0728306	0.0190209	0.00548876	1.30701	0.0673418	0.0135321	1.23967	0.0538097	0.380952	6.86525	26.2869	91.0953
0.4	0.3	0.2	0.3	0.3	0.06	0.018	0.0072	1.3125	0.0728306	0.0190209	0.00735856	1.30514	0.065472	0.0116623	1.23967	0.0538097	0.380952	6.86525	26.2869	67.9481
0.5	0.3	0.2	0.3	0.3	0.06	0.018	0.009	1.3125	0.0728306	0.0190209	0.00924897	1.30325	0.0635816	0.00977188	1.23967	0.0538097	0.380952	6.86525	26.2869	54.0601
0.6	0.3	0.2	0.3	0.3	0.06	0.018	0.0108	1.3125	0.0728306	0.0190209	0.0111603	1.30134	0.0616703	0.00786057	1.23967	0.0538097	0.380952	6.86525	26.2869	44.8018
0.7	0.3	0.2	0.3	0.3	0.06	0.018	0.0126	1.3125	0.0728306	0.0190209	0.0130928	1.29941	0.0597378	0.00592805	1.23967	0.0538097	0.380952	6.86525	26.2869	38.1889
0.8	0.3	0.2	0.3	0.3	0.06	0.018	0.0144	1.3125	0.0728306	0.0190209	0.0150469	1.29745	0.0577837	0.00397399	1.23967	0.0538097	0.380952	6.86525	26.2869	33.2295
0.9	0.3	0.2	0.3	0.3	0.06	0.018	0.0162	1.3125	0.0728306	0.0190209	0.0170228	1.29548	0.0558078	0.00199808	1.23967	0.0538097	0.380952	6.86525	26.2869	29.3724
0.1	0.4	0.2	0.3	0.3	0.06	0.024	0.0024	1.3125	0.0728306	0.0258456	0.00241739	1.31008	0.0704132	0.0234282	1.23967	0.0469849	0.380952	6.86525	19.3456	206.835
0.2	0.4	0.2	0.3	0.3	0.06	0.024	0.0048	1.3125	0.0728306	0.0258456	0.00487002	1.30763	0.0679606	0.0209756	1.23967	0.0469849	0.380952	6.86525	19.3456	102.669
0.3	0.4	0.2	0.3	0.3	0.06	0.024	0.0072	1.3125	0.0728306	0.0258456	0.00735856	1.30514	0.065472	0.0184871	1.23967	0.0469849	0.380952	6.86525	19.3456	67.9481
0.4	0.4	0.2	0.3	0.3	0.06	0.024	0.0096	1.3125	0.0728306	0.0258456	0.00988373	1.30262	0.0629468	0.0159619	1.23967	0.0469849	0.380952	6.86525	19.3456	50.5882
0.5	0.4	0.2	0.3	0.3	0.06	0.024	0.012	1.3125	0.0728306	0.0258456	0.0124463	1.30005	0.0603843	0.0133994	1.23967	0.0469849	0.380952	6.86525	19.3456	40.1727
0.6	0.4	0.2	0.3	0.3	0.06	0.024	0.0144	1.3125	0.0728306	0.0258456	0.0150469	1.29745	0.0577837	0.0107988	1.23967	0.0469849	0.380952	6.86525	19.3456	33.2295
0.7	0.4	0.2	0.3	0.3	0.06	0.024	0.0168	1.3125	0.0728306	0.0258456	0.0176863	1.29481	0.0551443	0.00815932	1.23967	0.0469849	0.380952	6.86525	19.3456	28.2704
0.8	0.4	0.2	0.3	0.3	0.06	0.024	0.0192	1.3125	0.0728306	0.0258456	0.0203654	1.29213	0.0524652	0.00548024	1.23967	0.0469849	0.380952	6.86525	19.3456	24.5515
0.9	0.4	0.2	0.3	0.3	0.06	0.024	0.0216	1.3125	0.0728306	0.0258456	0.0230849	1.28942	0.0497457	0.00276074	1.23967	0.0469849	0.380952	6.86525	19.3456	21.6592
0.1	0.5	0.2	0.3	0.3	0.06	0.03	0.003	1.3125	0.0728306	0.0329335	0.00302722	1.30947	0.0698034	0.0299062	1.23967	0.0398971	0.380952	6.86525	15.1821	165.168
0.2	0.5	0.2	0.3	0.3	0.06	0.03	0.006	1.3125	0.0728306	0.0329335	0.00610975	1.30639	0.0667208	0.0268237	1.23967	0.0398971	0.380952	6.86525	15.1821	81.8364
0.3	0.5	0.2	0.3	0.3	0.06	0.03	0.009	1.3125	0.0728306	0.0329335	0.00924897	1.30325	0.0635816	0.0236845	1.23967	0.0398971	0.380952	6.86525	15.1821	54.0601
0.4	0.5	0.2	0.3	0.3	0.06	0.03	0.012	1.3125	0.0728306	0.0329335	0.0124463	1.30005	0.0603843	0.0204872	1.23967	0.0398971	0.380952	6.86525	15.1821	40.1727
0.5	0.5	0.2	0.3	0.3	0.06	0.03	0.015	1.3125	0.0728306	0.0329335	0.0157031	1.2968	0.0571275	0.0172304	1.23967	0.0398971	0.380952	6.86525	15.1821	31.8409
0.6	0.5	0.2	0.3	0.3	0.06	0.03	0.018	1.3125	0.0728306	0.0329335	0.0190209	1.29348	0.0538097	0.0139126	1.23967	0.0398971	0.380952	6.86525	15.1821	26.2869
0.7	0.5	0.2	0.3	0.3	0.06	0.03	0.021	1.3125	0.0728306	0.0329335	0.0224012	1.2901	0.0504294	0.0105323	1.23967	0.0398971	0.380952	6.86525	15.1821	22.3202
0.8	0.5	0.2	0.3	0.3	0.06	0.03	0.024	1.3125	0.0728306	0.0329335	0.0258456	1.28665	0.0469849	0.00708782	1.23967	0.0398971	0.380952	6.86525	15.1821	19.3456
0.9	0.5	0.2	0.3	0.3	0.06	0.03	0.027	1.3125	0.0728306	0.0329335	0.0293558	1.28314	0.0434748	0.00357763	1.23967	0.0398971	0.380952	6.86525	15.1821	17.0324
0.1	0.6	0.2	0.3	0.3	0.06	0.036	0.0036	1.3125	0.0728306	0.040298	0.00363926	1.30886	0.0691913	0.0366588	1.23967	0.0325326	0.380952	6.86525	12.4076	137.391
0.2	0.6	0.2	0.3	0.3	0.06	0.036	0.0072	1.3125	0.0728306	0.040298	0.00735856	1.30514	0.065472	0.0329394	1.23967	0.0325326	0.380952	6.86525	12.4076	67.9481
0.3	0.6	0.2	0.3	0.3	0.06	0.036	0.0108	1.3125	0.0728306	0.040298	0.0111603	1.30134	0.0616703	0.0291377	1.23967	0.0325326	0.380952	6.86525	12.4076	44.8018
0.4	0.6	0.2	0.3	0.3	0.06	0.036	0.0144	1.3125	0.0728306	0.040298	0.0150469	1.29745	0.0577837	0.0252511	1.23967	0.0325326	0.380952	6.86525	12.4076	33.2295
0.5	0.6	0.2	0.3	0.3	0.06	0.036	0.018	1.3125	0.0728306	0.040298	0.0190209	1.29348	0.0538097	0.0212772	1.23967	0.0325326	0.380952	6.86525	12.4076	26.2869
0.6	0.6	0.2	0.3	0.3	0.06	0.036	0.0216	1.3125	0.0728306	0.040298	0.0230849	1.28942	0.0497457	0.0172131	1.23967	0.0325326	0.380952	6.86525	12.4076	21.6592
0.7	0.6	0.2	0.3	0.3	0.06	0.036	0.0252	1.3125	0.0728306	0.040298	0.0272417	1.28526	0.0455889	0.0130563	1.23967	0.0325326	0.380952	6.86525	12.4076	18.3542
0.8	0.6	0.2	0.3	0.3	0.06	0.036	0.0288	1.3125	0.0728306	0.040298	0.0314942	1.28101	0.0413364	0.00880381	1.23967	0.0325326	0.380952	6.86525	12.4076	15.8759
0.9	0.6	0.2	0.3	0.3	0.06	0.036	0.0324	1.3125	0.0728306	0.040298	0.0358453	1.27665	0.0369853	0.00445274	1.23967	0.0325326	0.380952	6.86525	12.4076	13.9488
0.1	0.7	0.2	0.3	0.3	0.06	0.042	0.0042	1.3125	0.0728306	0.0479539	0.00425352	1.30825	0.0685771	0.0437004	1.23967	0.0248767	0.380952	6.86525	10.4267	117.55
0.2	0.7	0.2	0.3	0.3	0.06	0.042	0.0084	1.3125	0.0728306	0.0479539	0.00861652	1.30388	0.0642141	0.0393374	1.23967	0.0248767	0.380952	6.86525	10.4267	58.028
0.3	0.7	0.2	0.3	0.3	0.06	0.042	0.0126	1.3125	0.0728306	0.0479539	0.0130928	1.29941	0.0597378	0.0348611	1.23967	0.0248767	0.380952	6.86525	10.4267	38.1889
0.4	0.7	0.2	0.3	0.3	0.06	0.042	0.0168	1.3125	0.0728306	0.0479539	0.0176863	1.29481	0.0551443	0.0302676	1.23967	0.0248767	0.380952	6.86525	10.4267	28.2704
0.5	0.7	0.2	0.3	0.3	0.06	0.042	0.021	1.3125	0.0728306	0.0479539	0.0224012	1.2901	0.0504294	0.0255527	1.23967	0.0248767	0.380952	6.86525	10.4267	22.3202
0.6	0.7	0.2	0.3	0.3	0.06	0.042	0.0252	1.3125	0.0728306	0.0479539	0.0272417	1.28526	0.0455889	0.0207122	1.23967	0.0248767	0.380952	6.86525	10.4267	18.3542
0.7	0.7	0.2	0.3	0.3	0.06	0.042	0.0294	1.3125	0.0728306	0.0479539	0.0322125	1.28029	0.0406181	0.0157414	1.23967	0.0248767	0.380952	6.86525	10.4267	15.5219
0.8	0.7	0.2	0.3	0.3	0.06	0.042	0.0336	1.3125	0.0728306	0.0479539	0.0373181	1.27518	0.0355125	0.0106358	1.23967	0.0248767	0.380952	6.86525	10.4267	13.3983
0.9	0.7	0.2	0.3	0.3	0.06	0.042	0.0378	1.3125	0.0728306	0.0479539	0.0425635	1.26994	0.0302671	0.0053904	1.23967	0.0248767	0.380952	6.86525	10.4267	11.7472
0.1	0.8	0.2	0.3	0.3	0.06	0.048	0.0048	1.3125	0.0728306	0.0559167	0.00487002	1.30763	0.0679606	0.0510467	1.23967	0.0169139	0.380952	6.86525	8.94188	102.669
0.2	0.8	0.2	0.3	0.3	0.06	0.048	0.0096	1.3125	0.0728306	0.0559167	0.00988373	1.30262	0.0629468	0.0460329	1.23967	0.0169139	0.380952	6.86525	8.94188	50.5882
0.3	0.8	0.2	0.3	0.3	0.06	0.048	0.0144	1.3125	0.0728306	0.0559167	0.0150469	1.29745	0.0577837	0.0408698	1.23967	0.0169139	0.380952	6.86525	8.94188	33.2295
0.4	0.8	0.2	0.3	0.3	0.06	0.048	0.0192	1.3125	0.0728306	0.0559167	0.0203654	1.29213	0.0524652	0.0355513	1.23967	0.0169139	0.380952	6.86525	8.94188	24.5515
0.5	0.8	0.2	0.3	0.3	0.06	0.048	0.024	1.3125	0.0728306	0.0559167	0.0258456	1.28665	0.0469849	0.030071	1.23967	0.0169139	0.380952	6.86525	8.94188	19.3456
0.6	0.8	0.2	0.3	0.3	0.06	0.048	0.0288	1.3125	0.0728306	0.0559167	0.0314942	1.28101	0.0413364	0.0244225	1.23967	0.0169139	0.380952	6.86525	8.94188	15.8759
0.7	0.8	0.2	0.3	0.3	0.06	0.048	0.0336	1.3125	0.0728306	0.0559167	0.0373181	1.27518	0.0355125	0.0185986	1.23967	0.0169139	0.380952	6.86525	8.94188	13.3983
0.8	0.8	0.2	0.3	0.3	0.06	0.048	0.0384	1.3125	0.0728306	0.0559167	0.0433246	1.26918	0.029506	0.0125921	1.23967	0.0169139	0.380952	6.86525	8.94188	11.5408
0.9	0.8	0.2	0.3	0.3	0.06	0.048	0.0432	1.3125	0.0728306	0.0559167	0.0495214	1.26298	0.0233092	0.00639529	1.23967	0.0169139	0.380952	6.86525	8.94188	10.0966
0.1	0.9	0.2	0.3	0.3	0.06	0.054	0.0054	1.3125	0.0728306	0.064203	0.00548876	1.30701	0.0673418	0.0587142	1.23967	0.0086276	0.380952	6.86525	7.7878	91.0953
0.2	0.9	0.2	0.3	0.3	0.06	0.054	0.0108	1.3125	0.0728306	0.064203	0.0111603	1.30134	0.0616703	0.0530427	1.23967	0.0086276	0.380952	6.86525	7.7878	44.8018
0.3	0.9	0.2	0.3	0.3	0.06	0.054	0.0162	1.3125	0.0728306	0.064203	0.0170228	1.29548	0.0558078	0.0471802	1.23967	0.0086276	0.380952	6.86525	7.7878	29.3724
0.4	0.9	0.2	0.3	0.3	0.06	0.054	0.0216	1.3125	0.0728306	0.064203	0.0230849	1.28942	0.0497457	0.0411181	1.23967	0.0086276	0.380952	6.86525	7.7878	21.6592
0.5	0.9	0.2	0.3	0.3	0.06	0.054	0.027	1.3125	0.0728306	0.064203	0.0293558	1.28314	0.0434748	0.0348472	1.23967	0.0086276	0.380952	6.86525	7.7878	17.0324
0.6	0.9	0.2	0.3	0.3	0.06	0.054	0.0324	1.3125	0.0728306	0.064203	0.0358453	1.27665	0.0369853	0.0283577	1.23967	0.0086276	0.380952	6.86525	7.7878	13.9488
0.7	0.9	0.2	0.3	0.3	0.06	0.054	0.0378	1.3125	0.0728306	0.064203	0.0425635	1.26994	0.0302671	0.0216395	1.23967	0.0086276	0.380952	6.86525	7.7878	11.7472
0.8	0.9	0.2	0.3	0.3	0.06	0.054	0.0432	1.3125	0.0728306	0.064203	0.0495214	1.26298	0.0233092	0.0146816	1.23967	0.0086276	0.380952	6.86525	7.7878	10.0966
0.9	0.9	0.2	0.3	0.3	0.06	0.054	0.0486	1.3125	0.0728306	0.064203	0.0567305	1.25577	0.0161001	0.00747252	1.23967	0.0086276	0.380952	6.86525	7.7878	8.81361
0.1	0.1	0.3	0.3	0.3	0.09	0.009	0.0009	1.3125	0.121802	0.00924897	0.000902436	1.3116	0.1209	0.00834653	1.1907	0.112554	0.380952	4.10501	54.0601	554.056
0.2	0.1	0.3	0.3	0.3	0.09	0.009	0.0018	1.3125	0.121802	0.00924897	0.00180977	1.31069	0.119993	0.0074392	1.1907	0.112554	0.380952	4.10501	54.0601	276.279
0.3	0.1	0.3	0.3	0.3	0.09	0.009	0.0027	1.3125	0.121802	0.00924897	0.00272203	1.30978	0.11908	0.00652694	1.1907	0.112554	0.380952	4.10501	54.0601	183.687
0.4	0.1	0.3	0.3	0.3	0.09	0.009	0.0036	1.3125	0.121802	0.00924897	0.00363926	1.30886	0.118163	0.00560971	1.1907	0.112554	0.380952	4.10501	54.0601	137.391
0.5	0.1	0.3	0.3	0.3	0.09	0.009	0.0045	1.3125	0.121802	0.00924897	0.00456149	1.30794	0.117241	0.00468748	1.1907	0.112554	0.380952	4.10501	54.0601	109.613
0.6	0.1	0.3	0.3	0.3	0.09	0.009	0.0054	1.3125	0.121802	0.00924897	0.00548876	1.30701	0.116314	0.00376021	1.1907	0.112554	0.380952	4.10501	54.0601	91.0953
0.7	0.1	0.3	0.3	0.3	0.09	0.009	0.0063	1.3125	0.121802	0.00924897	0.0064211	1.30608	0.115381	0.00282786	1.1907	0.112554	0.380952	4.10501	54.0601	77.8682
0.8	0.1	0.3	0.3	0.3	0.09	0.009	0.0072	1.3125	0.121802	0.00924897	0.00735856	1.30514	0.114444	0.00189041	1.1907	0.112554	0.380952	4.10501	54.0601	67.9481
0.9	0.1	0.3	0.3	0.3	0.09	0.009	0.0081	1.3125	0.121802	0.00924897	0.00830117	1.3042	0.113501	0.000947797	1.1907	0.112554	0.380952	4.10501	54.0601	60.2325
0.1	0.2	0.3	0.3	0.3	0.09	0.018	0.0018	1.3125	0.121802	0.0190209	0.00180977	1.31069	0.119993	0.0172111	1.1907	0.102782	0.380952	4.10501	26.2869	276.279
0.2	0.2	0.3	0.3	0.3	0.09	0.018	0.0036	1.3125	0.121802	0.0190209	0.00363926	1.30886	0.118163	0.0153816	1.1907	0.102782	0.380952	4.10501	26.2869	137.391
0.3	0.2	0.3	0.3	0.3	0.09	0.018	0.0054	1.3125	0.121802	0.0190209	0.00548876	1.30701	0.116314	0.0135321	1.1907	0.102782	0.380952	4.10501	26.2869	91.0953
0.4	0.2	0.3	0.3	0.3	0.09	0.018	0.0072	1.3125	0.121802	0.0190209	0.00735856	1.30514	0.114444	0.0116623	1.1907	0.102782	0.380952	4.10501	26.2869	67.9481
0.5	0.2	0.3	0.3	0.3	0.09	0.018	0.009	1.3125	0.121802	0.0190209	0.00924897	1.30325	0.112554	0.00977188	1.1907	0.102782	0.380952	4.10501	26.2869	54.0601
0.6	0.2	0.3	0.3	0.3	0.09	0.018	0.0108	1.3125	0.121802	0.0190209	0.0111603	1.30134	0.110642	0.00786057	1.1907	0.102782	0.380952	4.10501	26.2869	44.8018
0.7	0.2	0.3	0.3	0.3	0.09	0.018	0.0126	1.3125	0.121802	0.0190209	0.0130928	1.29941	0.10871	0.00592805	1.1907	0.102782	0.380952	4.10501	26.2869	38.1889
0.8	0.2	0.3	0.3	0.3	0.09	0.018	0.0144	1.3125	0.121802	0.0190209	0.0150469	1.29745	0.106756	0.00397399	1.1907	0.102782	0.380952	4.10501	26.2869	33.2295
0.9	0.2	0.3	0.3	0.3	0.09	0.018	0.0162	1.3125	0.121802	0.0190209	0.0170228	1.29548	0.10478	0.00199808	1.1907	0.102782	0.380952	4.10501	26.2869	29.3724
0.1	0.3	0.3	0.3	0.3	0.09	0.027	0.0027	1.3125	0.121802	0.0293558	0.00272203	1.30978	0.11908	0.0266338	1.1907	0.0924467	0.380952	4.10501	17.0324	183.687
0.2	0.3	0.3	0.3	0.3	0.09	0.027	0.0054	1.3125	0.121802	0.0293558	0.00548876	1.30701	0.116314	0.0238671	1.1907	0.0924467	0.380952	4.10501	17.0324	91.0953
0.3	0.3	0.3	0.3	0.3	0.09	0.027	0.0081	1.3125	0.121802	0.0293558	0.00830117	1.3042	0.113501	0.0210547	1.1907	0.0924467	0.380952	4.10501	17.0324	60.2325
0.4	0.3	0.3	0.3	0.3	0.09	0.027	0.0108	1.3125	0.121802	0.0293558	0.0111603	1.30134	0.110642	0.0181956	1.1907	0.0924467	0.380952	4.10501	17.0324	44.8018
0.5	0.3	0.3	0.3	0.3	0.09	0.027	0.0135	1.3125	0.121802	0.0293558	0.0140671	1.29843	0.107735	0.0152887	1.1907	0.0924467	0.380952	4.10501	17.0324	35.5439
0.6	0.3	0.3	0.3	0.3	0.09	0.027	0.0162	1.3125	0.121802	0.0293558	0.0170228	1.29548	0.10478	0.0123331	1.1907	0.0924467	0.380952	4.10501	17.0324	29.3724
0.7	0.3	0.3	0.3	0.3	0.09	0.027	0.0189	1.3125	0.121802	0.0293558	0.0200283	1.29247	0.101774	0.00932751	1.1907	0.0924467	0.380952	4.10501	17.0324	24.9647
0.8	0.3	0.3	0.3	0.3	0.09	0.027	0.0216	1.3125	0.121802	0.0293558	0.0230849	1.28942	0.0987176	0.00627094	1.1907	0.0924467	0.380952	4.10501	17.0324	21.6592
0.9	0.3	0.3	0.3	0.3	0.09	0.027	0.0243	1.3125	0.121802	0.0293558	0.0261937	1.28631	0.0956088	0.00316216	1.1907	0.0924467	0.380952	4.10501	17.0324	19.0886
0.1	0.4	0.3	0.3	0.3	0.09	0.036	0.0036	1.3125	0.121802	0.040298	0.00363926	1.30886	0.118163	0.0366588	1.1907	0.0815045	0.380952	4.10501	12.4076	137.391
0.2	0.4	0.3	0.3	0.3	0.09	0.036	0.0072	1.3125	0.121802	0.040298	0.00735856	1.30514	0.114444	0.0329394	1.1907	0.0815045	0.380952	4.10501	12.4076	67.9481
0.3	0.4	0.3	0.3	0.3	0.09	0.036	0.0108	1.3125	0.121802	0.040298	0.0111603	1.30134	0.110642	0.0291377	1.1907	0.0815045	0.380952	4.10501	12.4076	44.8018
0.4	0.4	0.3	0.3	0.3	0.09	0.036	0.0144	1.3125	0.121802	0.040298	0.0150469	1.29745	0.106756	0.0252511	1.1907	0.0815045	0.380952	4.10501	12.4076	33.2295
0.5	0.4	0.3	0.3	0.3	0.09	0.036	0.018	1.3125	0.121802	0.040298	0.0190209	1.29348	0.102782	0.0212772	1.1907	0.0815045	0.380952	4.10501	12.4076	26.2869
0.6	0.4	0.3	0.3	0.3	0.09	0.036	0.0216	1.3125	0.121802	0.040298	0.0230849	1.28942	0.0987176	0.0172131	1.1907	0.0815045	0.380952	4.10501	12.4076	21.6592
0.7	0.4	0.3	0.3	0.3	0.09	0.036	0.0252	1.3125	0.121802	0.040298	0.0272417	1.28526	0.0945608	0.0130563	1.1907	0.0815045	0.380952	4.10501	12.4076	18.3542
0.8	0.4	0.3	0.3	0.3	0.09	0.036	0.0288	1.3125	0.121802	0.040298	0.0314942	1.28101	0.0903083	0.00880381	1.1907	0.0815045	0.380952	4.10501	12.4076	15.8759
0.9	0.4	0.3	0.3	0.3	0.09	0.036	0.0324	1.3125	0.121802	0.040298	0.0358453	1.27665	0.0859572	0.00445274	1.1907	0.0815045	0.380952	4.10501	12.4076	13.9488
0.1	0.5	0.3	0.3	0.3	0.09	0.045	0.0045	1.3125	0.121802	0.0518959	0.00456149	1.30794	0.117241	0.0473344	1.1907	0.0699066	0.380952	4.10501	9.63467	109.613
0.2	0.5	0.3	0.3	0.3	0.09	0.045	0.009	1.3125	0.121802	0.0518959	0.00924897	1.30325	0.112554	0.0426469	1.1907	0.0699066	0.380952	4.10501	9.63467	54.0601
0.3	0.5	0.3	0.3	0.3	0.09	0.045	0.0135	1.3125	0.121802	0.0518959	0.0140671	1.29843	0.107735	0.0378288	1.1907	0.0699066	0.380952	4.10501	9.63467	35.5439
0.4	0.5	0.3	0.3	0.3	0.09	0.045	0.018	1.3125	0.121802	0.0518959	0.0190209	1.29348	0.102782	0.0328751	1.1907	0.0699066	0.380952	4.10501	9.63467	26.2869
0.5	0.5	0.3	0.3	0.3	0.09	0.045	0.0225	1.3125	0.121802	0.0518959	0.0241153	1.28838	0.0976872	0.0277806	1.1907	0.0699066	0.380952	4.10501	9.63467	20.7337
0.6	0.5	0.3	0.3	0.3	0.09	0.045	0.027	1.3125	0.121802	0.0518959	0.0293558	1.28314	0.0924467	0.0225401	1.1907	0.0699066	0.380952	4.10501	9.63467	17.0324
0.7	0.5	0.3	0.3	0.3	0.09	0.045	0.0315	1.3125	0.121802	0.0518959	0.0347481	1.27775	0.0870544	0.0171478	1.1907	0.0699066	0.380952	4.10501	9.63467	14.3893
0.8	0.5	0.3	0.3	0.3	0.09	0.045	0.036	1.3125	0.121802	0.0518959	0.040298	1.2722	0.0815045	0.0115979	1.1907	0.0699066	0.380952	4.10501	9.63467	12.4076
0.9	0.5	0.3	0.3	0.3	0.09	0.045	0.0405	1.3125	0.121802	0.0518959	0.0460118	1.26649	0.0757907	0.00588413	1.1907	0.0699066	0.380952	4.10501	9.63467	10.8668
0.1	0.6	0.3	0.3	0.3	0.09	0.054	0.0054	1.3125	0.121802	0.064203	0.00548876	1.30701	0.116314	0.0587142	1.1907	0.0575995	0.380952	4.10501	7.7878	91.0953
0.2	0.6	0.3	0.3	0.3	0.09	0.054	0.0108	1.3125	0.121802	0.064203	0.0111603	1.30134	0.110642	0.0530427	1.1907	0.0575995	0.380952	4.10501	7.7878	44.8018
0.3	0.6	0.3	0.3	0.3	0.09	0.054	0.0162	1.3125	0.121802	0.064203	0.0170228	1.29548	0.10478	0.0471802	1.1907	0.0575995	0.380952	4.10501	7.7878	29.3724
0.4	0.6	0.3	0.3	0.3	0.09	0.054	0.0216	1.3125	0.121802	0.064203	0.0230849	1.28942	0.0987176	0.0411181	1.1907	0.0575995	0.380952	4.10501	7.7878	21.6592
0.5	0.6	0.3	0.3	0.3	0.09	0.054	0.027	1.3125	0.121802	0.064203	0.0293558	1.28314	0.0924467	0.0348472	1.1907	0.0575995	0.380952	4.10501	7.7878	17.0324
0.6	0.6	0.3	0.3	0.3	0.09	0.054	0.0324	1.3125	0.121802	0.064203	0.0358453	1.27665	0.0859572	0.0283577	1.1907	0.0575995	0.380952	4.10501	7.7878	13.9488
0.7	0.6	0.3	0.3	0.3	0.09	0.054	0.0378	1.3125	0.121802	0.064203	0.0425635	1.26994	0.079239	0.0216395	1.1907	0.0575995	0.380952	4.10501	7.7878	11.7472
0.8	0.6	0.3	0.3	0.3	0.09	0.054	0.0432	1.3125	0.121802	0.064203	0.0495214	1.26298	0.0722811	0.0146816	1.1907	0.0575995	0.380952	4.10501	7.7878	10.0966
0.9	0.6	0.3	0.3	0.3	0.09	0.054	0.0486	1.3125	0.121802	0.064203	0.0567305	1.25577	0.065072	0.00747252	1.1907	0.0575995	0.380952	4.10501	7.7878	8.81361
0.1	0.7	0.3	0.3	0.3	0.09	0.063	0.0063	1.3125	0.121802	0.0772782	0.0064211	1.30608	0.115381	0.0708571	1.1907	0.0445242	0.380952	4.10501	6.47013	77.8682
0.2	0.7	0.3	0.3	0.3	0.09	0.063	0.0126	1.3125	0.121802	0.0772782	0.0130928	1.29941	0.10871	0.0641854	1.1907	0.0445242	0.380952	4.10501	6.47013	38.1889
0.3	0.7	0.3	0.3	0.3	0.09	0.063	0.0189	1.3125	0.121802	0.0772782	0.0200283	1.29247	0.101774	0.0572499	1.1907	0.0445242	0.380952	4.10501	6.47013	24.9647
0.4	0.7	0.3	0.3	0.3	0.09	0.063	0.0252	1.3125	0.121802	0.0772782	0.0272417	1.28526	0.0945608	0.0500365	1.1907	0.0445242	0.380952	4.10501	6.47013	18.3542
0.5	0.7	0.3	0.3	0.3	0.09	0.063	0.0315	1.3125	0.121802	0.0772782	0.0347481	1.27775	0.0870544	0.0425302	1.1907	0.0445242	0.380952	4.10501	6.47013	14.3893
0.6	0.7	0.3	0.3	0.3	0.09	0.063	0.0378	1.3125	0.121802	0.0772782	0.0425635	1.26994	0.079239	0.0347148	1.1907	0.0445242	0.380952	4.10501	6.47013	11.7472
0.7	0.7	0.3	0.3	0.3	0.09	0.063	0.0441	1.3125	0.121802	0.0772782	0.0507051	1.26179	0.0710974	0.0265731	1.1907	0.0445242	0.380952	4.10501	6.47013	9.86094
0.8	0.7	0.3	0.3	0.3	0.09	0.063	0.0504	1.3125	0.121802	0.0772782	0.0591914	1.25331	0.0626111	0.0180868	1.1907	0.0445242	0.380952	4.10501	6.47013	8.44717
0.9	0.7	0.3	0.3	0.3	0.09	0.063	0.0567	1.3125	0.121802	0.0772782	0.0680421	1.24446	0.0537604	0.00923619	1.1907	0.0445242	0.380952	4.10501	6.47013	7.3484
0.1	0.8	0.3	0.3	0.3	0.09	0.072	0.0072	1.3125	0.121802	0.091187	0.00735856	1.30514	0.114444	0.0838284	1.1907	0.0306155	0.380952	4.10501	5.48324	67.9481
0.2	0.8	0.3	0.3	0.3	0.09	0.072	0.0144	1.3125	0.121802	0.091187	0.0150469	1.29745	0.106756	0.0761401	1.1907	0.0306155	0.380952	4.10501	5.48324	33.2295
0.3	0.8	0.3	0.3	0.3	0.09	0.072	0.0216	1.3125	0.121802	0.091187	0.0230849	1.28942	0.0987176	0.0681021	1.1907	0.0306155	0.380952	4.10501	5.48324	21.6592
0.4	0.8	0.3	0.3	0.3	0.09	0.072	0.0288	1.3125	0.121802	0.091187	0.0314942	1.28101	0.0903083	0.0596928	1.1907	0.0306155	0.380952	4.10501	5.48324	15.8759
0.5	0.8	0.3	0.3	0.3	0.09	0.072	0.036	1.3125	0.121802	0.091187	0.040298	1.2722	0.0815045	0.050889	1.1907	0.0306155	0.380952	4.10501	5.48324	12.4076
0.6	0.8	0.3	0.3	0.3	0.09	0.072	0.0432	1.3125	0.121802	0.091187	0.0495214	1.26298	0.0722811	0.0416656	1.1907	0.0306155	0.380952	4.10501	5.48324	10.0966
0.7	0.8	0.3	0.3	0.3	0.09	0.072	0.0504	1.3125	0.121802	0.091187	0.0591914	1.25331	0.0626111	0.0319956	1.1907	0.0306155	0.380952	4.10501	5.48324	8.44717
0.8	0.8	0.3	0.3	0.3	0.09	0.072	0.0576	1.3125	0.121802	0.091187	0.0693374	1.24316	0.0524651	0.0218496	1.1907	0.0306155	0.380952	4.10501	5.48324	7.21112
0.9	0.8	0.3	0.3	0.3	0.09	0.072	0.0648	1.3125	0.121802	0.091187	0.0799911	1.23251	0.0418114	0.0111959	1.1907	0.0306155	0.380952	4.10501	5.48324	6.25069
0.1	0.9	0.3	0.3	0.3	0.09	0.081	0.0081	1.3125	0.121802	0.106002	0.00830117	1.3042	0.113501	0.0977004	1.1907	0.0158009	0.380952	4.10501	4.71691	60.2325
0.2	0.9	0.3	0.3	0.3	0.09	0.081	0.0162	1.3125	0.121802	0.106002	0.0170228	1.29548	0.10478	0.0889789	1.1907	0.0158009	0.380952	4.10501	4.71691	29.3724
0.3	0.9	0.3	0.3	0.3	0.09	0.081	0.0243	1.3125	0.121802	0.106002	0.0261937	1.28631	0.0956088	0.079808	1.1907	0.0158009	0.380952	4.10501	4.71691	19.0886
0.4	0.9	0.3	0.3	0.3	0.09	0.081	0.0324	1.3125	0.121802	0.106002	0.0358453	1.27665	0.0859572	0.0701563	1.1907	0.0158009	0.380952	4.10501	4.71691	13.9488
0.5	0.9	0.3	0.3	0.3	0.09	0.081	0.0405	1.3125	0.121802	0.106002	0.0460118	1.26649	0.0757907	0.0599898	1.1907	0.0158009	0.380952	4.10501	4.71691	10.8668
0.6	0.9	0.3	0.3	0.3	0.09	0.081	0.0486	1.3125	0.121802	0.106002	0.0567305	1.25577	0.065072	0.0492712	1.1907	0.0158009	0.380952	4.10501	4.71691	8.81361
0.7	0.9	0.3	0.3	0.3	0.09	0.081	0.0567	1.3125	0.121802	0.106002	0.0680421	1.24446	0.0537604	0.0379596	1.1907	0.0158009	0.380952	4.10501	4.71691	7.3484
0.8	0.9	0.3	0.3	0.3	0.09	0.081	0.0648	1.3125	0.121802	0.106002	0.0799911	1.23251	0.0418114	0.0260105	1.1907	0.0158009	0.380952	4.10501	4.71691	6.25069
0.9	0.9	0.3	0.3	0.3	0.09	0.081	0.0729	1.3125	0.121802	0.106002	0.0926264	1.21987	0.0291761	0.0133752	1.1907	0.0158009	0.380952	4.10501	4.71691	5.39803
0.1	0.1	0.4	0.3	0.3	0.12	0.012	0.0012	1.3125	0.182825	0.0124463	0.00120433	1.3113	0.181621	0.0112419	1.12967	0.170379	0.380952	2.73485	40.1727	415.167
0.2	0.1	0.4	0.3	0.3	0.12	0.012	0.0024	1.3125	0.182825	0.0124463	0.00241739	1.31008	0.180408	0.0100289	1.12967	0.170379	0.380952	2.73485	40.1727	206.835
0.3	0.1	0.4	0.3	0.3	0.12	0.012	0.0036	1.3125	0.182825	0.0124463	0.00363926	1.30886	0.179186	0.00880699	1.12967	0.170379	0.380952	2.73485	40.1727	137.391
0.4	0.1	0.4	0.3	0.3	0.12	0.012	0.0048	1.3125	0.182825	0.0124463	0.00487002	1.30763	0.177955	0.00757624	1.12967	0.170379	0.380952	2.73485	40.1727	102.669
0.5	0.1	0.4	0.3	0.3	0.12	0.012	0.006	1.3125	0.182825	0.0124463	0.00610975	1.30639	0.176716	0.0063365	1.12967	0.170379	0.380952	2.73485	40.1727	81.8364
0.6	0.1	0.4	0.3	0.3	0.12	0.012	0.0072	1.3125	0.182825	0.0124463	0.00735856	1.30514	0.175467	0.00508769	1.12967	0.170379	0.380952	2.73485	40.1727	67.9481
0.7	0.1	0.4	0.3	0.3	0.12	0.012	0.0084	1.3125	0.182825	0.0124463	0.00861652	1.30388	0.174209	0.00382973	1.12967	0.170379	0.380952	2.73485	40.1727	58.028
0.8	0.1	0.4	0.3	0.3	0.12	0.012	0.0096	1.3125	0.182825	0.0124463	0.00988373	1.30262	0.172942	0.00256252	1.12967	0.170379	0.380952	2.73485	40.1727	50.5882
0.9	0.1	0.4	0.3	0.3	0.12	0.012	0.0108	1.3125	0.182825	0.0124463	0.0111603	1.30134	0.171665	0.00128597	1.12967	0.170379	0.380952	2.73485	40.1727	44.8018
0.1	0.2	0.4	0.3	0.3	0.12	0.024	0.0024	1.3125	0.182825	0.0258456	0.00241739	1.31008	0.180408	0.0234282	1.12967	0.15698	0.380952	2.73485	19.3456	206.835
0.2	0.2	0.4	0.3	0.3	0.12	0.024	0.0048	1.3125	0.182825	0.0258456	0.00487002	1.30763	0.177955	0.0209756	1.12967	0.15698	0.380952	2.73485	19.3456	102.669
0.3	0.2	0.4	0.3	0.3	0.12	0.024	0.0072	1.3125	0.182825	0.0258456	0.00735856	1.30514	0.175467	0.0184871	1.12967	0.15698	0.380952	2.73485	19.3456	67.9481
0.4	0.2	0.4	0.3	0.3	0.12	0.024	0.0096	1.3125	0.182825	0.0258456	0.00988373	1.30262	0.172942	0.0159619	1.12967	0.15698	0.380952	2.73485	19.3456	50.5882
0.5	0.2	0.4	0.3	0.3	0.12	0.024	0.012	1.3125	0.182825	0.0258456	0.0124463	1.30005	0.170379	0.0133994	1.12967	0.15698	0.380952	2.73485	19.3456	40.1727
0.6	0.2	0.4	0.3	0.3	0.12	0.024	0.0144	1.3125	0.182825	0.0258456	0.0150469	1.29745	0.167779	0.0107988	1.12967	0.15698	0.380952	2.73485	19.3456	33.2295
0.7	0.2	0.4	0.3	0.3	0.12	0.024	0.0168	1.3125	0.182825	0.0258456	0.0176863	1.29481	0.165139	0.00815932	1.12967	0.15698	0.380952	2.73485	19.3456	28.2704
0.8	0.2	0.4	0.3	0.3	0.12	0.024	0.0192	1.3125	0.182825	0.0258456	0.0203654	1.29213	0.16246	0.00548024	1.12967	0.15698	0.380952	2.73485	19.3456	24.5515
0.9	0.2	0.4	0.3	0.3	0.12	0.024	0.0216	1.3125	0.182825	0.0258456	0.0230849	1.28942	0.159741	0.00276074	1.12967	0.15698	0.380952	2.73485	19.3456	21.6592
0.1	0.3	0.4	0.3	0.3	0.12	0.036	0.0036	1.3125	0.182825	0.040298	0.00363926	1.30886	0.179186	0.0366588	1.12967	0.142527	0.380952	2.73485	12.4076	137.391
0.2	0.3	0.4	0.3	0.3	0.12	0.036	0.0072	1.3125	0.182825	0.040298	0.00735856	1.30514	0.175467	0.0329394	1.12967	0.142527	0.380952	2.73485	12.4076	67.9481
0.3	0.3	0.4	0.3	0.3	0.12	0.036	0.0108	1.3125	0.182825	0.040298	0.0111603	1.30134	0.171665	0.0291377	1.12967	0.142527	0.380952	2.73485	12.4076	44.8018
0.4	0.3	0.4	0.3	0.3	0.12	0.036	0.0144	1.3125	0.182825	0.040298	0.0150469	1.29745	0.167779	0.0252511	1.12967	0.142527	0.380952	2.73485	12.4076	33.2295
0.5	0.3	0.4	0.3	0.3	0.12	0.036	0.018	1.3125	0.182825	0.040298	0.0190209	1.29348	0.163805	0.0212772	1.12967	0.142527	0.380952	2.73485	12.4076	26.2869
0.6	0.3	0.4	0.3	0.3	0.12	0.036	0.0216	1.3125	0.182825	0.040298	0.0230849	1.28942	0.159741	0.0172131	1.12967	0.142527	0.380952	2.73485	12.4076	21.6592
0.7	0.3	0.4	0.3	0.3	0.12	0.036	0.0252	1.3125	0.182825	0.040298	0.0272417	1.28526	0.155584	0.0130563	1.12967	0.142527	0.380952	2.73485	12.4076	18.3542
0.8	0.3	0.4	0.3	0.3	0.12	0.036	0.0288	1.3125	0.182825	0.040298	0.0314942	1.28101	0.151331	0.00880381	1.12967	0.142527	0.380952	2.73485	12.4076	15.8759
0.9	0.3	0.4	0.3	0.3	0.12	0.036	0.0324	1.3125	0.182825	0.040298	0.0358453	1.27665	0.14698	0.00445274	1.12967	0.142527	0.380952	2.73485	12.4076	13.9488
0.1	0.4	0.4	0.3	0.3	0.12	0.048	0.0048	1.3125	0.182825	0.0559167	0.00487002	1.30763	0.177955	0.0510467	1.12967	0.126909	0.380952	2.73485	8.94188	102.669
0.2	0.4	0.4	0.3	0.3	0.12	0.048	0.0096	1.3125	0.182825	0.0559167	0.00988373	1.30262	0.172942	0.0460329	1.12967	0.126909	0.380952	2.73485	8.94188	50.5882
0.3	0.4	0.4	0.3	0.3	0.12	0.048	0.0144	1.3125	0.182825	0.0559167	0.0150469	1.29745	0.167779	0.0408698	1.12967	0.126909	0.380952	2.73485	8.94188	33.2295
0.4	0.4	0.4	0.3	0.3	0.12	0.048	0.0192	1.3125	0.182825	0.0559167	0.0203654	1.29213	0.16246	0.0355513	1.12967	0.126909	0.380952	2.73485	8.94188	24.5515
0.5	0.4	0.4	0.3	0.3	0.12	0.048	0.024	1.3125	0.182825	0.0559167	0.0258456	1.28665	0.15698	0.030071	1.12967	0.126909	0.380952	2.73485	8.94188	19.3456
0.6	0.4	0.4	0.3	0.3	0.12	0.048	0.0288	1.3125	0.182825	0.0559167	0.0314942	1.28101	0.151331	0.0244225	1.12967	0.126909	0.380952	2.73485	8.94188	15.8759
0.7	0.4	0.4	0.3	0.3	0.12	0.048	0.0336	1.3125	0.182825	0.0559167	0.0373181	1.27518	0.145507	0.0185986	1.12967	0.126909	0.380952	2.73485	8.94188	13.3983
0.8	0.4	0.4	0.3	0.3	0.12	0.048	0.0384	1.3125	0.182825	0.0559167	0.0433246	1.26918	0.139501	0.0125921	1.12967	0.126909	0.380952	2.73485	8.94188	11.5408
0.9	0.4	0.4	0.3	0.3	0.12	0.048	0.0432	1.3125	0.182825	0.0559167	0.0495214	1.26298	0.133304	0.00639529	1.12967	0.126909	0.380952	2.73485	8.94188	10.0966
0.1	0.5	0.4	0.3	0.3	0.12	0.06	0.006	1.3125	0.182825	0.0728306	0.00610975	1.30639	0.176716	0.0667208	1.12967	0.109995	0.380952	2.73485	6.86525	81.8364
0.2	0.5	0.4	0.3	0.3	0.12	0.06	0.012	1.3125	0.182825	0.0728306	0.0124463	1.30005	0.170379	0.0603843	1.12967	0.109995	0.380952	2.73485	6.86525	40.1727
0.3	0.5	0.4	0.3	0.3	0.12	0.06	0.018	1.3125	0.182825	0.0728306	0.0190209	1.29348	0.163805	0.0538097	1.12967	0.109995	0.380952	2.73485	6.86525	26.2869
0.4	0.5	0.4	0.3	0.3	0.12	0.06	0.024	1.3125	0.182825	0.0728306	0.0258456	1.28665	0.15698	0.0469849	1.12967	0.109995	0.380952	2.73485	6.86525	19.3456
0.5	0.5	0.4	0.3	0.3	0.12	0.06	0.03	1.3125	0.182825	0.0728306	0.0329335	1.27957	0.149892	0.0398971	1.12967	0.109995	0.380952	2.73485	6.86525	15.1821
0.6	0.5	0.4	0.3	0.3	0.12	0.06	0.036	1.3125	0.182825	0.0728306	0.040298	1.2722	0.142527	0.0325326	1.12967	0.109995	0.380952	2.73485	6.86525	12.4076
0.7	0.5	0.4	0.3	0.3	0.12	0.06	0.042	1.3125	0.182825	0.0728306	0.0479539	1.26455	0.134872	0.0248767	1.12967	0.109995	0.380952	2.73485	6.86525	10.4267
0.8	0.5	0.4	0.3	0.3	0.12	0.06	0.048	1.3125	0.182825	0.0728306	0.0559167	1.25658	0.126909	0.0169139	1.12967	0.109995	0.380952	2.73485	6.86525	8.94188
0.9	0.5	0.4	0.3	0.3	0.12	0.06	0.054	1.3125	0.182825	0.0728306	0.064203	1.2483	0.118623	0.0086276	1.12967	0.109995	0.380952	2.73485	6.86525	7.7878
0.1	0.6	0.4	0.3	0.3	0.12	0.072	0.0072	1.3125	0.182825	0.091187	0.00735856	1.30514	0.175467	0.0838284	1.12967	0.0916385	0.380952	2.73485	5.48324	67.9481
0.2	0.6	0.4	0.3	0.3	0.12	0.072	0.0144	1.3125	0.182825	0.091187	0.0150469	1.29745	0.167779	0.0761401	1.12967	0.0916385	0.380952	2.73485	5.48324	33.2295
0.3	0.6	0.4	0.3	0.3	0.12	0.072	0.0216	1.3125	0.182825	0.091187	0.0230849	1.28942	0.159741	0.0681021	1.12967	0.0916385	0.380952	2.73485	5.48324	21.6592
0.4	0.6	0.4	0.3	0.3	0.12	0.072	0.0288	1.3125	0.182825	0.091187	0.0314942	1.28101	0.151331	0.0596928	1.12967	0.0916385	0.380952	2.73485	5.48324	15.8759
0.5	0.6	0.4	0.3	0.3	0.12	0.072	0.036	1.3125	0.182825	0.091187	0.040298	1.2722	0.142527	0.050889	1.12967	0.0916385	0.380952	2.73485	5.48324	12.4076
0.6	0.6	0.4	0.3	0.3	0.12	0.072	0.0432	1.3125	0.182825	0.091187	0.0495214	1.26298	0.133304	0.0416656	1.12967	0.0916385	0.380952	2.73485	5.48324	10.0966
0.7	0.6	0.4	0.3	0.3	0.12	0.072	0.0504	1.3125	0.182825	0.091187	0.0591914	1.25331	0.123634	0.0319956	1.12967	0.0916385	0.380952	2.73485	5.48324	8.44717
0.8	0.6	0.4	0.3	0.3	0.12	0.072	0.0576	1.3125	0.182825	0.091187	0.0693374	1.24316	0.113488	0.0218496	1.12967	0.0916385	0.380952	2.73485	5.48324	7.21112
0.9	0.6	0.4	0.3	0.3	0.12	0.072	0.0648	1.3125	0.182825	0.091187	0.0799911	1.23251	0.102834	0.0111959	1.12967	0.0916385	0.380952	2.73485	5.48324	6.25069
0.1	0.7	0.4	0.3	0.3	0.12	0.084	0.0084	1.3125	0.182825	0.111155	0.00861652	1.30388	0.174209	0.102538	1.12967	0.0716707	0.380952	2.73485	4.49823	58.028
0.2	0.7	0.4	0.3	0.3	0.12	0.084	0.0168	1.3125	0.182825	0.111155	0.0176863	1.29481	0.165139	0.0934685	1.12967	0.0716707	0.380952	2.73485	4.49823	28.2704
0.3	0.7	0.4	0.3	0.3	0.12	0.084	0.0252	1.3125	0.182825	0.111155	0.0272417	1.28526	0.155584	0.083913	1.12967	0.0716707	0.380952	2.73485	4.49823	18.3542
0.4	0.7	0.4	0.3	0.3	0.12	0.084	0.0336	1.3125	0.182825	0.111155	0.0373181	1.27518	0.145507	0.0738367	1.12967	0.0716707	0.380952	2.73485	4.49823	13.3983
0.5	0.7	0.4	0.3	0.3	0.12	0.084	0.042	1.3125	0.182825	0.111155	0.0479539	1.26455	0.134872	0.0632009	1.12967	0.0716707	0.380952	2.73485	4.49823	10.4267
0.6	0.7	0.4	0.3	0.3	0.12	0.084	0.0504	1.3125	0.182825	0.111155	0.0591914	1.25331	0.123634	0.0519634	1.12967	0.0716707	0.380952	2.73485	4.49823	8.44717
0.7	0.7	0.4	0.3	0.3	0.12	0.084	0.0588	1.3125	0.182825	0.111155	0.0710769	1.24142	0.111749	0.0400779	1.12967	0.0716707	0.380952	2.73485	4.49823	7.03464
0.8	0.7	0.4	0.3	0.3	0.12	0.084	0.0672	1.3125	0.182825	0.111155	0.0836611	1.22884	0.0991644	0.0274937	1.12967	0.0716707	0.380952	2.73485	4.49823	5.9765
0.9	0.7	0.4	0.3	0.3	0.12	0.084	0.0756	1.3125	0.182825	0.111155	0.0969998	1.2155	0.0858257	0.0141549	1.12967	0.0716707	0.380952	2.73485	4.49823	5.15465
0.1	0.8	0.4	0.3	0.3	0.12	0.096	0.0096	1.3125	0.182825	0.132928	0.00988373	1.30262	0.172942	0.123044	1.12967	0.0498973	0.380952	2.73485	3.76143	50.5882
0.2	0.8	0.4	0.3	0.3	0.12	0.096	0.0192	1.3125	0.182825	0.132928	0.0203654	1.29213	0.16246	0.112563	1.12967	0.0498973	0.380952	2.73485	3.76143	24.5515
0.3	0.8	0.4	0.3	0.3	0.12	0.096	0.0288	1.3125	0.182825	0.132928	0.0314942	1.28101	0.151331	0.101434	1.12967	0.0498973	0.380952	2.73485	3.76143	15.8759
0.4	0.8	0.4	0.3	0.3	0.12	0.096	0.0384	1.3125	0.182825	0.132928	0.0433246	1.26918	0.139501	0.0896036	1.12967	0.0498973	0.380952	2.73485	3.76143	11.5408
0.5	0.8	0.4	0.3	0.3	0.12	0.096	0.048	1.3125	0.182825	0.132928	0.0559167	1.25658	0.126909	0.0770115	1.12967	0.0498973	0.380952	2.73485	3.76143	8.94188
0.6	0.8	0.4	0.3	0.3	0.12	0.096	0.0576	1.3125	0.182825	0.132928	0.0693374	1.24316	0.113488	0.0635907	1.12967	0.0498973	0.380952	2.73485	3.76143	7.21112
0.7	0.8	0.4	0.3	0.3	0.12	0.096	0.0672	1.3125	0.182825	0.132928	0.0836611	1.22884	0.0991644	0.0492671	1.12967	0.0498973	0.380952	2.73485	3.76143	5.9765
0.8	0.8	0.4	0.3	0.3	0.12	0.096	0.0768	1.3125	0.182825	0.132928	0.0989705	1.21353	0.083855	0.0339577	1.12967	0.0498973	0.380952	2.73485	3.76143	5.05201
0.9	0.8	0.4	0.3	0.3	0.12	0.096	0.0864	1.3125	0.182825	0.132928	0.115358	1.19714	0.0674672	0.0175699	1.12967	0.0498973	0.380952	2.73485	3.76143	4.33432
0.1	0.9	0.4	0.3	0.3	0.12	0.108	0.0108	1.3125	0.182825	0.156732	0.0111603	1.30134	0.171665	0.145571	1.12967	0.0260939	0.380952	2.73485	3.19017	44.8018
0.2	0.9	0.4	0.3	0.3	0.12	0.108	0.0216	1.3125	0.182825	0.156732	0.0230849	1.28942	0.159741	0.133647	1.12967	0.0260939	0.380952	2.73485	3.19017	21.6592
0.3	0.9	0.4	0.3	0.3	0.12	0.108	0.0324	1.3125	0.182825	0.156732	0.0358453	1.27665	0.14698	0.120886	1.12967	0.0260939	0.380952	2.73485	3.19017	13.9488
0.4	0.9	0.4	0.3	0.3	0.12	0.108	0.0432	1.3125	0.182825	0.156732	0.0495214	1.26298	0.133304	0.10721	1.12967	0.0260939	0.380952	2.73485	3.19017	10.0966
0.5	0.9	0.4	0.3	0.3	0.12	0.108	0.054	1.3125	0.182825	0.156732	0.064203	1.2483	0.118623	0.0925286	1.12967	0.0260939	0.380952	2.73485	3.19017	7.7878
0.6	0.9	0.4	0.3	0.3	0.12	0.108	0.0648	1.3125	0.182825	0.156732	0.0799911	1.23251	0.102834	0.0767405	1.12967	0.0260939	0.380952	2.73485	3.19017	6.25069
0.7	0.9	0.4	0.3	0.3	0.12	0.108	0.0756	1.3125	0.182825	0.156732	0.0969998	1.2155	0.0858257	0.0597317	1.12967	0.0260939	0.380952	2.73485	3.19017	5.15465
0.8	0.9	0.4	0.3	0.3	0.12	0.108	0.0864	1.3125	0.182825	0.156732	0.115358	1.19714	0.0674672	0.0413733	1.12967	0.0260939	0.380952	2.73485	3.19017	4.33432
0.9	0.9	0.4	0.3	0.3	0.12	0.108	0.0972	1.3125	0.182825	0.156732	0.135213	1.17729	0.0476123	0.0215184	1.12967	0.0260939	0.380952	2.73485	3.19017	3.69787
0.1	0.1	0.5	0.3	0.3	0.15	0.015	0.0015	1.3125	0.260204	0.0157031	0.00150678	1.31099	0.258697	0.0141963	1.0523	0.244501	0.380952	1.92157	31.8409	331.834
0.2	0.1	0.5	0.3	0.3	0.15	0.015	0.003	1.3125	0.260204	0.0157031	0.00302722	1.30947	0.257177	0.0126758	1.0523	0.244501	0.380952	1.92157	31.8409	165.168
0.3	0.1	0.5	0.3	0.3	0.15	0.015	0.0045	1.3125	0.260204	0.0157031	0.00456149	1.30794	0.255643	0.0111416	1.0523	0.244501	0.380952	1.92157	31.8409	109.613
0.4	0.1	0.5	0.3	0.3	0.15	0.015	0.006	1.3125	0.260204	0.0157031	0.00610975	1.30639	0.254094	0.0095933	1.0523	0.244501	0.380952	1.92157	31.8409	81.8364
0.5	0.1	0.5	0.3	0.3	0.15	0.015	0.0075	1.3125	0.260204	0.0157031	0.00767219	1.30483	0.252532	0.00803086	1.0523	0.244501	0.380952	1.92157	31.8409	65.1704
0.6	0.1	0.5	0.3	0.3	0.15	0.015	0.009	1.3125	0.260204	0.0157031	0.00924897	1.30325	0.250955	0.00645408	1.0523	0.244501	0.380952	1.92157	31.8409	54.0601
0.7	0.1	0.5	0.3	0.3	0.15	0.015	0.0105	1.3125	0.260204	0.0157031	0.0108403	1.30166	0.249364	0.00486279	1.0523	0.244501	0.380952	1.92157	31.8409	46.1244
0.8	0.1	0.5	0.3	0.3	0.15	0.015	0.012	1.3125	0.260204	0.0157031	0.0124463	1.30005	0.247758	0.0032568	1.0523	0.244501	0.380952	1.92157	31.8409	40.1727
0.9	0.1	0.5	0.3	0.3	0.15	0.015	0.0135	1.3125	0.260204	0.0157031	0.0140671	1.29843	0.246137	0.00163593	1.0523	0.244501	0.380952	1.92157	31.8409	35.5439
0.1	0.2	0.5	0.3	0.3	0.15	0.03	0.003	1.3125	0.260204	0.0329335	0.00302722	1.30947	0.257177	0.0299062	1.0523	0.227271	0.380952	1.92157	15.1821	165.168
0.2	0.2	0.5	0.3	0.3	0.15	0.03	0.006	1.3125	0.260204	0.0329335	0.00610975	1.30639	0.254094	0.0268237	1.0523	0.227271	0.380952	1.92157	15.1821	81.8364
0.3	0.2	0.5	0.3	0.3	0.15	0.03	0.009	1.3125	0.260204	0.0329335	0.00924897	1.30325	0.250955	0.0236845	1.0523	0.227271	0.380952	1.92157	15.1821	54.0601
0.4	0.2	0.5	0.3	0.3	0.15	0.03	0.012	1.3125	0.260204	0.0329335	0.0124463	1.30005	0.247758	0.0204872	1.0523	0.227271	0.380952	1.92157	15.1821	40.1727
0.5	0.2	0.5	0.3	0.3	0.15	0.03	0.015	1.3125	0.260204	0.0329335	0.0157031	1.2968	0.244501	0.0172304	1.0523	0.227271	0.380952	1.92157	15.1821	31.8409
0.6	0.2	0.5	0.3	0.3	0.15	0.03	0.018	1.3125	0.260204	0.0329335	0.0190209	1.29348	0.241183	0.0139126	1.0523	0.227271	0.380952	1.92157	15.1821	26.2869
0.7	0.2	0.5	0.3	0.3	0.15	0.03	0.021	1.3125	0.260204	0.0329335	0.0224012	1.2901	0.237803	0.0105323	1.0523	0.227271	0.380952	1.92157	15.1821	22.3202
0.8	0.2	0.5	0.3	0.3	0.15	0.03	0.024	1.3125	0.260204	0.0329335	0.0258456	1.28665	0.234358	0.00708782	1.0523	0.227271	0.380952	1.92157	15.1821	19.3456
0.9	0.2	0.5	0.3	0.3	0.15	0.03	0.027	1.3125	0.260204	0.0329335	0.0293558	1.28314	0.230848	0.00357763	1.0523	0.227271	0.380952	1.92157	15.1821	17.0324
0.1	0.3	0.5	0.3	0.3	0.15	0.045	0.0045	1.3125	0.260204	0.0518959	0.00456149	1.30794	0.255643	0.0473344	1.0523	0.208308	0.380952	1.92157	9.63467	109.613
0.2	0.3	0.5	0.3	0.3	0.15	0.045	0.009	1.3125	0.260204	0.0518959	0.00924897	1.30325	0.250955	0.0426469	1.0523	0.208308	0.380952	1.92157	9.63467	54.0601
0.3	0.3	0.5	0.3	0.3	0.15	0.045	0.0135	1.3125	0.260204	0.0518959	0.0140671	1.29843	0.246137	0.0378288	1.0523	0.208308	0.380952	1.92157	9.63467	35.5439
0.4	0.3	0.5	0.3	0.3	0.15	0.045	0.018	1.3125	0.260204	0.0518959	0.0190209	1.29348	0.241183	0.0328751	1.0523	0.208308	0.380952	1.92157	9.63467	26.2869
0.5	0.3	0.5	0.3	0.3	0.15	0.045	0.0225	1.3125	0.260204	0.0518959	0.0241153	1.28838	0.236089	0.0277806	1.0523	0.208308	0.380952	1.92157	9.63467	20.7337
0.6	0.3	0.5	0.3	0.3	0.15	0.045	0.027	1.3125	0.260204	0.0518959	0.0293558	1.28314	0.230848	0.0225401	1.0523	0.208308	0.380952	1.92157	9.63467	17.0324
0.7	0.3	0.5	0.3	0.3	0.15	0.045	0.0315	1.3125	0.260204	0.0518959	0.0347481	1.27775	0.225456	0.0171478	1.0523	0.208308	0.380952	1.92157	9.63467	14.3893
0.8	0.3	0.5	0.3	0.3	0.15	0.045	0.036	1.3125	0.260204	0.0518959	0.040298	1.2722	0.219906	0.0115979	1.0523	0.208308	0.380952	1.92157	9.63467	12.4076
0.9	0.3	0.5	0.3	0.3	0.15	0.045	0.0405	1.3125	0.260204	0.0518959	0.0460118	1.26649	0.214192	0.00588413	1.0523	0.208308	0.380952	1.92157	9.63467	10.8668
0.1	0.4	0.5	0.3	0.3	0.15	0.06	0.006	1.3125	0.260204	0.0728306	0.00610975	1.30639	0.254094	0.0667208	1.0523	0.187374	0.380952	1.92157	6.86525	81.8364
0.2	0.4	0.5	0.3	0.3	0.15	0.06	0.012	1.3125	0.260204	0.0728306	0.0124463	1.30005	0.247758	0.0603843	1.0523	0.187374	0.380952	1.92157	6.86525	40.1727
0.3	0.4	0.5	0.3	0.3	0.15	0.06	0.018	1.3125	0.260204	0.0728306	0.0190209	1.29348	0.241183	0.0538097	1.0523	0.187374	0.380952	1.92157	6.86525	26.2869
0.4	0.4	0.5	0.3	0.3	0.15	0.06	0.024	1.3125	0.260204	0.0728306	0.0258456	1.28665	0.234358	0.0469849	1.0523	0.187374	0.380952	1.92157	6.86525	19.3456
0.5	0.4	0.5	0.3	0.3	0.15	0.06	0.03	1.3125	0.260204	0.0728306	0.0329335	1.27957	0.227271	0.0398971	1.0523	0.187374	0.380952	1.92157	6.86525	15.1821
0.6	0.4	0.5	0.3	0.3	0.15	0.06	0.036	1.3125	0.260204	0.0728306	0.040298	1.2722	0.219906	0.0325326	1.0523	0.187374	0.380952	1.92157	6.86525	12.4076
0.7	0.4	0.5	0.3	0.3	0.15	0.06	0.042	1.3125	0.260204	0.0728306	0.0479539	1.26455	0.21225	0.0248767	1.0523	0.187374	0.380952	1.92157	6.86525	10.4267
0.8	0.4	0.5	0.3	0.3	0.15	0.06	0.048	1.3125	0.260204	0.0728306	0.0559167	1.25658	0.204287	0.0169139	1.0523	0.187374	0.380952	1.92157	6.86525	8.94188
0.9	0.4	0.5	0.3	0.3	0.15	0.06	0.054	1.3125	0.260204	0.0728306	0.064203	1.2483	0.196001	0.0086276	1.0523	0.187374	0.380952	1.92157	6.86525	7.7878
0.1	0.5	0.5	0.3	0.3	0.15	0.075	0.0075	1.3125	0.260204	0.0960208	0.00767219	1.30483	0.252532	0.0883486	1.0523	0.164183	0.380952	1.92157	5.20721	65.1704
0.2	0.5	0.5	0.3	0.3	0.15	0.075	0.015	1.3125	0.260204	0.0960208	0.0157031	1.2968	0.244501	0.0803177	1.0523	0.164183	0.380952	1.92157	5.20721	31.8409
0.3	0.5	0.5	0.3	0.3	0.15	0.075	0.0225	1.3125	0.260204	0.0960208	0.0241153	1.28838	0.236089	0.0719055	1.0523	0.164183	0.380952	1.92157	5.20721	20.7337
0.4	0.5	0.5	0.3	0.3	0.15	0.075	0.03	1.3125	0.260204	0.0960208	0.0329335	1.27957	0.227271	0.0630873	1.0523	0.164183	0.380952	1.92157	5.20721	15.1821
0.5	0.5	0.5	0.3	0.3	0.15	0.075	0.0375	1.3125	0.260204	0.0960208	0.0421841	1.27032	0.21802	0.0538367	1.0523	0.164183	0.380952	1.92157	5.20721	11.8528
0.6	0.5	0.5	0.3	0.3	0.15	0.075	0.045	1.3125	0.260204	0.0960208	0.0518959	1.2606	0.208308	0.0441249	1.0523	0.164183	0.380952	1.92157	5.20721	9.63467
0.7	0.5	0.5	0.3	0.3	0.15	0.075	0.0525	1.3125	0.260204	0.0960208	0.0621001	1.2504	0.198104	0.0339206	1.0523	0.164183	0.380952	1.92157	5.20721	8.05151
0.8	0.5	0.5	0.3	0.3	0.15	0.075	0.06	1.3125	0.260204	0.0960208	0.0728306	1.23967	0.187374	0.0231902	1.0523	0.164183	0.380952	1.92157	5.20721	6.86525
0.9	0.5	0.5	0.3	0.3	0.15	0.075	0.0675	1.3125	0.260204	0.0960208	0.0841241	1.22838	0.17608	0.0118967	1.0523	0.164183	0.380952	1.92157	5.20721	5.9436
0.1	0.6	0.5	0.3	0.3	0.15	0.09	0.009	1.3125	0.260204	0.121802	0.00924897	1.30325	0.250955	0.112554	1.0523	0.138402	0.380952	1.92157	4.10501	54.0601
0.2	0.6	0.5	0.3	0.3	0.15	0.09	0.018	1.3125	0.260204	0.121802	0.0190209	1.29348	0.241183	0.102782	1.0523	0.138402	0.380952	1.92157	4.10501	26.2869
0.3	0.6	0.5	0.3	0.3	0.15	0.09	0.027	1.3125	0.260204	0.121802	0.0293558	1.28314	0.230848	0.0924467	1.0523	0.138402	0.380952	1.92157	4.10501	17.0324
0.4	0.6	0.5	0.3	0.3	0.15	0.09	0.036	1.3125	0.260204	0.121802	0.040298	1.2722	0.219906	0.0815045	1.0523	0.138402	0.380952	1.92157	4.10501	12.4076
0.5	0.6	0.5	0.3	0.3	0.15	0.09	0.045	1.3125	0.260204	0.121802	0.0518959	1.2606	0.208308	0.0699066	1.0523	0.138402	0.380952	1.92157	4.10501	9.63467
0.6	0.6	0.5	0.3	0.3	0.15	0.09	0.054	1.3125	0.260204	0.121802	0.064203	1.2483	0.196001	0.0575995	1.0523	0.138402	0.380952	1.92157	4.10501	7.7878
0.7	0.6	0.5	0.3	0.3	0.15	0.09	0.063	1.3125	0.260204	0.121802	0.0772782	1.23522	0.182926	0.0445242	1.0523	0.138402	0.380952	1.92157	4.10501	6.47013
0.8	0.6	0.5	0.3	0.3	0.15	0.09	0.072	1.3125	0.260204	0.121802	0.091187	1.22131	0.169017	0.0306155	1.0523	0.138402	0.380952	1.92157	4.10501	5.48324
0.9	0.6	0.5	0.3	0.3	0.15	0.09	0.081	1.3125	0.260204	0.121802	0.106002	1.2065	0.154202	0.0158009	1.0523	0.138402	0.380952	1.92157	4.10501	4.71691
0.1	0.7	0.5	0.3	0.3	0.15	0.105	0.0105	1.3125	0.260204	0.150577	0.0108403	1.30166	0.249364	0.139737	1.0523	0.109627	0.380952	1.92157	3.32056	46.1244
[truncated: 2,873 more rows]
