# Supplementary material for: An innovative randomized response model based on a customizable random tool
Source: PLoS One. 2025 Apr 18;20(4):e0319780. doi: 10.1371/journal.pone.0319780 (PMC12007709; doi:10.1371/journal.pone.0319780)
Supplement: S2 File — (XLSX) [file pone.0319780.s002.xlsx]

## Sheet: ورقة2
q4	q3	q2	q1	Q1	Q2	Q3	Q4	Var1	Var2	Var3	Var4	Var2-Var4
0.1	0.1	0.1	0.1	0.1	0.01	0.001	0.0001	0.140625	0.0103082	0.00100301	0.00010003	0.0102082
0.2	0.1	0.1	0.1	0.1	0.01	0.001	0.0002	0.140625	0.0103082	0.00100301	0.00020012	0.0101081
0.3	0.1	0.1	0.1	0.1	0.01	0.001	0.0003	0.140625	0.0103082	0.00100301	0.00030027	0.0100079
0.4	0.1	0.1	0.1	0.1	0.01	0.001	0.0004	0.140625	0.0103082	0.00100301	0.000400481	0.00990772
0.5	0.1	0.1	0.1	0.1	0.01	0.001	0.0005	0.140625	0.0103082	0.00100301	0.000500751	0.00980745
0.6	0.1	0.1	0.1	0.1	0.01	0.001	0.0006	0.140625	0.0103082	0.00100301	0.000601082	0.00970712
0.7	0.1	0.1	0.1	0.1	0.01	0.001	0.0007	0.140625	0.0103082	0.00100301	0.000701473	0.00960673
0.8	0.1	0.1	0.1	0.1	0.01	0.001	0.0008	0.140625	0.0103082	0.00100301	0.000801924	0.00950628
0.9	0.1	0.1	0.1	0.1	0.01	0.001	0.0009	0.140625	0.0103082	0.00100301	0.000902436	0.00940577
0.1	0.2	0.1	0.1	0.1	0.01	0.002	0.0002	0.140625	0.0103082	0.00201206	0.00020012	0.0101081
0.2	0.2	0.1	0.1	0.1	0.01	0.002	0.0004	0.140625	0.0103082	0.00201206	0.000400481	0.00990772
0.3	0.2	0.1	0.1	0.1	0.01	0.002	0.0006	0.140625	0.0103082	0.00201206	0.000601082	0.00970712
0.4	0.2	0.1	0.1	0.1	0.01	0.002	0.0008	0.140625	0.0103082	0.00201206	0.000801924	0.00950628
0.5	0.2	0.1	0.1	0.1	0.01	0.002	0.001	0.140625	0.0103082	0.00201206	0.00100301	0.0093052
0.6	0.2	0.1	0.1	0.1	0.01	0.002	0.0012	0.140625	0.0103082	0.00201206	0.00120433	0.00910387
0.7	0.2	0.1	0.1	0.1	0.01	0.002	0.0014	0.140625	0.0103082	0.00201206	0.0014059	0.0089023
0.8	0.2	0.1	0.1	0.1	0.01	0.002	0.0016	0.140625	0.0103082	0.00201206	0.00160771	0.00870049
0.9	0.2	0.1	0.1	0.1	0.01	0.002	0.0018	0.140625	0.0103082	0.00201206	0.00180977	0.00849844
0.1	0.3	0.1	0.1	0.1	0.01	0.003	0.0003	0.140625	0.0103082	0.00302722	0.00030027	0.0100079
0.2	0.3	0.1	0.1	0.1	0.01	0.003	0.0006	0.140625	0.0103082	0.00302722	0.000601082	0.00970712
0.3	0.3	0.1	0.1	0.1	0.01	0.003	0.0009	0.140625	0.0103082	0.00302722	0.000902436	0.00940577
0.4	0.3	0.1	0.1	0.1	0.01	0.003	0.0012	0.140625	0.0103082	0.00302722	0.00120433	0.00910387
0.5	0.3	0.1	0.1	0.1	0.01	0.003	0.0015	0.140625	0.0103082	0.00302722	0.00150678	0.00880143
0.6	0.3	0.1	0.1	0.1	0.01	0.003	0.0018	0.140625	0.0103082	0.00302722	0.00180977	0.00849844
0.7	0.3	0.1	0.1	0.1	0.01	0.003	0.0021	0.140625	0.0103082	0.00302722	0.0021133	0.0081949
0.8	0.3	0.1	0.1	0.1	0.01	0.003	0.0024	0.140625	0.0103082	0.00302722	0.00241739	0.00789081
0.9	0.3	0.1	0.1	0.1	0.01	0.003	0.0027	0.140625	0.0103082	0.00302722	0.00272203	0.00758618
0.1	0.4	0.1	0.1	0.1	0.01	0.004	0.0004	0.140625	0.0103082	0.00404852	0.000400481	0.00990772
0.2	0.4	0.1	0.1	0.1	0.01	0.004	0.0008	0.140625	0.0103082	0.00404852	0.000801924	0.00950628
0.3	0.4	0.1	0.1	0.1	0.01	0.004	0.0012	0.140625	0.0103082	0.00404852	0.00120433	0.00910387
0.4	0.4	0.1	0.1	0.1	0.01	0.004	0.0016	0.140625	0.0103082	0.00404852	0.00160771	0.00870049
0.5	0.4	0.1	0.1	0.1	0.01	0.004	0.002	0.140625	0.0103082	0.00404852	0.00201206	0.00829614
0.6	0.4	0.1	0.1	0.1	0.01	0.004	0.0024	0.140625	0.0103082	0.00404852	0.00241739	0.00789081
0.7	0.4	0.1	0.1	0.1	0.01	0.004	0.0028	0.140625	0.0103082	0.00404852	0.0028237	0.00748451
0.8	0.4	0.1	0.1	0.1	0.01	0.004	0.0032	0.140625	0.0103082	0.00404852	0.00323098	0.00707722
0.9	0.4	0.1	0.1	0.1	0.01	0.004	0.0036	0.140625	0.0103082	0.00404852	0.00363926	0.00666895
0.1	0.5	0.1	0.1	0.1	0.01	0.005	0.0005	0.140625	0.0103082	0.00507601	0.000500751	0.00980745
0.2	0.5	0.1	0.1	0.1	0.01	0.005	0.001	0.140625	0.0103082	0.00507601	0.00100301	0.0093052
0.3	0.5	0.1	0.1	0.1	0.01	0.005	0.0015	0.140625	0.0103082	0.00507601	0.00150678	0.00880143
0.4	0.5	0.1	0.1	0.1	0.01	0.005	0.002	0.140625	0.0103082	0.00507601	0.00201206	0.00829614
0.5	0.5	0.1	0.1	0.1	0.01	0.005	0.0025	0.140625	0.0103082	0.00507601	0.00251888	0.00778933
0.6	0.5	0.1	0.1	0.1	0.01	0.005	0.003	0.140625	0.0103082	0.00507601	0.00302722	0.00728099
0.7	0.5	0.1	0.1	0.1	0.01	0.005	0.0035	0.140625	0.0103082	0.00507601	0.0035371	0.00677111
0.8	0.5	0.1	0.1	0.1	0.01	0.005	0.004	0.140625	0.0103082	0.00507601	0.00404852	0.00625969
0.9	0.5	0.1	0.1	0.1	0.01	0.005	0.0045	0.140625	0.0103082	0.00507601	0.00456149	0.00574672
0.1	0.6	0.1	0.1	0.1	0.01	0.006	0.0006	0.140625	0.0103082	0.00610975	0.000601082	0.00970712
0.2	0.6	0.1	0.1	0.1	0.01	0.006	0.0012	0.140625	0.0103082	0.00610975	0.00120433	0.00910387
0.3	0.6	0.1	0.1	0.1	0.01	0.006	0.0018	0.140625	0.0103082	0.00610975	0.00180977	0.00849844
0.4	0.6	0.1	0.1	0.1	0.01	0.006	0.0024	0.140625	0.0103082	0.00610975	0.00241739	0.00789081
0.5	0.6	0.1	0.1	0.1	0.01	0.006	0.003	0.140625	0.0103082	0.00610975	0.00302722	0.00728099
0.6	0.6	0.1	0.1	0.1	0.01	0.006	0.0036	0.140625	0.0103082	0.00610975	0.00363926	0.00666895
0.7	0.6	0.1	0.1	0.1	0.01	0.006	0.0042	0.140625	0.0103082	0.00610975	0.00425352	0.00605469
0.8	0.6	0.1	0.1	0.1	0.01	0.006	0.0048	0.140625	0.0103082	0.00610975	0.00487002	0.00543819
0.9	0.6	0.1	0.1	0.1	0.01	0.006	0.0054	0.140625	0.0103082	0.00610975	0.00548876	0.00481945
0.1	0.7	0.1	0.1	0.1	0.01	0.007	0.0007	0.140625	0.0103082	0.00714979	0.000701473	0.00960673
0.2	0.7	0.1	0.1	0.1	0.01	0.007	0.0014	0.140625	0.0103082	0.00714979	0.0014059	0.0089023
0.3	0.7	0.1	0.1	0.1	0.01	0.007	0.0021	0.140625	0.0103082	0.00714979	0.0021133	0.0081949
0.4	0.7	0.1	0.1	0.1	0.01	0.007	0.0028	0.140625	0.0103082	0.00714979	0.0028237	0.00748451
0.5	0.7	0.1	0.1	0.1	0.01	0.007	0.0035	0.140625	0.0103082	0.00714979	0.0035371	0.00677111
0.6	0.7	0.1	0.1	0.1	0.01	0.007	0.0042	0.140625	0.0103082	0.00714979	0.00425352	0.00605469
0.7	0.7	0.1	0.1	0.1	0.01	0.007	0.0049	0.140625	0.0103082	0.00714979	0.00497298	0.00533522
0.8	0.7	0.1	0.1	0.1	0.01	0.007	0.0056	0.140625	0.0103082	0.00714979	0.0056955	0.0046127
0.9	0.7	0.1	0.1	0.1	0.01	0.007	0.0063	0.140625	0.0103082	0.00714979	0.0064211	0.0038871
0.1	0.8	0.1	0.1	0.1	0.01	0.008	0.0008	0.140625	0.0103082	0.00819618	0.000801924	0.00950628
0.2	0.8	0.1	0.1	0.1	0.01	0.008	0.0016	0.140625	0.0103082	0.00819618	0.00160771	0.00870049
0.3	0.8	0.1	0.1	0.1	0.01	0.008	0.0024	0.140625	0.0103082	0.00819618	0.00241739	0.00789081
0.4	0.8	0.1	0.1	0.1	0.01	0.008	0.0032	0.140625	0.0103082	0.00819618	0.00323098	0.00707722
0.5	0.8	0.1	0.1	0.1	0.01	0.008	0.004	0.140625	0.0103082	0.00819618	0.00404852	0.00625969
0.6	0.8	0.1	0.1	0.1	0.01	0.008	0.0048	0.140625	0.0103082	0.00819618	0.00487002	0.00543819
0.7	0.8	0.1	0.1	0.1	0.01	0.008	0.0056	0.140625	0.0103082	0.00819618	0.0056955	0.0046127
0.8	0.8	0.1	0.1	0.1	0.01	0.008	0.0064	0.140625	0.0103082	0.00819618	0.00652501	0.00378319
0.9	0.8	0.1	0.1	0.1	0.01	0.008	0.0072	0.140625	0.0103082	0.00819618	0.00735856	0.00294964
0.1	0.9	0.1	0.1	0.1	0.01	0.009	0.0009	0.140625	0.0103082	0.00924897	0.000902436	0.00940577
0.2	0.9	0.1	0.1	0.1	0.01	0.009	0.0018	0.140625	0.0103082	0.00924897	0.00180977	0.00849844
0.3	0.9	0.1	0.1	0.1	0.01	0.009	0.0027	0.140625	0.0103082	0.00924897	0.00272203	0.00758618
0.4	0.9	0.1	0.1	0.1	0.01	0.009	0.0036	0.140625	0.0103082	0.00924897	0.00363926	0.00666895
0.5	0.9	0.1	0.1	0.1	0.01	0.009	0.0045	0.140625	0.0103082	0.00924897	0.00456149	0.00574672
0.6	0.9	0.1	0.1	0.1	0.01	0.009	0.0054	0.140625	0.0103082	0.00924897	0.00548876	0.00481945
0.7	0.9	0.1	0.1	0.1	0.01	0.009	0.0063	0.140625	0.0103082	0.00924897	0.0064211	0.0038871
0.8	0.9	0.1	0.1	0.1	0.01	0.009	0.0072	0.140625	0.0103082	0.00924897	0.00735856	0.00294964
0.9	0.9	0.1	0.1	0.1	0.01	0.009	0.0081	0.140625	0.0103082	0.00924897	0.00830117	0.00200704
0.1	0.1	0.2	0.1	0.1	0.02	0.002	0.0002	0.140625	0.0212674	0.00201206	0.00020012	0.0210672
0.2	0.1	0.2	0.1	0.1	0.02	0.002	0.0004	0.140625	0.0212674	0.00201206	0.000400481	0.0208669
0.3	0.1	0.2	0.1	0.1	0.02	0.002	0.0006	0.140625	0.0212674	0.00201206	0.000601082	0.0206663
0.4	0.1	0.2	0.1	0.1	0.02	0.002	0.0008	0.140625	0.0212674	0.00201206	0.000801924	0.0204654
0.5	0.1	0.2	0.1	0.1	0.02	0.002	0.001	0.140625	0.0212674	0.00201206	0.00100301	0.0202644
0.6	0.1	0.2	0.1	0.1	0.02	0.002	0.0012	0.140625	0.0212674	0.00201206	0.00120433	0.020063
0.7	0.1	0.2	0.1	0.1	0.02	0.002	0.0014	0.140625	0.0212674	0.00201206	0.0014059	0.0198615
0.8	0.1	0.2	0.1	0.1	0.02	0.002	0.0016	0.140625	0.0212674	0.00201206	0.00160771	0.0196596
0.9	0.1	0.2	0.1	0.1	0.02	0.002	0.0018	0.140625	0.0212674	0.00201206	0.00180977	0.0194576
0.1	0.2	0.2	0.1	0.1	0.02	0.004	0.0004	0.140625	0.0212674	0.00404852	0.000400481	0.0208669
0.2	0.2	0.2	0.1	0.1	0.02	0.004	0.0008	0.140625	0.0212674	0.00404852	0.000801924	0.0204654
0.3	0.2	0.2	0.1	0.1	0.02	0.004	0.0012	0.140625	0.0212674	0.00404852	0.00120433	0.020063
0.4	0.2	0.2	0.1	0.1	0.02	0.004	0.0016	0.140625	0.0212674	0.00404852	0.00160771	0.0196596
0.5	0.2	0.2	0.1	0.1	0.02	0.004	0.002	0.140625	0.0212674	0.00404852	0.00201206	0.0192553
0.6	0.2	0.2	0.1	0.1	0.02	0.004	0.0024	0.140625	0.0212674	0.00404852	0.00241739	0.01885
0.7	0.2	0.2	0.1	0.1	0.02	0.004	0.0028	0.140625	0.0212674	0.00404852	0.0028237	0.0184437
0.8	0.2	0.2	0.1	0.1	0.02	0.004	0.0032	0.140625	0.0212674	0.00404852	0.00323098	0.0180364
0.9	0.2	0.2	0.1	0.1	0.02	0.004	0.0036	0.140625	0.0212674	0.00404852	0.00363926	0.0176281
0.1	0.3	0.2	0.1	0.1	0.02	0.006	0.0006	0.140625	0.0212674	0.00610975	0.000601082	0.0206663
0.2	0.3	0.2	0.1	0.1	0.02	0.006	0.0012	0.140625	0.0212674	0.00610975	0.00120433	0.020063
0.3	0.3	0.2	0.1	0.1	0.02	0.006	0.0018	0.140625	0.0212674	0.00610975	0.00180977	0.0194576
0.4	0.3	0.2	0.1	0.1	0.02	0.006	0.0024	0.140625	0.0212674	0.00610975	0.00241739	0.01885
0.5	0.3	0.2	0.1	0.1	0.02	0.006	0.003	0.140625	0.0212674	0.00610975	0.00302722	0.0182401
0.6	0.3	0.2	0.1	0.1	0.02	0.006	0.0036	0.140625	0.0212674	0.00610975	0.00363926	0.0176281
0.7	0.3	0.2	0.1	0.1	0.02	0.006	0.0042	0.140625	0.0212674	0.00610975	0.00425352	0.0170138
0.8	0.3	0.2	0.1	0.1	0.02	0.006	0.0048	0.140625	0.0212674	0.00610975	0.00487002	0.0163973
0.9	0.3	0.2	0.1	0.1	0.02	0.006	0.0054	0.140625	0.0212674	0.00610975	0.00548876	0.0157786
0.1	0.4	0.2	0.1	0.1	0.02	0.008	0.0008	0.140625	0.0212674	0.00819618	0.000801924	0.0204654
0.2	0.4	0.2	0.1	0.1	0.02	0.008	0.0016	0.140625	0.0212674	0.00819618	0.00160771	0.0196596
0.3	0.4	0.2	0.1	0.1	0.02	0.008	0.0024	0.140625	0.0212674	0.00819618	0.00241739	0.01885
0.4	0.4	0.2	0.1	0.1	0.02	0.008	0.0032	0.140625	0.0212674	0.00819618	0.00323098	0.0180364
0.5	0.4	0.2	0.1	0.1	0.02	0.008	0.004	0.140625	0.0212674	0.00819618	0.00404852	0.0172188
0.6	0.4	0.2	0.1	0.1	0.02	0.008	0.0048	0.140625	0.0212674	0.00819618	0.00487002	0.0163973
0.7	0.4	0.2	0.1	0.1	0.02	0.008	0.0056	0.140625	0.0212674	0.00819618	0.0056955	0.0155719
0.8	0.4	0.2	0.1	0.1	0.02	0.008	0.0064	0.140625	0.0212674	0.00819618	0.00652501	0.0147423
0.9	0.4	0.2	0.1	0.1	0.02	0.008	0.0072	0.140625	0.0212674	0.00819618	0.00735856	0.0139088
0.1	0.5	0.2	0.1	0.1	0.02	0.01	0.001	0.140625	0.0212674	0.0103082	0.00100301	0.0202644
0.2	0.5	0.2	0.1	0.1	0.02	0.01	0.002	0.140625	0.0212674	0.0103082	0.00201206	0.0192553
0.3	0.5	0.2	0.1	0.1	0.02	0.01	0.003	0.140625	0.0212674	0.0103082	0.00302722	0.0182401
0.4	0.5	0.2	0.1	0.1	0.02	0.01	0.004	0.140625	0.0212674	0.0103082	0.00404852	0.0172188
0.5	0.5	0.2	0.1	0.1	0.02	0.01	0.005	0.140625	0.0212674	0.0103082	0.00507601	0.0161913
0.6	0.5	0.2	0.1	0.1	0.02	0.01	0.006	0.140625	0.0212674	0.0103082	0.00610975	0.0151576
0.7	0.5	0.2	0.1	0.1	0.02	0.01	0.007	0.140625	0.0212674	0.0103082	0.00714979	0.0141176
0.8	0.5	0.2	0.1	0.1	0.02	0.01	0.008	0.140625	0.0212674	0.0103082	0.00819618	0.0130712
0.9	0.5	0.2	0.1	0.1	0.02	0.01	0.009	0.140625	0.0212674	0.0103082	0.00924897	0.0120184
0.1	0.6	0.2	0.1	0.1	0.02	0.012	0.0012	0.140625	0.0212674	0.0124463	0.00120433	0.020063
0.2	0.6	0.2	0.1	0.1	0.02	0.012	0.0024	0.140625	0.0212674	0.0124463	0.00241739	0.01885
0.3	0.6	0.2	0.1	0.1	0.02	0.012	0.0036	0.140625	0.0212674	0.0124463	0.00363926	0.0176281
0.4	0.6	0.2	0.1	0.1	0.02	0.012	0.0048	0.140625	0.0212674	0.0124463	0.00487002	0.0163973
0.5	0.6	0.2	0.1	0.1	0.02	0.012	0.006	0.140625	0.0212674	0.0124463	0.00610975	0.0151576
0.6	0.6	0.2	0.1	0.1	0.02	0.012	0.0072	0.140625	0.0212674	0.0124463	0.00735856	0.0139088
0.7	0.6	0.2	0.1	0.1	0.02	0.012	0.0084	0.140625	0.0212674	0.0124463	0.00861652	0.0126508
0.8	0.6	0.2	0.1	0.1	0.02	0.012	0.0096	0.140625	0.0212674	0.0124463	0.00988373	0.0113836
0.9	0.6	0.2	0.1	0.1	0.02	0.012	0.0108	0.140625	0.0212674	0.0124463	0.0111603	0.0101071
0.1	0.7	0.2	0.1	0.1	0.02	0.014	0.0014	0.140625	0.0212674	0.0146107	0.0014059	0.0198615
0.2	0.7	0.2	0.1	0.1	0.02	0.014	0.0028	0.140625	0.0212674	0.0146107	0.0028237	0.0184437
0.3	0.7	0.2	0.1	0.1	0.02	0.014	0.0042	0.140625	0.0212674	0.0146107	0.00425352	0.0170138
0.4	0.7	0.2	0.1	0.1	0.02	0.014	0.0056	0.140625	0.0212674	0.0146107	0.0056955	0.0155719
0.5	0.7	0.2	0.1	0.1	0.02	0.014	0.007	0.140625	0.0212674	0.0146107	0.00714979	0.0141176
0.6	0.7	0.2	0.1	0.1	0.02	0.014	0.0084	0.140625	0.0212674	0.0146107	0.00861652	0.0126508
0.7	0.7	0.2	0.1	0.1	0.02	0.014	0.0098	0.140625	0.0212674	0.0146107	0.0100958	0.0111715
0.8	0.7	0.2	0.1	0.1	0.02	0.014	0.0112	0.140625	0.0212674	0.0146107	0.0115879	0.00967948
0.9	0.7	0.2	0.1	0.1	0.02	0.014	0.0126	0.140625	0.0212674	0.0146107	0.0130928	0.00817456
0.1	0.8	0.2	0.1	0.1	0.02	0.016	0.0016	0.140625	0.0212674	0.0168021	0.00160771	0.0196596
0.2	0.8	0.2	0.1	0.1	0.02	0.016	0.0032	0.140625	0.0212674	0.0168021	0.00323098	0.0180364
0.3	0.8	0.2	0.1	0.1	0.02	0.016	0.0048	0.140625	0.0212674	0.0168021	0.00487002	0.0163973
0.4	0.8	0.2	0.1	0.1	0.02	0.016	0.0064	0.140625	0.0212674	0.0168021	0.00652501	0.0147423
0.5	0.8	0.2	0.1	0.1	0.02	0.016	0.008	0.140625	0.0212674	0.0168021	0.00819618	0.0130712
0.6	0.8	0.2	0.1	0.1	0.02	0.016	0.0096	0.140625	0.0212674	0.0168021	0.00988373	0.0113836
0.7	0.8	0.2	0.1	0.1	0.02	0.016	0.0112	0.140625	0.0212674	0.0168021	0.0115879	0.00967948
0.8	0.8	0.2	0.1	0.1	0.02	0.016	0.0128	0.140625	0.0212674	0.0168021	0.0133089	0.00795851
0.9	0.8	0.2	0.1	0.1	0.02	0.016	0.0144	0.140625	0.0212674	0.0168021	0.0150469	0.0062205
0.1	0.9	0.2	0.1	0.1	0.02	0.018	0.0018	0.140625	0.0212674	0.0190209	0.00180977	0.0194576
0.2	0.9	0.2	0.1	0.1	0.02	0.018	0.0036	0.140625	0.0212674	0.0190209	0.00363926	0.0176281
0.3	0.9	0.2	0.1	0.1	0.02	0.018	0.0054	0.140625	0.0212674	0.0190209	0.00548876	0.0157786
0.4	0.9	0.2	0.1	0.1	0.02	0.018	0.0072	0.140625	0.0212674	0.0190209	0.00735856	0.0139088
0.5	0.9	0.2	0.1	0.1	0.02	0.018	0.009	0.140625	0.0212674	0.0190209	0.00924897	0.0120184
0.6	0.9	0.2	0.1	0.1	0.02	0.018	0.0108	0.140625	0.0212674	0.0190209	0.0111603	0.0101071
0.7	0.9	0.2	0.1	0.1	0.02	0.018	0.0126	0.140625	0.0212674	0.0190209	0.0130928	0.00817456
0.8	0.9	0.2	0.1	0.1	0.02	0.018	0.0144	0.140625	0.0212674	0.0190209	0.0150469	0.0062205
0.9	0.9	0.2	0.1	0.1	0.02	0.018	0.0162	0.140625	0.0212674	0.0190209	0.0170228	0.0042446
0.1	0.1	0.3	0.1	0.1	0.03	0.003	0.0003	0.140625	0.0329335	0.00302722	0.00030027	0.0326332
0.2	0.1	0.3	0.1	0.1	0.03	0.003	0.0006	0.140625	0.0329335	0.00302722	0.000601082	0.0323324
0.3	0.1	0.3	0.1	0.1	0.03	0.003	0.0009	0.140625	0.0329335	0.00302722	0.000902436	0.032031
0.4	0.1	0.3	0.1	0.1	0.03	0.003	0.0012	0.140625	0.0329335	0.00302722	0.00120433	0.0317291
0.5	0.1	0.3	0.1	0.1	0.03	0.003	0.0015	0.140625	0.0329335	0.00302722	0.00150678	0.0314267
0.6	0.1	0.3	0.1	0.1	0.03	0.003	0.0018	0.140625	0.0329335	0.00302722	0.00180977	0.0311237
0.7	0.1	0.3	0.1	0.1	0.03	0.003	0.0021	0.140625	0.0329335	0.00302722	0.0021133	0.0308201
0.8	0.1	0.3	0.1	0.1	0.03	0.003	0.0024	0.140625	0.0329335	0.00302722	0.00241739	0.0305161
0.9	0.1	0.3	0.1	0.1	0.03	0.003	0.0027	0.140625	0.0329335	0.00302722	0.00272203	0.0302114
0.1	0.2	0.3	0.1	0.1	0.03	0.006	0.0006	0.140625	0.0329335	0.00610975	0.000601082	0.0323324
0.2	0.2	0.3	0.1	0.1	0.03	0.006	0.0012	0.140625	0.0329335	0.00610975	0.00120433	0.0317291
0.3	0.2	0.3	0.1	0.1	0.03	0.006	0.0018	0.140625	0.0329335	0.00610975	0.00180977	0.0311237
0.4	0.2	0.3	0.1	0.1	0.03	0.006	0.0024	0.140625	0.0329335	0.00610975	0.00241739	0.0305161
0.5	0.2	0.3	0.1	0.1	0.03	0.006	0.003	0.140625	0.0329335	0.00610975	0.00302722	0.0299062
0.6	0.2	0.3	0.1	0.1	0.03	0.006	0.0036	0.140625	0.0329335	0.00610975	0.00363926	0.0292942
0.7	0.2	0.3	0.1	0.1	0.03	0.006	0.0042	0.140625	0.0329335	0.00610975	0.00425352	0.0286799
0.8	0.2	0.3	0.1	0.1	0.03	0.006	0.0048	0.140625	0.0329335	0.00610975	0.00487002	0.0280634
0.9	0.2	0.3	0.1	0.1	0.03	0.006	0.0054	0.140625	0.0329335	0.00610975	0.00548876	0.0274447
0.1	0.3	0.3	0.1	0.1	0.03	0.009	0.0009	0.140625	0.0329335	0.00924897	0.000902436	0.032031
0.2	0.3	0.3	0.1	0.1	0.03	0.009	0.0018	0.140625	0.0329335	0.00924897	0.00180977	0.0311237
0.3	0.3	0.3	0.1	0.1	0.03	0.009	0.0027	0.140625	0.0329335	0.00924897	0.00272203	0.0302114
0.4	0.3	0.3	0.1	0.1	0.03	0.009	0.0036	0.140625	0.0329335	0.00924897	0.00363926	0.0292942
0.5	0.3	0.3	0.1	0.1	0.03	0.009	0.0045	0.140625	0.0329335	0.00924897	0.00456149	0.028372
0.6	0.3	0.3	0.1	0.1	0.03	0.009	0.0054	0.140625	0.0329335	0.00924897	0.00548876	0.0274447
0.7	0.3	0.3	0.1	0.1	0.03	0.009	0.0063	0.140625	0.0329335	0.00924897	0.0064211	0.0265124
0.8	0.3	0.3	0.1	0.1	0.03	0.009	0.0072	0.140625	0.0329335	0.00924897	0.00735856	0.0255749
0.9	0.3	0.3	0.1	0.1	0.03	0.009	0.0081	0.140625	0.0329335	0.00924897	0.00830117	0.0246323
0.1	0.4	0.3	0.1	0.1	0.03	0.012	0.0012	0.140625	0.0329335	0.0124463	0.00120433	0.0317291
0.2	0.4	0.3	0.1	0.1	0.03	0.012	0.0024	0.140625	0.0329335	0.0124463	0.00241739	0.0305161
0.3	0.4	0.3	0.1	0.1	0.03	0.012	0.0036	0.140625	0.0329335	0.0124463	0.00363926	0.0292942
0.4	0.4	0.3	0.1	0.1	0.03	0.012	0.0048	0.140625	0.0329335	0.0124463	0.00487002	0.0280634
0.5	0.4	0.3	0.1	0.1	0.03	0.012	0.006	0.140625	0.0329335	0.0124463	0.00610975	0.0268237
0.6	0.4	0.3	0.1	0.1	0.03	0.012	0.0072	0.140625	0.0329335	0.0124463	0.00735856	0.0255749
0.7	0.4	0.3	0.1	0.1	0.03	0.012	0.0084	0.140625	0.0329335	0.0124463	0.00861652	0.0243169
0.8	0.4	0.3	0.1	0.1	0.03	0.012	0.0096	0.140625	0.0329335	0.0124463	0.00988373	0.0230497
0.9	0.4	0.3	0.1	0.1	0.03	0.012	0.0108	0.140625	0.0329335	0.0124463	0.0111603	0.0217732
0.1	0.5	0.3	0.1	0.1	0.03	0.015	0.0015	0.140625	0.0329335	0.0157031	0.00150678	0.0314267
0.2	0.5	0.3	0.1	0.1	0.03	0.015	0.003	0.140625	0.0329335	0.0157031	0.00302722	0.0299062
0.3	0.5	0.3	0.1	0.1	0.03	0.015	0.0045	0.140625	0.0329335	0.0157031	0.00456149	0.028372
0.4	0.5	0.3	0.1	0.1	0.03	0.015	0.006	0.140625	0.0329335	0.0157031	0.00610975	0.0268237
0.5	0.5	0.3	0.1	0.1	0.03	0.015	0.0075	0.140625	0.0329335	0.0157031	0.00767219	0.0252613
0.6	0.5	0.3	0.1	0.1	0.03	0.015	0.009	0.140625	0.0329335	0.0157031	0.00924897	0.0236845
0.7	0.5	0.3	0.1	0.1	0.03	0.015	0.0105	0.140625	0.0329335	0.0157031	0.0108403	0.0220932
0.8	0.5	0.3	0.1	0.1	0.03	0.015	0.012	0.140625	0.0329335	0.0157031	0.0124463	0.0204872
0.9	0.5	0.3	0.1	0.1	0.03	0.015	0.0135	0.140625	0.0329335	0.0157031	0.0140671	0.0188663
0.1	0.6	0.3	0.1	0.1	0.03	0.018	0.0018	0.140625	0.0329335	0.0190209	0.00180977	0.0311237
0.2	0.6	0.3	0.1	0.1	0.03	0.018	0.0036	0.140625	0.0329335	0.0190209	0.00363926	0.0292942
0.3	0.6	0.3	0.1	0.1	0.03	0.018	0.0054	0.140625	0.0329335	0.0190209	0.00548876	0.0274447
0.4	0.6	0.3	0.1	0.1	0.03	0.018	0.0072	0.140625	0.0329335	0.0190209	0.00735856	0.0255749
0.5	0.6	0.3	0.1	0.1	0.03	0.018	0.009	0.140625	0.0329335	0.0190209	0.00924897	0.0236845
0.6	0.6	0.3	0.1	0.1	0.03	0.018	0.0108	0.140625	0.0329335	0.0190209	0.0111603	0.0217732
0.7	0.6	0.3	0.1	0.1	0.03	0.018	0.0126	0.140625	0.0329335	0.0190209	0.0130928	0.0198407
0.8	0.6	0.3	0.1	0.1	0.03	0.018	0.0144	0.140625	0.0329335	0.0190209	0.0150469	0.0178866
0.9	0.6	0.3	0.1	0.1	0.03	0.018	0.0162	0.140625	0.0329335	0.0190209	0.0170228	0.0159107
0.1	0.7	0.3	0.1	0.1	0.03	0.021	0.0021	0.140625	0.0329335	0.0224012	0.0021133	0.0308201
0.2	0.7	0.3	0.1	0.1	0.03	0.021	0.0042	0.140625	0.0329335	0.0224012	0.00425352	0.0286799
0.3	0.7	0.3	0.1	0.1	0.03	0.021	0.0063	0.140625	0.0329335	0.0224012	0.0064211	0.0265124
0.4	0.7	0.3	0.1	0.1	0.03	0.021	0.0084	0.140625	0.0329335	0.0224012	0.00861652	0.0243169
0.5	0.7	0.3	0.1	0.1	0.03	0.021	0.0105	0.140625	0.0329335	0.0224012	0.0108403	0.0220932
0.6	0.7	0.3	0.1	0.1	0.03	0.021	0.0126	0.140625	0.0329335	0.0224012	0.0130928	0.0198407
0.7	0.7	0.3	0.1	0.1	0.03	0.021	0.0147	0.140625	0.0329335	0.0224012	0.0153747	0.0175588
0.8	0.7	0.3	0.1	0.1	0.03	0.021	0.0168	0.140625	0.0329335	0.0224012	0.0176863	0.0152471
0.9	0.7	0.3	0.1	0.1	0.03	0.021	0.0189	0.140625	0.0329335	0.0224012	0.0200283	0.0129051
0.1	0.8	0.3	0.1	0.1	0.03	0.024	0.0024	0.140625	0.0329335	0.0258456	0.00241739	0.0305161
0.2	0.8	0.3	0.1	0.1	0.03	0.024	0.0048	0.140625	0.0329335	0.0258456	0.00487002	0.0280634
0.3	0.8	0.3	0.1	0.1	0.03	0.024	0.0072	0.140625	0.0329335	0.0258456	0.00735856	0.0255749
0.4	0.8	0.3	0.1	0.1	0.03	0.024	0.0096	0.140625	0.0329335	0.0258456	0.00988373	0.0230497
0.5	0.8	0.3	0.1	0.1	0.03	0.024	0.012	0.140625	0.0329335	0.0258456	0.0124463	0.0204872
0.6	0.8	0.3	0.1	0.1	0.03	0.024	0.0144	0.140625	0.0329335	0.0258456	0.0150469	0.0178866
0.7	0.8	0.3	0.1	0.1	0.03	0.024	0.0168	0.140625	0.0329335	0.0258456	0.0176863	0.0152471
0.8	0.8	0.3	0.1	0.1	0.03	0.024	0.0192	0.140625	0.0329335	0.0258456	0.0203654	0.0125681
0.9	0.8	0.3	0.1	0.1	0.03	0.024	0.0216	0.140625	0.0329335	0.0258456	0.0230849	0.00984856
0.1	0.9	0.3	0.1	0.1	0.03	0.027	0.0027	0.140625	0.0329335	0.0293558	0.00272203	0.0302114
0.2	0.9	0.3	0.1	0.1	0.03	0.027	0.0054	0.140625	0.0329335	0.0293558	0.00548876	0.0274447
0.3	0.9	0.3	0.1	0.1	0.03	0.027	0.0081	0.140625	0.0329335	0.0293558	0.00830117	0.0246323
0.4	0.9	0.3	0.1	0.1	0.03	0.027	0.0108	0.140625	0.0329335	0.0293558	0.0111603	0.0217732
0.5	0.9	0.3	0.1	0.1	0.03	0.027	0.0135	0.140625	0.0329335	0.0293558	0.0140671	0.0188663
0.6	0.9	0.3	0.1	0.1	0.03	0.027	0.0162	0.140625	0.0329335	0.0293558	0.0170228	0.0159107
0.7	0.9	0.3	0.1	0.1	0.03	0.027	0.0189	0.140625	0.0329335	0.0293558	0.0200283	0.0129051
0.8	0.9	0.3	0.1	0.1	0.03	0.027	0.0216	0.140625	0.0329335	0.0293558	0.0230849	0.00984856
0.9	0.9	0.3	0.1	0.1	0.03	0.027	0.0243	0.140625	0.0329335	0.0293558	0.0261937	0.00673979
0.1	0.1	0.4	0.1	0.1	0.04	0.004	0.0004	0.140625	0.0453686	0.00404852	0.000400481	0.0449681
0.2	0.1	0.4	0.1	0.1	0.04	0.004	0.0008	0.140625	0.0453686	0.00404852	0.000801924	0.0445667
0.3	0.1	0.4	0.1	0.1	0.04	0.004	0.0012	0.140625	0.0453686	0.00404852	0.00120433	0.0441643
0.4	0.1	0.4	0.1	0.1	0.04	0.004	0.0016	0.140625	0.0453686	0.00404852	0.00160771	0.0437609
0.5	0.1	0.4	0.1	0.1	0.04	0.004	0.002	0.140625	0.0453686	0.00404852	0.00201206	0.0433566
0.6	0.1	0.4	0.1	0.1	0.04	0.004	0.0024	0.140625	0.0453686	0.00404852	0.00241739	0.0429512
0.7	0.1	0.4	0.1	0.1	0.04	0.004	0.0028	0.140625	0.0453686	0.00404852	0.0028237	0.0425449
0.8	0.1	0.4	0.1	0.1	0.04	0.004	0.0032	0.140625	0.0453686	0.00404852	0.00323098	0.0421376
0.9	0.1	0.4	0.1	0.1	0.04	0.004	0.0036	0.140625	0.0453686	0.00404852	0.00363926	0.0417294
0.1	0.2	0.4	0.1	0.1	0.04	0.008	0.0008	0.140625	0.0453686	0.00819618	0.000801924	0.0445667
0.2	0.2	0.4	0.1	0.1	0.04	0.008	0.0016	0.140625	0.0453686	0.00819618	0.00160771	0.0437609
0.3	0.2	0.4	0.1	0.1	0.04	0.008	0.0024	0.140625	0.0453686	0.00819618	0.00241739	0.0429512
0.4	0.2	0.4	0.1	0.1	0.04	0.008	0.0032	0.140625	0.0453686	0.00819618	0.00323098	0.0421376
0.5	0.2	0.4	0.1	0.1	0.04	0.008	0.004	0.140625	0.0453686	0.00819618	0.00404852	0.0413201
0.6	0.2	0.4	0.1	0.1	0.04	0.008	0.0048	0.140625	0.0453686	0.00819618	0.00487002	0.0404986
0.7	0.2	0.4	0.1	0.1	0.04	0.008	0.0056	0.140625	0.0453686	0.00819618	0.0056955	0.0396731
0.8	0.2	0.4	0.1	0.1	0.04	0.008	0.0064	0.140625	0.0453686	0.00819618	0.00652501	0.0388436
0.9	0.2	0.4	0.1	0.1	0.04	0.008	0.0072	0.140625	0.0453686	0.00819618	0.00735856	0.0380101
0.1	0.3	0.4	0.1	0.1	0.04	0.012	0.0012	0.140625	0.0453686	0.0124463	0.00120433	0.0441643
0.2	0.3	0.4	0.1	0.1	0.04	0.012	0.0024	0.140625	0.0453686	0.0124463	0.00241739	0.0429512
0.3	0.3	0.4	0.1	0.1	0.04	0.012	0.0036	0.140625	0.0453686	0.0124463	0.00363926	0.0417294
0.4	0.3	0.4	0.1	0.1	0.04	0.012	0.0048	0.140625	0.0453686	0.0124463	0.00487002	0.0404986
0.5	0.3	0.4	0.1	0.1	0.04	0.012	0.006	0.140625	0.0453686	0.0124463	0.00610975	0.0392589
0.6	0.3	0.4	0.1	0.1	0.04	0.012	0.0072	0.140625	0.0453686	0.0124463	0.00735856	0.0380101
0.7	0.3	0.4	0.1	0.1	0.04	0.012	0.0084	0.140625	0.0453686	0.0124463	0.00861652	0.0367521
0.8	0.3	0.4	0.1	0.1	0.04	0.012	0.0096	0.140625	0.0453686	0.0124463	0.00988373	0.0354849
0.9	0.3	0.4	0.1	0.1	0.04	0.012	0.0108	0.140625	0.0453686	0.0124463	0.0111603	0.0342083
0.1	0.4	0.4	0.1	0.1	0.04	0.016	0.0016	0.140625	0.0453686	0.0168021	0.00160771	0.0437609
0.2	0.4	0.4	0.1	0.1	0.04	0.016	0.0032	0.140625	0.0453686	0.0168021	0.00323098	0.0421376
0.3	0.4	0.4	0.1	0.1	0.04	0.016	0.0048	0.140625	0.0453686	0.0168021	0.00487002	0.0404986
0.4	0.4	0.4	0.1	0.1	0.04	0.016	0.0064	0.140625	0.0453686	0.0168021	0.00652501	0.0388436
0.5	0.4	0.4	0.1	0.1	0.04	0.016	0.008	0.140625	0.0453686	0.0168021	0.00819618	0.0371724
0.6	0.4	0.4	0.1	0.1	0.04	0.016	0.0096	0.140625	0.0453686	0.0168021	0.00988373	0.0354849
0.7	0.4	0.4	0.1	0.1	0.04	0.016	0.0112	0.140625	0.0453686	0.0168021	0.0115879	0.0337807
0.8	0.4	0.4	0.1	0.1	0.04	0.016	0.0128	0.140625	0.0453686	0.0168021	0.0133089	0.0320598
0.9	0.4	0.4	0.1	0.1	0.04	0.016	0.0144	0.140625	0.0453686	0.0168021	0.0150469	0.0303218
0.1	0.5	0.4	0.1	0.1	0.04	0.02	0.002	0.140625	0.0453686	0.0212674	0.00201206	0.0433566
0.2	0.5	0.4	0.1	0.1	0.04	0.02	0.004	0.140625	0.0453686	0.0212674	0.00404852	0.0413201
0.3	0.5	0.4	0.1	0.1	0.04	0.02	0.006	0.140625	0.0453686	0.0212674	0.00610975	0.0392589
0.4	0.5	0.4	0.1	0.1	0.04	0.02	0.008	0.140625	0.0453686	0.0212674	0.00819618	0.0371724
0.5	0.5	0.4	0.1	0.1	0.04	0.02	0.01	0.140625	0.0453686	0.0212674	0.0103082	0.0350604
0.6	0.5	0.4	0.1	0.1	0.04	0.02	0.012	0.140625	0.0453686	0.0212674	0.0124463	0.0329224
0.7	0.5	0.4	0.1	0.1	0.04	0.02	0.014	0.140625	0.0453686	0.0212674	0.0146107	0.0307579
0.8	0.5	0.4	0.1	0.1	0.04	0.02	0.016	0.140625	0.0453686	0.0212674	0.0168021	0.0285665
0.9	0.5	0.4	0.1	0.1	0.04	0.02	0.018	0.140625	0.0453686	0.0212674	0.0190209	0.0263478
0.1	0.6	0.4	0.1	0.1	0.04	0.024	0.0024	0.140625	0.0453686	0.0258456	0.00241739	0.0429512
0.2	0.6	0.4	0.1	0.1	0.04	0.024	0.0048	0.140625	0.0453686	0.0258456	0.00487002	0.0404986
0.3	0.6	0.4	0.1	0.1	0.04	0.024	0.0072	0.140625	0.0453686	0.0258456	0.00735856	0.0380101
0.4	0.6	0.4	0.1	0.1	0.04	0.024	0.0096	0.140625	0.0453686	0.0258456	0.00988373	0.0354849
0.5	0.6	0.4	0.1	0.1	0.04	0.024	0.012	0.140625	0.0453686	0.0258456	0.0124463	0.0329224
0.6	0.6	0.4	0.1	0.1	0.04	0.024	0.0144	0.140625	0.0453686	0.0258456	0.0150469	0.0303218
0.7	0.6	0.4	0.1	0.1	0.04	0.024	0.0168	0.140625	0.0453686	0.0258456	0.0176863	0.0276823
0.8	0.6	0.4	0.1	0.1	0.04	0.024	0.0192	0.140625	0.0453686	0.0258456	0.0203654	0.0250032
0.9	0.6	0.4	0.1	0.1	0.04	0.024	0.0216	0.140625	0.0453686	0.0258456	0.0230849	0.0222837
0.1	0.7	0.4	0.1	0.1	0.04	0.028	0.0028	0.140625	0.0453686	0.0305408	0.0028237	0.0425449
0.2	0.7	0.4	0.1	0.1	0.04	0.028	0.0056	0.140625	0.0453686	0.0305408	0.0056955	0.0396731
0.3	0.7	0.4	0.1	0.1	0.04	0.028	0.0084	0.140625	0.0453686	0.0305408	0.00861652	0.0367521
0.4	0.7	0.4	0.1	0.1	0.04	0.028	0.0112	0.140625	0.0453686	0.0305408	0.0115879	0.0337807
0.5	0.7	0.4	0.1	0.1	0.04	0.028	0.014	0.140625	0.0453686	0.0305408	0.0146107	0.0307579
0.6	0.7	0.4	0.1	0.1	0.04	0.028	0.0168	0.140625	0.0453686	0.0305408	0.0176863	0.0276823
0.7	0.7	0.4	0.1	0.1	0.04	0.028	0.0196	0.140625	0.0453686	0.0305408	0.0208158	0.0245528
0.8	0.7	0.4	0.1	0.1	0.04	0.028	0.0224	0.140625	0.0453686	0.0305408	0.0240005	0.0213681
0.9	0.7	0.4	0.1	0.1	0.04	0.028	0.0252	0.140625	0.0453686	0.0305408	0.0272417	0.0181269
0.1	0.8	0.4	0.1	0.1	0.04	0.032	0.0032	0.140625	0.0453686	0.0353569	0.00323098	0.0421376
0.2	0.8	0.4	0.1	0.1	0.04	0.032	0.0064	0.140625	0.0453686	0.0353569	0.00652501	0.0388436
0.3	0.8	0.4	0.1	0.1	0.04	0.032	0.0096	0.140625	0.0453686	0.0353569	0.00988373	0.0354849
0.4	0.8	0.4	0.1	0.1	0.04	0.032	0.0128	0.140625	0.0453686	0.0353569	0.0133089	0.0320598
0.5	0.8	0.4	0.1	0.1	0.04	0.032	0.016	0.140625	0.0453686	0.0353569	0.0168021	0.0285665
0.6	0.8	0.4	0.1	0.1	0.04	0.032	0.0192	0.140625	0.0453686	0.0353569	0.0203654	0.0250032
0.7	0.8	0.4	0.1	0.1	0.04	0.032	0.0224	0.140625	0.0453686	0.0353569	0.0240005	0.0213681
0.8	0.8	0.4	0.1	0.1	0.04	0.032	0.0256	0.140625	0.0453686	0.0353569	0.0277094	0.0176592
0.9	0.8	0.4	0.1	0.1	0.04	0.032	0.0288	0.140625	0.0453686	0.0353569	0.0314942	0.0138744
0.1	0.9	0.4	0.1	0.1	0.04	0.036	0.0036	0.140625	0.0453686	0.040298	0.00363926	0.0417294
0.2	0.9	0.4	0.1	0.1	0.04	0.036	0.0072	0.140625	0.0453686	0.040298	0.00735856	0.0380101
0.3	0.9	0.4	0.1	0.1	0.04	0.036	0.0108	0.140625	0.0453686	0.040298	0.0111603	0.0342083
0.4	0.9	0.4	0.1	0.1	0.04	0.036	0.0144	0.140625	0.0453686	0.040298	0.0150469	0.0303218
0.5	0.9	0.4	0.1	0.1	0.04	0.036	0.018	0.140625	0.0453686	0.040298	0.0190209	0.0263478
0.6	0.9	0.4	0.1	0.1	0.04	0.036	0.0216	0.140625	0.0453686	0.040298	0.0230849	0.0222837
0.7	0.9	0.4	0.1	0.1	0.04	0.036	0.0252	0.140625	0.0453686	0.040298	0.0272417	0.0181269
0.8	0.9	0.4	0.1	0.1	0.04	0.036	0.0288	0.140625	0.0453686	0.040298	0.0314942	0.0138744
0.9	0.9	0.4	0.1	0.1	0.04	0.036	0.0324	0.140625	0.0453686	0.040298	0.0358453	0.00952335
0.1	0.1	0.5	0.1	0.1	0.05	0.005	0.0005	0.140625	0.058642	0.00507601	0.000500751	0.0581412
0.2	0.1	0.5	0.1	0.1	0.05	0.005	0.001	0.140625	0.058642	0.00507601	0.00100301	0.057639
0.3	0.1	0.5	0.1	0.1	0.05	0.005	0.0015	0.140625	0.058642	0.00507601	0.00150678	0.0571352
0.4	0.1	0.5	0.1	0.1	0.05	0.005	0.002	0.140625	0.058642	0.00507601	0.00201206	0.0566299
0.5	0.1	0.5	0.1	0.1	0.05	0.005	0.0025	0.140625	0.058642	0.00507601	0.00251888	0.0561231
0.6	0.1	0.5	0.1	0.1	0.05	0.005	0.003	0.140625	0.058642	0.00507601	0.00302722	0.0556148
0.7	0.1	0.5	0.1	0.1	0.05	0.005	0.0035	0.140625	0.058642	0.00507601	0.0035371	0.0551049
0.8	0.1	0.5	0.1	0.1	0.05	0.005	0.004	0.140625	0.058642	0.00507601	0.00404852	0.0545935
0.9	0.1	0.5	0.1	0.1	0.05	0.005	0.0045	0.140625	0.058642	0.00507601	0.00456149	0.0540805
0.1	0.2	0.5	0.1	0.1	0.05	0.01	0.001	0.140625	0.058642	0.0103082	0.00100301	0.057639
0.2	0.2	0.5	0.1	0.1	0.05	0.01	0.002	0.140625	0.058642	0.0103082	0.00201206	0.0566299
0.3	0.2	0.5	0.1	0.1	0.05	0.01	0.003	0.140625	0.058642	0.0103082	0.00302722	0.0556148
0.4	0.2	0.5	0.1	0.1	0.05	0.01	0.004	0.140625	0.058642	0.0103082	0.00404852	0.0545935
0.5	0.2	0.5	0.1	0.1	0.05	0.01	0.005	0.140625	0.058642	0.0103082	0.00507601	0.053566
0.6	0.2	0.5	0.1	0.1	0.05	0.01	0.006	0.140625	0.058642	0.0103082	0.00610975	0.0525322
0.7	0.2	0.5	0.1	0.1	0.05	0.01	0.007	0.140625	0.058642	0.0103082	0.00714979	0.0514922
0.8	0.2	0.5	0.1	0.1	0.05	0.01	0.008	0.140625	0.058642	0.0103082	0.00819618	0.0504458
0.9	0.2	0.5	0.1	0.1	0.05	0.01	0.009	0.140625	0.058642	0.0103082	0.00924897	0.049393
0.1	0.3	0.5	0.1	0.1	0.05	0.015	0.0015	0.140625	0.058642	0.0157031	0.00150678	0.0571352
0.2	0.3	0.5	0.1	0.1	0.05	0.015	0.003	0.140625	0.058642	0.0157031	0.00302722	0.0556148
0.3	0.3	0.5	0.1	0.1	0.05	0.015	0.0045	0.140625	0.058642	0.0157031	0.00456149	0.0540805
0.4	0.3	0.5	0.1	0.1	0.05	0.015	0.006	0.140625	0.058642	0.0157031	0.00610975	0.0525322
0.5	0.3	0.5	0.1	0.1	0.05	0.015	0.0075	0.140625	0.058642	0.0157031	0.00767219	0.0509698
0.6	0.3	0.5	0.1	0.1	0.05	0.015	0.009	0.140625	0.058642	0.0157031	0.00924897	0.049393
0.7	0.3	0.5	0.1	0.1	0.05	0.015	0.0105	0.140625	0.058642	0.0157031	0.0108403	0.0478017
0.8	0.3	0.5	0.1	0.1	0.05	0.015	0.012	0.140625	0.058642	0.0157031	0.0124463	0.0461957
0.9	0.3	0.5	0.1	0.1	0.05	0.015	0.0135	0.140625	0.058642	0.0157031	0.0140671	0.0445749
0.1	0.4	0.5	0.1	0.1	0.05	0.02	0.002	0.140625	0.058642	0.0212674	0.00201206	0.0566299
0.2	0.4	0.5	0.1	0.1	0.05	0.02	0.004	0.140625	0.058642	0.0212674	0.00404852	0.0545935
0.3	0.4	0.5	0.1	0.1	0.05	0.02	0.006	0.140625	0.058642	0.0212674	0.00610975	0.0525322
0.4	0.4	0.5	0.1	0.1	0.05	0.02	0.008	0.140625	0.058642	0.0212674	0.00819618	0.0504458
0.5	0.4	0.5	0.1	0.1	0.05	0.02	0.01	0.140625	0.058642	0.0212674	0.0103082	0.0483338
0.6	0.4	0.5	0.1	0.1	0.05	0.02	0.012	0.140625	0.058642	0.0212674	0.0124463	0.0461957
0.7	0.4	0.5	0.1	0.1	0.05	0.02	0.014	0.140625	0.058642	0.0212674	0.0146107	0.0440312
0.8	0.4	0.5	0.1	0.1	0.05	0.02	0.016	0.140625	0.058642	0.0212674	0.0168021	0.0418398
0.9	0.4	0.5	0.1	0.1	0.05	0.02	0.018	0.140625	0.058642	0.0212674	0.0190209	0.0396211
0.1	0.5	0.5	0.1	0.1	0.05	0.025	0.0025	0.140625	0.058642	0.0270083	0.00251888	0.0561231
0.2	0.5	0.5	0.1	0.1	0.05	0.025	0.005	0.140625	0.058642	0.0270083	0.00507601	0.053566
0.3	0.5	0.5	0.1	0.1	0.05	0.025	0.0075	0.140625	0.058642	0.0270083	0.00767219	0.0509698
0.4	0.5	0.5	0.1	0.1	0.05	0.025	0.01	0.140625	0.058642	0.0270083	0.0103082	0.0483338
0.5	0.5	0.5	0.1	0.1	0.05	0.025	0.0125	0.140625	0.058642	0.0270083	0.0129849	0.0456571
0.6	0.5	0.5	0.1	0.1	0.05	0.025	0.015	0.140625	0.058642	0.0270083	0.0157031	0.0429389
0.7	0.5	0.5	0.1	0.1	0.05	0.025	0.0175	0.140625	0.058642	0.0270083	0.0184636	0.0401784
0.8	0.5	0.5	0.1	0.1	0.05	0.025	0.02	0.140625	0.058642	0.0270083	0.0212674	0.0373746
0.9	0.5	0.5	0.1	0.1	0.05	0.025	0.0225	0.140625	0.058642	0.0270083	0.0241153	0.0345267
0.1	0.6	0.5	0.1	0.1	0.05	0.03	0.003	0.140625	0.058642	0.0329335	0.00302722	0.0556148
0.2	0.6	0.5	0.1	0.1	0.05	0.03	0.006	0.140625	0.058642	0.0329335	0.00610975	0.0525322
0.3	0.6	0.5	0.1	0.1	0.05	0.03	0.009	0.140625	0.058642	0.0329335	0.00924897	0.049393
0.4	0.6	0.5	0.1	0.1	0.05	0.03	0.012	0.140625	0.058642	0.0329335	0.0124463	0.0461957
0.5	0.6	0.5	0.1	0.1	0.05	0.03	0.015	0.140625	0.058642	0.0329335	0.0157031	0.0429389
0.6	0.6	0.5	0.1	0.1	0.05	0.03	0.018	0.140625	0.058642	0.0329335	0.0190209	0.0396211
0.7	0.6	0.5	0.1	0.1	0.05	0.03	0.021	0.140625	0.058642	0.0329335	0.0224012	0.0362408
0.8	0.6	0.5	0.1	0.1	0.05	0.03	0.024	0.140625	0.058642	0.0329335	0.0258456	0.0327963
0.9	0.6	0.5	0.1	0.1	0.05	0.03	0.027	0.140625	0.058642	0.0329335	0.0293558	0.0292861
0.1	0.7	0.5	0.1	0.1	0.05	0.035	0.0035	0.140625	0.058642	0.0390508	0.0035371	0.0551049
0.2	0.7	0.5	0.1	0.1	0.05	0.035	0.007	0.140625	0.058642	0.0390508	0.00714979	0.0514922
0.3	0.7	0.5	0.1	0.1	0.05	0.035	0.0105	0.140625	0.058642	0.0390508	0.0108403	0.0478017
0.4	0.7	0.5	0.1	0.1	0.05	0.035	0.014	0.140625	0.058642	0.0390508	0.0146107	0.0440312
0.5	0.7	0.5	0.1	0.1	0.05	0.035	0.0175	0.140625	0.058642	0.0390508	0.0184636	0.0401784
0.6	0.7	0.5	0.1	0.1	0.05	0.035	0.021	0.140625	0.058642	0.0390508	0.0224012	0.0362408
0.7	0.7	0.5	0.1	0.1	0.05	0.035	0.0245	0.140625	0.058642	0.0390508	0.0264261	0.0322159
0.8	0.7	0.5	0.1	0.1	0.05	0.035	0.028	0.140625	0.058642	0.0390508	0.0305408	0.0281012
0.9	0.7	0.5	0.1	0.1	0.05	0.035	0.0315	0.140625	0.058642	0.0390508	0.0347481	0.0238939
0.1	0.8	0.5	0.1	0.1	0.05	0.04	0.004	0.140625	0.058642	0.0453686	0.00404852	0.0545935
0.2	0.8	0.5	0.1	0.1	0.05	0.04	0.008	0.140625	0.058642	0.0453686	0.00819618	0.0504458
0.3	0.8	0.5	0.1	0.1	0.05	0.04	0.012	0.140625	0.058642	0.0453686	0.0124463	0.0461957
0.4	0.8	0.5	0.1	0.1	0.05	0.04	0.016	0.140625	0.058642	0.0453686	0.0168021	0.0418398
0.5	0.8	0.5	0.1	0.1	0.05	0.04	0.02	0.140625	0.058642	0.0453686	0.0212674	0.0373746
0.6	0.8	0.5	0.1	0.1	0.05	0.04	0.024	0.140625	0.058642	0.0453686	0.0258456	0.0327963
0.7	0.8	0.5	0.1	0.1	0.05	0.04	0.028	0.140625	0.058642	0.0453686	0.0305408	0.0281012
0.8	0.8	0.5	0.1	0.1	0.05	0.04	0.032	0.140625	0.058642	0.0453686	0.0353569	0.0232851
0.9	0.8	0.5	0.1	0.1	0.05	0.04	0.036	0.140625	0.058642	0.0453686	0.040298	0.018344
0.1	0.9	0.5	0.1	0.1	0.05	0.045	0.0045	0.140625	0.058642	0.0518959	0.00456149	0.0540805
0.2	0.9	0.5	0.1	0.1	0.05	0.045	0.009	0.140625	0.058642	0.0518959	0.00924897	0.049393
0.3	0.9	0.5	0.1	0.1	0.05	0.045	0.0135	0.140625	0.058642	0.0518959	0.0140671	0.0445749
0.4	0.9	0.5	0.1	0.1	0.05	0.045	0.018	0.140625	0.058642	0.0518959	0.0190209	0.0396211
0.5	0.9	0.5	0.1	0.1	0.05	0.045	0.0225	0.140625	0.058642	0.0518959	0.0241153	0.0345267
0.6	0.9	0.5	0.1	0.1	0.05	0.045	0.027	0.140625	0.058642	0.0518959	0.0293558	0.0292861
0.7	0.9	0.5	0.1	0.1	0.05	0.045	0.0315	0.140625	0.058642	0.0518959	0.0347481	0.0238939
0.8	0.9	0.5	0.1	0.1	0.05	0.045	0.036	0.140625	0.058642	0.0518959	0.040298	0.018344
0.9	0.9	0.5	0.1	0.1	0.05	0.045	0.0405	0.140625	0.058642	0.0518959	0.0460118	0.0126302
0.1	0.1	0.6	0.1	0.1	0.06	0.006	0.0006	0.140625	0.0728306	0.00610975	0.000601082	0.0722295
0.2	0.1	0.6	0.1	0.1	0.06	0.006	0.0012	0.140625	0.0728306	0.00610975	0.00120433	0.0716262
0.3	0.1	0.6	0.1	0.1	0.06	0.006	0.0018	0.140625	0.0728306	0.00610975	0.00180977	0.0710208
0.4	0.1	0.6	0.1	0.1	0.06	0.006	0.0024	0.140625	0.0728306	0.00610975	0.00241739	0.0704132
0.5	0.1	0.6	0.1	0.1	0.06	0.006	0.003	0.140625	0.0728306	0.00610975	0.00302722	0.0698034
0.6	0.1	0.6	0.1	0.1	0.06	0.006	0.0036	0.140625	0.0728306	0.00610975	0.00363926	0.0691913
0.7	0.1	0.6	0.1	0.1	0.06	0.006	0.0042	0.140625	0.0728306	0.00610975	0.00425352	0.0685771
0.8	0.1	0.6	0.1	0.1	0.06	0.006	0.0048	0.140625	0.0728306	0.00610975	0.00487002	0.0679606
0.9	0.1	0.6	0.1	0.1	0.06	0.006	0.0054	0.140625	0.0728306	0.00610975	0.00548876	0.0673418
0.1	0.2	0.6	0.1	0.1	0.06	0.012	0.0012	0.140625	0.0728306	0.0124463	0.00120433	0.0716262
0.2	0.2	0.6	0.1	0.1	0.06	0.012	0.0024	0.140625	0.0728306	0.0124463	0.00241739	0.0704132
0.3	0.2	0.6	0.1	0.1	0.06	0.012	0.0036	0.140625	0.0728306	0.0124463	0.00363926	0.0691913
0.4	0.2	0.6	0.1	0.1	0.06	0.012	0.0048	0.140625	0.0728306	0.0124463	0.00487002	0.0679606
0.5	0.2	0.6	0.1	0.1	0.06	0.012	0.006	0.140625	0.0728306	0.0124463	0.00610975	0.0667208
0.6	0.2	0.6	0.1	0.1	0.06	0.012	0.0072	0.140625	0.0728306	0.0124463	0.00735856	0.065472
0.7	0.2	0.6	0.1	0.1	0.06	0.012	0.0084	0.140625	0.0728306	0.0124463	0.00861652	0.0642141
0.8	0.2	0.6	0.1	0.1	0.06	0.012	0.0096	0.140625	0.0728306	0.0124463	0.00988373	0.0629468
0.9	0.2	0.6	0.1	0.1	0.06	0.012	0.0108	0.140625	0.0728306	0.0124463	0.0111603	0.0616703
0.1	0.3	0.6	0.1	0.1	0.06	0.018	0.0018	0.140625	0.0728306	0.0190209	0.00180977	0.0710208
0.2	0.3	0.6	0.1	0.1	0.06	0.018	0.0036	0.140625	0.0728306	0.0190209	0.00363926	0.0691913
0.3	0.3	0.6	0.1	0.1	0.06	0.018	0.0054	0.140625	0.0728306	0.0190209	0.00548876	0.0673418
0.4	0.3	0.6	0.1	0.1	0.06	0.018	0.0072	0.140625	0.0728306	0.0190209	0.00735856	0.065472
0.5	0.3	0.6	0.1	0.1	0.06	0.018	0.009	0.140625	0.0728306	0.0190209	0.00924897	0.0635816
0.6	0.3	0.6	0.1	0.1	0.06	0.018	0.0108	0.140625	0.0728306	0.0190209	0.0111603	0.0616703
0.7	0.3	0.6	0.1	0.1	0.06	0.018	0.0126	0.140625	0.0728306	0.0190209	0.0130928	0.0597378
0.8	0.3	0.6	0.1	0.1	0.06	0.018	0.0144	0.140625	0.0728306	0.0190209	0.0150469	0.0577837
0.9	0.3	0.6	0.1	0.1	0.06	0.018	0.0162	0.140625	0.0728306	0.0190209	0.0170228	0.0558078
0.1	0.4	0.6	0.1	0.1	0.06	0.024	0.0024	0.140625	0.0728306	0.0258456	0.00241739	0.0704132
0.2	0.4	0.6	0.1	0.1	0.06	0.024	0.0048	0.140625	0.0728306	0.0258456	0.00487002	0.0679606
0.3	0.4	0.6	0.1	0.1	0.06	0.024	0.0072	0.140625	0.0728306	0.0258456	0.00735856	0.065472
0.4	0.4	0.6	0.1	0.1	0.06	0.024	0.0096	0.140625	0.0728306	0.0258456	0.00988373	0.0629468
0.5	0.4	0.6	0.1	0.1	0.06	0.024	0.012	0.140625	0.0728306	0.0258456	0.0124463	0.0603843
0.6	0.4	0.6	0.1	0.1	0.06	0.024	0.0144	0.140625	0.0728306	0.0258456	0.0150469	0.0577837
0.7	0.4	0.6	0.1	0.1	0.06	0.024	0.0168	0.140625	0.0728306	0.0258456	0.0176863	0.0551443
0.8	0.4	0.6	0.1	0.1	0.06	0.024	0.0192	0.140625	0.0728306	0.0258456	0.0203654	0.0524652
0.9	0.4	0.6	0.1	0.1	0.06	0.024	0.0216	0.140625	0.0728306	0.0258456	0.0230849	0.0497457
0.1	0.5	0.6	0.1	0.1	0.06	0.03	0.003	0.140625	0.0728306	0.0329335	0.00302722	0.0698034
0.2	0.5	0.6	0.1	0.1	0.06	0.03	0.006	0.140625	0.0728306	0.0329335	0.00610975	0.0667208
0.3	0.5	0.6	0.1	0.1	0.06	0.03	0.009	0.140625	0.0728306	0.0329335	0.00924897	0.0635816
0.4	0.5	0.6	0.1	0.1	0.06	0.03	0.012	0.140625	0.0728306	0.0329335	0.0124463	0.0603843
0.5	0.5	0.6	0.1	0.1	0.06	0.03	0.015	0.140625	0.0728306	0.0329335	0.0157031	0.0571275
0.6	0.5	0.6	0.1	0.1	0.06	0.03	0.018	0.140625	0.0728306	0.0329335	0.0190209	0.0538097
0.7	0.5	0.6	0.1	0.1	0.06	0.03	0.021	0.140625	0.0728306	0.0329335	0.0224012	0.0504294
0.8	0.5	0.6	0.1	0.1	0.06	0.03	0.024	0.140625	0.0728306	0.0329335	0.0258456	0.0469849
0.9	0.5	0.6	0.1	0.1	0.06	0.03	0.027	0.140625	0.0728306	0.0329335	0.0293558	0.0434748
0.1	0.6	0.6	0.1	0.1	0.06	0.036	0.0036	0.140625	0.0728306	0.040298	0.00363926	0.0691913
0.2	0.6	0.6	0.1	0.1	0.06	0.036	0.0072	0.140625	0.0728306	0.040298	0.00735856	0.065472
0.3	0.6	0.6	0.1	0.1	0.06	0.036	0.0108	0.140625	0.0728306	0.040298	0.0111603	0.0616703
0.4	0.6	0.6	0.1	0.1	0.06	0.036	0.0144	0.140625	0.0728306	0.040298	0.0150469	0.0577837
0.5	0.6	0.6	0.1	0.1	0.06	0.036	0.018	0.140625	0.0728306	0.040298	0.0190209	0.0538097
0.6	0.6	0.6	0.1	0.1	0.06	0.036	0.0216	0.140625	0.0728306	0.040298	0.0230849	0.0497457
0.7	0.6	0.6	0.1	0.1	0.06	0.036	0.0252	0.140625	0.0728306	0.040298	0.0272417	0.0455889
0.8	0.6	0.6	0.1	0.1	0.06	0.036	0.0288	0.140625	0.0728306	0.040298	0.0314942	0.0413364
0.9	0.6	0.6	0.1	0.1	0.06	0.036	0.0324	0.140625	0.0728306	0.040298	0.0358453	0.0369853
0.1	0.7	0.6	0.1	0.1	0.06	0.042	0.0042	0.140625	0.0728306	0.0479539	0.00425352	0.0685771
0.2	0.7	0.6	0.1	0.1	0.06	0.042	0.0084	0.140625	0.0728306	0.0479539	0.00861652	0.0642141
0.3	0.7	0.6	0.1	0.1	0.06	0.042	0.0126	0.140625	0.0728306	0.0479539	0.0130928	0.0597378
0.4	0.7	0.6	0.1	0.1	0.06	0.042	0.0168	0.140625	0.0728306	0.0479539	0.0176863	0.0551443
0.5	0.7	0.6	0.1	0.1	0.06	0.042	0.021	0.140625	0.0728306	0.0479539	0.0224012	0.0504294
0.6	0.7	0.6	0.1	0.1	0.06	0.042	0.0252	0.140625	0.0728306	0.0479539	0.0272417	0.0455889
0.7	0.7	0.6	0.1	0.1	0.06	0.042	0.0294	0.140625	0.0728306	0.0479539	0.0322125	0.0406181
0.8	0.7	0.6	0.1	0.1	0.06	0.042	0.0336	0.140625	0.0728306	0.0479539	0.0373181	0.0355125
0.9	0.7	0.6	0.1	0.1	0.06	0.042	0.0378	0.140625	0.0728306	0.0479539	0.0425635	0.0302671
0.1	0.8	0.6	0.1	0.1	0.06	0.048	0.0048	0.140625	0.0728306	0.0559167	0.00487002	0.0679606
0.2	0.8	0.6	0.1	0.1	0.06	0.048	0.0096	0.140625	0.0728306	0.0559167	0.00988373	0.0629468
0.3	0.8	0.6	0.1	0.1	0.06	0.048	0.0144	0.140625	0.0728306	0.0559167	0.0150469	0.0577837
0.4	0.8	0.6	0.1	0.1	0.06	0.048	0.0192	0.140625	0.0728306	0.0559167	0.0203654	0.0524652
0.5	0.8	0.6	0.1	0.1	0.06	0.048	0.024	0.140625	0.0728306	0.0559167	0.0258456	0.0469849
0.6	0.8	0.6	0.1	0.1	0.06	0.048	0.0288	0.140625	0.0728306	0.0559167	0.0314942	0.0413364
0.7	0.8	0.6	0.1	0.1	0.06	0.048	0.0336	0.140625	0.0728306	0.0559167	0.0373181	0.0355125
0.8	0.8	0.6	0.1	0.1	0.06	0.048	0.0384	0.140625	0.0728306	0.0559167	0.0433246	0.029506
0.9	0.8	0.6	0.1	0.1	0.06	0.048	0.0432	0.140625	0.0728306	0.0559167	0.0495214	0.0233092
0.1	0.9	0.6	0.1	0.1	0.06	0.054	0.0054	0.140625	0.0728306	0.064203	0.00548876	0.0673418
0.2	0.9	0.6	0.1	0.1	0.06	0.054	0.0108	0.140625	0.0728306	0.064203	0.0111603	0.0616703
0.3	0.9	0.6	0.1	0.1	0.06	0.054	0.0162	0.140625	0.0728306	0.064203	0.0170228	0.0558078
0.4	0.9	0.6	0.1	0.1	0.06	0.054	0.0216	0.140625	0.0728306	0.064203	0.0230849	0.0497457
0.5	0.9	0.6	0.1	0.1	0.06	0.054	0.027	0.140625	0.0728306	0.064203	0.0293558	0.0434748
0.6	0.9	0.6	0.1	0.1	0.06	0.054	0.0324	0.140625	0.0728306	0.064203	0.0358453	0.0369853
0.7	0.9	0.6	0.1	0.1	0.06	0.054	0.0378	0.140625	0.0728306	0.064203	0.0425635	0.0302671
0.8	0.9	0.6	0.1	0.1	0.06	0.054	0.0432	0.140625	0.0728306	0.064203	0.0495214	0.0233092
0.9	0.9	0.6	0.1	0.1	0.06	0.054	0.0486	0.140625	0.0728306	0.064203	0.0567305	0.0161001
0.1	0.1	0.6	0.1	0.1	0.06	0.006	0.0006	0.140625	0.0728306	0.00610975	0.000601082	0.0722295
0.2	0.1	0.6	0.1	0.1	0.06	0.006	0.0012	0.140625	0.0728306	0.00610975	0.00120433	0.0716262
0.3	0.1	0.6	0.1	0.1	0.06	0.006	0.0018	0.140625	0.0728306	0.00610975	0.00180977	0.0710208
0.4	0.1	0.6	0.1	0.1	0.06	0.006	0.0024	0.140625	0.0728306	0.00610975	0.00241739	0.0704132
0.5	0.1	0.6	0.1	0.1	0.06	0.006	0.003	0.140625	0.0728306	0.00610975	0.00302722	0.0698034
0.6	0.1	0.6	0.1	0.1	0.06	0.006	0.0036	0.140625	0.0728306	0.00610975	0.00363926	0.0691913
0.7	0.1	0.6	0.1	0.1	0.06	0.006	0.0042	0.140625	0.0728306	0.00610975	0.00425352	0.0685771
0.8	0.1	0.6	0.1	0.1	0.06	0.006	0.0048	0.140625	0.0728306	0.00610975	0.00487002	0.0679606
0.9	0.1	0.6	0.1	0.1	0.06	0.006	0.0054	0.140625	0.0728306	0.00610975	0.00548876	0.0673418
0.1	0.2	0.6	0.1	0.1	0.06	0.012	0.0012	0.140625	0.0728306	0.0124463	0.00120433	0.0716262
0.2	0.2	0.6	0.1	0.1	0.06	0.012	0.0024	0.140625	0.0728306	0.0124463	0.00241739	0.0704132
0.3	0.2	0.6	0.1	0.1	0.06	0.012	0.0036	0.140625	0.0728306	0.0124463	0.00363926	0.0691913
0.4	0.2	0.6	0.1	0.1	0.06	0.012	0.0048	0.140625	0.0728306	0.0124463	0.00487002	0.0679606
0.5	0.2	0.6	0.1	0.1	0.06	0.012	0.006	0.140625	0.0728306	0.0124463	0.00610975	0.0667208
0.6	0.2	0.6	0.1	0.1	0.06	0.012	0.0072	0.140625	0.0728306	0.0124463	0.00735856	0.065472
0.7	0.2	0.6	0.1	0.1	0.06	0.012	0.0084	0.140625	0.0728306	0.0124463	0.00861652	0.0642141
0.8	0.2	0.6	0.1	0.1	0.06	0.012	0.0096	0.140625	0.0728306	0.0124463	0.00988373	0.0629468
0.9	0.2	0.6	0.1	0.1	0.06	0.012	0.0108	0.140625	0.0728306	0.0124463	0.0111603	0.0616703
0.1	0.3	0.6	0.1	0.1	0.06	0.018	0.0018	0.140625	0.0728306	0.0190209	0.00180977	0.0710208
0.2	0.3	0.6	0.1	0.1	0.06	0.018	0.0036	0.140625	0.0728306	0.0190209	0.00363926	0.0691913
0.3	0.3	0.6	0.1	0.1	0.06	0.018	0.0054	0.140625	0.0728306	0.0190209	0.00548876	0.0673418
0.4	0.3	0.6	0.1	0.1	0.06	0.018	0.0072	0.140625	0.0728306	0.0190209	0.00735856	0.065472
0.5	0.3	0.6	0.1	0.1	0.06	0.018	0.009	0.140625	0.0728306	0.0190209	0.00924897	0.0635816
0.6	0.3	0.6	0.1	0.1	0.06	0.018	0.0108	0.140625	0.0728306	0.0190209	0.0111603	0.0616703
0.7	0.3	0.6	0.1	0.1	0.06	0.018	0.0126	0.140625	0.0728306	0.0190209	0.0130928	0.0597378
0.8	0.3	0.6	0.1	0.1	0.06	0.018	0.0144	0.140625	0.0728306	0.0190209	0.0150469	0.0577837
0.9	0.3	0.6	0.1	0.1	0.06	0.018	0.0162	0.140625	0.0728306	0.0190209	0.0170228	0.0558078
0.1	0.4	0.6	0.1	0.1	0.06	0.024	0.0024	0.140625	0.0728306	0.0258456	0.00241739	0.0704132
0.2	0.4	0.6	0.1	0.1	0.06	0.024	0.0048	0.140625	0.0728306	0.0258456	0.00487002	0.0679606
0.3	0.4	0.6	0.1	0.1	0.06	0.024	0.0072	0.140625	0.0728306	0.0258456	0.00735856	0.065472
0.4	0.4	0.6	0.1	0.1	0.06	0.024	0.0096	0.140625	0.0728306	0.0258456	0.00988373	0.0629468
0.5	0.4	0.6	0.1	0.1	0.06	0.024	0.012	0.140625	0.0728306	0.0258456	0.0124463	0.0603843
0.6	0.4	0.6	0.1	0.1	0.06	0.024	0.0144	0.140625	0.0728306	0.0258456	0.0150469	0.0577837
0.7	0.4	0.6	0.1	0.1	0.06	0.024	0.0168	0.140625	0.0728306	0.0258456	0.0176863	0.0551443
0.8	0.4	0.6	0.1	0.1	0.06	0.024	0.0192	0.140625	0.0728306	0.0258456	0.0203654	0.0524652
0.9	0.4	0.6	0.1	0.1	0.06	0.024	0.0216	0.140625	0.0728306	0.0258456	0.0230849	0.0497457
0.1	0.5	0.6	0.1	0.1	0.06	0.03	0.003	0.140625	0.0728306	0.0329335	0.00302722	0.0698034
0.2	0.5	0.6	0.1	0.1	0.06	0.03	0.006	0.140625	0.0728306	0.0329335	0.00610975	0.0667208
0.3	0.5	0.6	0.1	0.1	0.06	0.03	0.009	0.140625	0.0728306	0.0329335	0.00924897	0.0635816
0.4	0.5	0.6	0.1	0.1	0.06	0.03	0.012	0.140625	0.0728306	0.0329335	0.0124463	0.0603843
0.5	0.5	0.6	0.1	0.1	0.06	0.03	0.015	0.140625	0.0728306	0.0329335	0.0157031	0.0571275
0.6	0.5	0.6	0.1	0.1	0.06	0.03	0.018	0.140625	0.0728306	0.0329335	0.0190209	0.0538097
0.7	0.5	0.6	0.1	0.1	0.06	0.03	0.021	0.140625	0.0728306	0.0329335	0.0224012	0.0504294
0.8	0.5	0.6	0.1	0.1	0.06	0.03	0.024	0.140625	0.0728306	0.0329335	0.0258456	0.0469849
0.9	0.5	0.6	0.1	0.1	0.06	0.03	0.027	0.140625	0.0728306	0.0329335	0.0293558	0.0434748
0.1	0.6	0.6	0.1	0.1	0.06	0.036	0.0036	0.140625	0.0728306	0.040298	0.00363926	0.0691913
0.2	0.6	0.6	0.1	0.1	0.06	0.036	0.0072	0.140625	0.0728306	0.040298	0.00735856	0.065472
0.3	0.6	0.6	0.1	0.1	0.06	0.036	0.0108	0.140625	0.0728306	0.040298	0.0111603	0.0616703
0.4	0.6	0.6	0.1	0.1	0.06	0.036	0.0144	0.140625	0.0728306	0.040298	0.0150469	0.0577837
0.5	0.6	0.6	0.1	0.1	0.06	0.036	0.018	0.140625	0.0728306	0.040298	0.0190209	0.0538097
0.6	0.6	0.6	0.1	0.1	0.06	0.036	0.0216	0.140625	0.0728306	0.040298	0.0230849	0.0497457
0.7	0.6	0.6	0.1	0.1	0.06	0.036	0.0252	0.140625	0.0728306	0.040298	0.0272417	0.0455889
0.8	0.6	0.6	0.1	0.1	0.06	0.036	0.0288	0.140625	0.0728306	0.040298	0.0314942	0.0413364
0.9	0.6	0.6	0.1	0.1	0.06	0.036	0.0324	0.140625	0.0728306	0.040298	0.0358453	0.0369853
0.1	0.7	0.6	0.1	0.1	0.06	0.042	0.0042	0.140625	0.0728306	0.0479539	0.00425352	0.0685771
0.2	0.7	0.6	0.1	0.1	0.06	0.042	0.0084	0.140625	0.0728306	0.0479539	0.00861652	0.0642141
0.3	0.7	0.6	0.1	0.1	0.06	0.042	0.0126	0.140625	0.0728306	0.0479539	0.0130928	0.0597378
0.4	0.7	0.6	0.1	0.1	0.06	0.042	0.0168	0.140625	0.0728306	0.0479539	0.0176863	0.0551443
0.5	0.7	0.6	0.1	0.1	0.06	0.042	0.021	0.140625	0.0728306	0.0479539	0.0224012	0.0504294
0.6	0.7	0.6	0.1	0.1	0.06	0.042	0.0252	0.140625	0.0728306	0.0479539	0.0272417	0.0455889
0.7	0.7	0.6	0.1	0.1	0.06	0.042	0.0294	0.140625	0.0728306	0.0479539	0.0322125	0.0406181
0.8	0.7	0.6	0.1	0.1	0.06	0.042	0.0336	0.140625	0.0728306	0.0479539	0.0373181	0.0355125
0.9	0.7	0.6	0.1	0.1	0.06	0.042	0.0378	0.140625	0.0728306	0.0479539	0.0425635	0.0302671
0.1	0.8	0.6	0.1	0.1	0.06	0.048	0.0048	0.140625	0.0728306	0.0559167	0.00487002	0.0679606
0.2	0.8	0.6	0.1	0.1	0.06	0.048	0.0096	0.140625	0.0728306	0.0559167	0.00988373	0.0629468
0.3	0.8	0.6	0.1	0.1	0.06	0.048	0.0144	0.140625	0.0728306	0.0559167	0.0150469	0.0577837
0.4	0.8	0.6	0.1	0.1	0.06	0.048	0.0192	0.140625	0.0728306	0.0559167	0.0203654	0.0524652
0.5	0.8	0.6	0.1	0.1	0.06	0.048	0.024	0.140625	0.0728306	0.0559167	0.0258456	0.0469849
0.6	0.8	0.6	0.1	0.1	0.06	0.048	0.0288	0.140625	0.0728306	0.0559167	0.0314942	0.0413364
0.7	0.8	0.6	0.1	0.1	0.06	0.048	0.0336	0.140625	0.0728306	0.0559167	0.0373181	0.0355125
0.8	0.8	0.6	0.1	0.1	0.06	0.048	0.0384	0.140625	0.0728306	0.0559167	0.0433246	0.029506
0.9	0.8	0.6	0.1	0.1	0.06	0.048	0.0432	0.140625	0.0728306	0.0559167	0.0495214	0.0233092
0.1	0.9	0.6	0.1	0.1	0.06	0.054	0.0054	0.140625	0.0728306	0.064203	0.00548876	0.0673418
0.2	0.9	0.6	0.1	0.1	0.06	0.054	0.0108	0.140625	0.0728306	0.064203	0.0111603	0.0616703
0.3	0.9	0.6	0.1	0.1	0.06	0.054	0.0162	0.140625	0.0728306	0.064203	0.0170228	0.0558078
0.4	0.9	0.6	0.1	0.1	0.06	0.054	0.0216	0.140625	0.0728306	0.064203	0.0230849	0.0497457
0.5	0.9	0.6	0.1	0.1	0.06	0.054	0.027	0.140625	0.0728306	0.064203	0.0293558	0.0434748
0.6	0.9	0.6	0.1	0.1	0.06	0.054	0.0324	0.140625	0.0728306	0.064203	0.0358453	0.0369853
0.7	0.9	0.6	0.1	0.1	0.06	0.054	0.0378	0.140625	0.0728306	0.064203	0.0425635	0.0302671
0.8	0.9	0.6	0.1	0.1	0.06	0.054	0.0432	0.140625	0.0728306	0.064203	0.0495214	0.0233092
0.9	0.9	0.6	0.1	0.1	0.06	0.054	0.0486	0.140625	0.0728306	0.064203	0.0567305	0.0161001
0.1	0.1	0.6	0.1	0.1	0.06	0.006	0.0006	0.140625	0.0728306	0.00610975	0.000601082	0.0722295
0.2	0.1	0.6	0.1	0.1	0.06	0.006	0.0012	0.140625	0.0728306	0.00610975	0.00120433	0.0716262
0.3	0.1	0.6	0.1	0.1	0.06	0.006	0.0018	0.140625	0.0728306	0.00610975	0.00180977	0.0710208
0.4	0.1	0.6	0.1	0.1	0.06	0.006	0.0024	0.140625	0.0728306	0.00610975	0.00241739	0.0704132
0.5	0.1	0.6	0.1	0.1	0.06	0.006	0.003	0.140625	0.0728306	0.00610975	0.00302722	0.0698034
0.6	0.1	0.6	0.1	0.1	0.06	0.006	0.0036	0.140625	0.0728306	0.00610975	0.00363926	0.0691913
0.7	0.1	0.6	0.1	0.1	0.06	0.006	0.0042	0.140625	0.0728306	0.00610975	0.00425352	0.0685771
0.8	0.1	0.6	0.1	0.1	0.06	0.006	0.0048	0.140625	0.0728306	0.00610975	0.00487002	0.0679606
0.9	0.1	0.6	0.1	0.1	0.06	0.006	0.0054	0.140625	0.0728306	0.00610975	0.00548876	0.0673418
0.1	0.2	0.6	0.1	0.1	0.06	0.012	0.0012	0.140625	0.0728306	0.0124463	0.00120433	0.0716262
0.2	0.2	0.6	0.1	0.1	0.06	0.012	0.0024	0.140625	0.0728306	0.0124463	0.00241739	0.0704132
0.3	0.2	0.6	0.1	0.1	0.06	0.012	0.0036	0.140625	0.0728306	0.0124463	0.00363926	0.0691913
0.4	0.2	0.6	0.1	0.1	0.06	0.012	0.0048	0.140625	0.0728306	0.0124463	0.00487002	0.0679606
0.5	0.2	0.6	0.1	0.1	0.06	0.012	0.006	0.140625	0.0728306	0.0124463	0.00610975	0.0667208
0.6	0.2	0.6	0.1	0.1	0.06	0.012	0.0072	0.140625	0.0728306	0.0124463	0.00735856	0.065472
0.7	0.2	0.6	0.1	0.1	0.06	0.012	0.0084	0.140625	0.0728306	0.0124463	0.00861652	0.0642141
0.8	0.2	0.6	0.1	0.1	0.06	0.012	0.0096	0.140625	0.0728306	0.0124463	0.00988373	0.0629468
0.9	0.2	0.6	0.1	0.1	0.06	0.012	0.0108	0.140625	0.0728306	0.0124463	0.0111603	0.0616703
0.1	0.3	0.6	0.1	0.1	0.06	0.018	0.0018	0.140625	0.0728306	0.0190209	0.00180977	0.0710208
0.2	0.3	0.6	0.1	0.1	0.06	0.018	0.0036	0.140625	0.0728306	0.0190209	0.00363926	0.0691913
0.3	0.3	0.6	0.1	0.1	0.06	0.018	0.0054	0.140625	0.0728306	0.0190209	0.00548876	0.0673418
0.4	0.3	0.6	0.1	0.1	0.06	0.018	0.0072	0.140625	0.0728306	0.0190209	0.00735856	0.065472
0.5	0.3	0.6	0.1	0.1	0.06	0.018	0.009	0.140625	0.0728306	0.0190209	0.00924897	0.0635816
0.6	0.3	0.6	0.1	0.1	0.06	0.018	0.0108	0.140625	0.0728306	0.0190209	0.0111603	0.0616703
0.7	0.3	0.6	0.1	0.1	0.06	0.018	0.0126	0.140625	0.0728306	0.0190209	0.0130928	0.0597378
0.8	0.3	0.6	0.1	0.1	0.06	0.018	0.0144	0.140625	0.0728306	0.0190209	0.0150469	0.0577837
0.9	0.3	0.6	0.1	0.1	0.06	0.018	0.0162	0.140625	0.0728306	0.0190209	0.0170228	0.0558078
0.1	0.4	0.6	0.1	0.1	0.06	0.024	0.0024	0.140625	0.0728306	0.0258456	0.00241739	0.0704132
0.2	0.4	0.6	0.1	0.1	0.06	0.024	0.0048	0.140625	0.0728306	0.0258456	0.00487002	0.0679606
0.3	0.4	0.6	0.1	0.1	0.06	0.024	0.0072	0.140625	0.0728306	0.0258456	0.00735856	0.065472
0.4	0.4	0.6	0.1	0.1	0.06	0.024	0.0096	0.140625	0.0728306	0.0258456	0.00988373	0.0629468
0.5	0.4	0.6	0.1	0.1	0.06	0.024	0.012	0.140625	0.0728306	0.0258456	0.0124463	0.0603843
0.6	0.4	0.6	0.1	0.1	0.06	0.024	0.0144	0.140625	0.0728306	0.0258456	0.0150469	0.0577837
0.7	0.4	0.6	0.1	0.1	0.06	0.024	0.0168	0.140625	0.0728306	0.0258456	0.0176863	0.0551443
0.8	0.4	0.6	0.1	0.1	0.06	0.024	0.0192	0.140625	0.0728306	0.0258456	0.0203654	0.0524652
0.9	0.4	0.6	0.1	0.1	0.06	0.024	0.0216	0.140625	0.0728306	0.0258456	0.0230849	0.0497457
0.1	0.5	0.6	0.1	0.1	0.06	0.03	0.003	0.140625	0.0728306	0.0329335	0.00302722	0.0698034
0.2	0.5	0.6	0.1	0.1	0.06	0.03	0.006	0.140625	0.0728306	0.0329335	0.00610975	0.0667208
0.3	0.5	0.6	0.1	0.1	0.06	0.03	0.009	0.140625	0.0728306	0.0329335	0.00924897	0.0635816
0.4	0.5	0.6	0.1	0.1	0.06	0.03	0.012	0.140625	0.0728306	0.0329335	0.0124463	0.0603843
0.5	0.5	0.6	0.1	0.1	0.06	0.03	0.015	0.140625	0.0728306	0.0329335	0.0157031	0.0571275
0.6	0.5	0.6	0.1	0.1	0.06	0.03	0.018	0.140625	0.0728306	0.0329335	0.0190209	0.0538097
0.7	0.5	0.6	0.1	0.1	0.06	0.03	0.021	0.140625	0.0728306	0.0329335	0.0224012	0.0504294
0.8	0.5	0.6	0.1	0.1	0.06	0.03	0.024	0.140625	0.0728306	0.0329335	0.0258456	0.0469849
0.9	0.5	0.6	0.1	0.1	0.06	0.03	0.027	0.140625	0.0728306	0.0329335	0.0293558	0.0434748
0.1	0.6	0.6	0.1	0.1	0.06	0.036	0.0036	0.140625	0.0728306	0.040298	0.00363926	0.0691913
0.2	0.6	0.6	0.1	0.1	0.06	0.036	0.0072	0.140625	0.0728306	0.040298	0.00735856	0.065472
0.3	0.6	0.6	0.1	0.1	0.06	0.036	0.0108	0.140625	0.0728306	0.040298	0.0111603	0.0616703
0.4	0.6	0.6	0.1	0.1	0.06	0.036	0.0144	0.140625	0.0728306	0.040298	0.0150469	0.0577837
0.5	0.6	0.6	0.1	0.1	0.06	0.036	0.018	0.140625	0.0728306	0.040298	0.0190209	0.0538097
0.6	0.6	0.6	0.1	0.1	0.06	0.036	0.0216	0.140625	0.0728306	0.040298	0.0230849	0.0497457
0.7	0.6	0.6	0.1	0.1	0.06	0.036	0.0252	0.140625	0.0728306	0.040298	0.0272417	0.0455889
0.8	0.6	0.6	0.1	0.1	0.06	0.036	0.0288	0.140625	0.0728306	0.040298	0.0314942	0.0413364
0.9	0.6	0.6	0.1	0.1	0.06	0.036	0.0324	0.140625	0.0728306	0.040298	0.0358453	0.0369853
0.1	0.7	0.6	0.1	0.1	0.06	0.042	0.0042	0.140625	0.0728306	0.0479539	0.00425352	0.0685771
0.2	0.7	0.6	0.1	0.1	0.06	0.042	0.0084	0.140625	0.0728306	0.0479539	0.00861652	0.0642141
0.3	0.7	0.6	0.1	0.1	0.06	0.042	0.0126	0.140625	0.0728306	0.0479539	0.0130928	0.0597378
0.4	0.7	0.6	0.1	0.1	0.06	0.042	0.0168	0.140625	0.0728306	0.0479539	0.0176863	0.0551443
0.5	0.7	0.6	0.1	0.1	0.06	0.042	0.021	0.140625	0.0728306	0.0479539	0.0224012	0.0504294
0.6	0.7	0.6	0.1	0.1	0.06	0.042	0.0252	0.140625	0.0728306	0.0479539	0.0272417	0.0455889
0.7	0.7	0.6	0.1	0.1	0.06	0.042	0.0294	0.140625	0.0728306	0.0479539	0.0322125	0.0406181
0.8	0.7	0.6	0.1	0.1	0.06	0.042	0.0336	0.140625	0.0728306	0.0479539	0.0373181	0.0355125
0.9	0.7	0.6	0.1	0.1	0.06	0.042	0.0378	0.140625	0.0728306	0.0479539	0.0425635	0.0302671
0.1	0.8	0.6	0.1	0.1	0.06	0.048	0.0048	0.140625	0.0728306	0.0559167	0.00487002	0.0679606
0.2	0.8	0.6	0.1	0.1	0.06	0.048	0.0096	0.140625	0.0728306	0.0559167	0.00988373	0.0629468
0.3	0.8	0.6	0.1	0.1	0.06	0.048	0.0144	0.140625	0.0728306	0.0559167	0.0150469	0.0577837
0.4	0.8	0.6	0.1	0.1	0.06	0.048	0.0192	0.140625	0.0728306	0.0559167	0.0203654	0.0524652
0.5	0.8	0.6	0.1	0.1	0.06	0.048	0.024	0.140625	0.0728306	0.0559167	0.0258456	0.0469849
0.6	0.8	0.6	0.1	0.1	0.06	0.048	0.0288	0.140625	0.0728306	0.0559167	0.0314942	0.0413364
0.7	0.8	0.6	0.1	0.1	0.06	0.048	0.0336	0.140625	0.0728306	0.0559167	0.0373181	0.0355125
0.8	0.8	0.6	0.1	0.1	0.06	0.048	0.0384	0.140625	0.0728306	0.0559167	0.0433246	0.029506
0.9	0.8	0.6	0.1	0.1	0.06	0.048	0.0432	0.140625	0.0728306	0.0559167	0.0495214	0.0233092
0.1	0.9	0.6	0.1	0.1	0.06	0.054	0.0054	0.140625	0.0728306	0.064203	0.00548876	0.0673418
0.2	0.9	0.6	0.1	0.1	0.06	0.054	0.0108	0.140625	0.0728306	0.064203	0.0111603	0.0616703
0.3	0.9	0.6	0.1	0.1	0.06	0.054	0.0162	0.140625	0.0728306	0.064203	0.0170228	0.0558078
0.4	0.9	0.6	0.1	0.1	0.06	0.054	0.0216	0.140625	0.0728306	0.064203	0.0230849	0.0497457
0.5	0.9	0.6	0.1	0.1	0.06	0.054	0.027	0.140625	0.0728306	0.064203	0.0293558	0.0434748
0.6	0.9	0.6	0.1	0.1	0.06	0.054	0.0324	0.140625	0.0728306	0.064203	0.0358453	0.0369853
0.7	0.9	0.6	0.1	0.1	0.06	0.054	0.0378	0.140625	0.0728306	0.064203	0.0425635	0.0302671
0.8	0.9	0.6	0.1	0.1	0.06	0.054	0.0432	0.140625	0.0728306	0.064203	0.0495214	0.0233092
0.9	0.9	0.6	0.1	0.1	0.06	0.054	0.0486	0.140625	0.0728306	0.064203	0.0567305	0.0161001
0.1	0.1	0.6	0.1	0.1	0.06	0.006	0.0006	0.140625	0.0728306	0.00610975	0.000601082	0.0722295
0.2	0.1	0.6	0.1	0.1	0.06	0.006	0.0012	0.140625	0.0728306	0.00610975	0.00120433	0.0716262
0.3	0.1	0.6	0.1	0.1	0.06	0.006	0.0018	0.140625	0.0728306	0.00610975	0.00180977	0.0710208
0.4	0.1	0.6	0.1	0.1	0.06	0.006	0.0024	0.140625	0.0728306	0.00610975	0.00241739	0.0704132
0.5	0.1	0.6	0.1	0.1	0.06	0.006	0.003	0.140625	0.0728306	0.00610975	0.00302722	0.0698034
0.6	0.1	0.6	0.1	0.1	0.06	0.006	0.0036	0.140625	0.0728306	0.00610975	0.00363926	0.0691913
0.7	0.1	0.6	0.1	0.1	0.06	0.006	0.0042	0.140625	0.0728306	0.00610975	0.00425352	0.0685771
0.8	0.1	0.6	0.1	0.1	0.06	0.006	0.0048	0.140625	0.0728306	0.00610975	0.00487002	0.0679606
0.9	0.1	0.6	0.1	0.1	0.06	0.006	0.0054	0.140625	0.0728306	0.00610975	0.00548876	0.0673418
0.1	0.2	0.6	0.1	0.1	0.06	0.012	0.0012	0.140625	0.0728306	0.0124463	0.00120433	0.0716262
0.2	0.2	0.6	0.1	0.1	0.06	0.012	0.0024	0.140625	0.0728306	0.0124463	0.00241739	0.0704132
0.3	0.2	0.6	0.1	0.1	0.06	0.012	0.0036	0.140625	0.0728306	0.0124463	0.00363926	0.0691913
0.4	0.2	0.6	0.1	0.1	0.06	0.012	0.0048	0.140625	0.0728306	0.0124463	0.00487002	0.0679606
0.5	0.2	0.6	0.1	0.1	0.06	0.012	0.006	0.140625	0.0728306	0.0124463	0.00610975	0.0667208
0.6	0.2	0.6	0.1	0.1	0.06	0.012	0.0072	0.140625	0.0728306	0.0124463	0.00735856	0.065472
0.7	0.2	0.6	0.1	0.1	0.06	0.012	0.0084	0.140625	0.0728306	0.0124463	0.00861652	0.0642141
0.8	0.2	0.6	0.1	0.1	0.06	0.012	0.0096	0.140625	0.0728306	0.0124463	0.00988373	0.0629468
0.9	0.2	0.6	0.1	0.1	0.06	0.012	0.0108	0.140625	0.0728306	0.0124463	0.0111603	0.0616703
0.1	0.3	0.6	0.1	0.1	0.06	0.018	0.0018	0.140625	0.0728306	0.0190209	0.00180977	0.0710208
0.2	0.3	0.6	0.1	0.1	0.06	0.018	0.0036	0.140625	0.0728306	0.0190209	0.00363926	0.0691913
0.3	0.3	0.6	0.1	0.1	0.06	0.018	0.0054	0.140625	0.0728306	0.0190209	0.00548876	0.0673418
0.4	0.3	0.6	0.1	0.1	0.06	0.018	0.0072	0.140625	0.0728306	0.0190209	0.00735856	0.065472
0.5	0.3	0.6	0.1	0.1	0.06	0.018	0.009	0.140625	0.0728306	0.0190209	0.00924897	0.0635816
0.6	0.3	0.6	0.1	0.1	0.06	0.018	0.0108	0.140625	0.0728306	0.0190209	0.0111603	0.0616703
0.7	0.3	0.6	0.1	0.1	0.06	0.018	0.0126	0.140625	0.0728306	0.0190209	0.0130928	0.0597378
0.8	0.3	0.6	0.1	0.1	0.06	0.018	0.0144	0.140625	0.0728306	0.0190209	0.0150469	0.0577837
0.9	0.3	0.6	0.1	0.1	0.06	0.018	0.0162	0.140625	0.0728306	0.0190209	0.0170228	0.0558078
0.1	0.4	0.6	0.1	0.1	0.06	0.024	0.0024	0.140625	0.0728306	0.0258456	0.00241739	0.0704132
0.2	0.4	0.6	0.1	0.1	0.06	0.024	0.0048	0.140625	0.0728306	0.0258456	0.00487002	0.0679606
0.3	0.4	0.6	0.1	0.1	0.06	0.024	0.0072	0.140625	0.0728306	0.0258456	0.00735856	0.065472
0.4	0.4	0.6	0.1	0.1	0.06	0.024	0.0096	0.140625	0.0728306	0.0258456	0.00988373	0.0629468
0.5	0.4	0.6	0.1	0.1	0.06	0.024	0.012	0.140625	0.0728306	0.0258456	0.0124463	0.0603843
0.6	0.4	0.6	0.1	0.1	0.06	0.024	0.0144	0.140625	0.0728306	0.0258456	0.0150469	0.0577837
0.7	0.4	0.6	0.1	0.1	0.06	0.024	0.0168	0.140625	0.0728306	0.0258456	0.0176863	0.0551443
0.8	0.4	0.6	0.1	0.1	0.06	0.024	0.0192	0.140625	0.0728306	0.0258456	0.0203654	0.0524652
0.9	0.4	0.6	0.1	0.1	0.06	0.024	0.0216	0.140625	0.0728306	0.0258456	0.0230849	0.0497457
0.1	0.5	0.6	0.1	0.1	0.06	0.03	0.003	0.140625	0.0728306	0.0329335	0.00302722	0.0698034
0.2	0.5	0.6	0.1	0.1	0.06	0.03	0.006	0.140625	0.0728306	0.0329335	0.00610975	0.0667208
0.3	0.5	0.6	0.1	0.1	0.06	0.03	0.009	0.140625	0.0728306	0.0329335	0.00924897	0.0635816
0.4	0.5	0.6	0.1	0.1	0.06	0.03	0.012	0.140625	0.0728306	0.0329335	0.0124463	0.0603843
0.5	0.5	0.6	0.1	0.1	0.06	0.03	0.015	0.140625	0.0728306	0.0329335	0.0157031	0.0571275
0.6	0.5	0.6	0.1	0.1	0.06	0.03	0.018	0.140625	0.0728306	0.0329335	0.0190209	0.0538097
0.7	0.5	0.6	0.1	0.1	0.06	0.03	0.021	0.140625	0.0728306	0.0329335	0.0224012	0.0504294
0.8	0.5	0.6	0.1	0.1	0.06	0.03	0.024	0.140625	0.0728306	0.0329335	0.0258456	0.0469849
0.9	0.5	0.6	0.1	0.1	0.06	0.03	0.027	0.140625	0.0728306	0.0329335	0.0293558	0.0434748
0.1	0.6	0.6	0.1	0.1	0.06	0.036	0.0036	0.140625	0.0728306	0.040298	0.00363926	0.0691913
0.2	0.6	0.6	0.1	0.1	0.06	0.036	0.0072	0.140625	0.0728306	0.040298	0.00735856	0.065472
0.3	0.6	0.6	0.1	0.1	0.06	0.036	0.0108	0.140625	0.0728306	0.040298	0.0111603	0.0616703
0.4	0.6	0.6	0.1	0.1	0.06	0.036	0.0144	0.140625	0.0728306	0.040298	0.0150469	0.0577837
0.5	0.6	0.6	0.1	0.1	0.06	0.036	0.018	0.140625	0.0728306	0.040298	0.0190209	0.0538097
0.6	0.6	0.6	0.1	0.1	0.06	0.036	0.0216	0.140625	0.0728306	0.040298	0.0230849	0.0497457
0.7	0.6	0.6	0.1	0.1	0.06	0.036	0.0252	0.140625	0.0728306	0.040298	0.0272417	0.0455889
0.8	0.6	0.6	0.1	0.1	0.06	0.036	0.0288	0.140625	0.0728306	0.040298	0.0314942	0.0413364
0.9	0.6	0.6	0.1	0.1	0.06	0.036	0.0324	0.140625	0.0728306	0.040298	0.0358453	0.0369853
0.1	0.7	0.6	0.1	0.1	0.06	0.042	0.0042	0.140625	0.0728306	0.0479539	0.00425352	0.0685771
0.2	0.7	0.6	0.1	0.1	0.06	0.042	0.0084	0.140625	0.0728306	0.0479539	0.00861652	0.0642141
0.3	0.7	0.6	0.1	0.1	0.06	0.042	0.0126	0.140625	0.0728306	0.0479539	0.0130928	0.0597378
0.4	0.7	0.6	0.1	0.1	0.06	0.042	0.0168	0.140625	0.0728306	0.0479539	0.0176863	0.0551443
0.5	0.7	0.6	0.1	0.1	0.06	0.042	0.021	0.140625	0.0728306	0.0479539	0.0224012	0.0504294
0.6	0.7	0.6	0.1	0.1	0.06	0.042	0.0252	0.140625	0.0728306	0.0479539	0.0272417	0.0455889
0.7	0.7	0.6	0.1	0.1	0.06	0.042	0.0294	0.140625	0.0728306	0.0479539	0.0322125	0.0406181
0.8	0.7	0.6	0.1	0.1	0.06	0.042	0.0336	0.140625	0.0728306	0.0479539	0.0373181	0.0355125
0.9	0.7	0.6	0.1	0.1	0.06	0.042	0.0378	0.140625	0.0728306	0.0479539	0.0425635	0.0302671
0.1	0.8	0.6	0.1	0.1	0.06	0.048	0.0048	0.140625	0.0728306	0.0559167	0.00487002	0.0679606
0.2	0.8	0.6	0.1	0.1	0.06	0.048	0.0096	0.140625	0.0728306	0.0559167	0.00988373	0.0629468
0.3	0.8	0.6	0.1	0.1	0.06	0.048	0.0144	0.140625	0.0728306	0.0559167	0.0150469	0.0577837
0.4	0.8	0.6	0.1	0.1	0.06	0.048	0.0192	0.140625	0.0728306	0.0559167	0.0203654	0.0524652
0.5	0.8	0.6	0.1	0.1	0.06	0.048	0.024	0.140625	0.0728306	0.0559167	0.0258456	0.0469849
0.6	0.8	0.6	0.1	0.1	0.06	0.048	0.0288	0.140625	0.0728306	0.0559167	0.0314942	0.0413364
0.7	0.8	0.6	0.1	0.1	0.06	0.048	0.0336	0.140625	0.0728306	0.0559167	0.0373181	0.0355125
0.8	0.8	0.6	0.1	0.1	0.06	0.048	0.0384	0.140625	0.0728306	0.0559167	0.0433246	0.029506
0.9	0.8	0.6	0.1	0.1	0.06	0.048	0.0432	0.140625	0.0728306	0.0559167	0.0495214	0.0233092
0.1	0.9	0.6	0.1	0.1	0.06	0.054	0.0054	0.140625	0.0728306	0.064203	0.00548876	0.0673418
0.2	0.9	0.6	0.1	0.1	0.06	0.054	0.0108	0.140625	0.0728306	0.064203	0.0111603	0.0616703
0.3	0.9	0.6	0.1	0.1	0.06	0.054	0.0162	0.140625	0.0728306	0.064203	0.0170228	0.0558078
0.4	0.9	0.6	0.1	0.1	0.06	0.054	0.0216	0.140625	0.0728306	0.064203	0.0230849	0.0497457
0.5	0.9	0.6	0.1	0.1	0.06	0.054	0.027	0.140625	0.0728306	0.064203	0.0293558	0.0434748
0.6	0.9	0.6	0.1	0.1	0.06	0.054	0.0324	0.140625	0.0728306	0.064203	0.0358453	0.0369853
0.7	0.9	0.6	0.1	0.1	0.06	0.054	0.0378	0.140625	0.0728306	0.064203	0.0425635	0.0302671
0.8	0.9	0.6	0.1	0.1	0.06	0.054	0.0432	0.140625	0.0728306	0.064203	0.0495214	0.0233092
0.9	0.9	0.6	0.1	0.1	0.06	0.054	0.0486	0.140625	0.0728306	0.064203	0.0567305	0.0161001
0.1	0.1	0.7	0.1	0.1	0.07	0.007	0.0007	0.140625	0.0880206	0.00714979	0.000701473	0.0873191
0.2	0.1	0.7	0.1	0.1	0.07	0.007	0.0014	0.140625	0.0880206	0.00714979	0.0014059	0.0866146
0.3	0.1	0.7	0.1	0.1	0.07	0.007	0.0021	0.140625	0.0880206	0.00714979	0.0021133	0.0859072
0.4	0.1	0.7	0.1	0.1	0.07	0.007	0.0028	0.140625	0.0880206	0.00714979	0.0028237	0.0851969
0.5	0.1	0.7	0.1	0.1	0.07	0.007	0.0035	0.140625	0.0880206	0.00714979	0.0035371	0.0844835
0.6	0.1	0.7	0.1	0.1	0.07	0.007	0.0042	0.140625	0.0880206	0.00714979	0.00425352	0.083767
0.7	0.1	0.7	0.1	0.1	0.07	0.007	0.0049	0.140625	0.0880206	0.00714979	0.00497298	0.0830476
0.8	0.1	0.7	0.1	0.1	0.07	0.007	0.0056	0.140625	0.0880206	0.00714979	0.0056955	0.082325
0.9	0.1	0.7	0.1	0.1	0.07	0.007	0.0063	0.140625	0.0880206	0.00714979	0.0064211	0.0815994
0.1	0.2	0.7	0.1	0.1	0.07	0.014	0.0014	0.140625	0.0880206	0.0146107	0.0014059	0.0866146
0.2	0.2	0.7	0.1	0.1	0.07	0.014	0.0028	0.140625	0.0880206	0.0146107	0.0028237	0.0851969
0.3	0.2	0.7	0.1	0.1	0.07	0.014	0.0042	0.140625	0.0880206	0.0146107	0.00425352	0.083767
0.4	0.2	0.7	0.1	0.1	0.07	0.014	0.0056	0.140625	0.0880206	0.0146107	0.0056955	0.082325
0.5	0.2	0.7	0.1	0.1	0.07	0.014	0.007	0.140625	0.0880206	0.0146107	0.00714979	0.0808708
0.6	0.2	0.7	0.1	0.1	0.07	0.014	0.0084	0.140625	0.0880206	0.0146107	0.00861652	0.079404
0.7	0.2	0.7	0.1	0.1	0.07	0.014	0.0098	0.140625	0.0880206	0.0146107	0.0100958	0.0779247
0.8	0.2	0.7	0.1	0.1	0.07	0.014	0.0112	0.140625	0.0880206	0.0146107	0.0115879	0.0764327
0.9	0.2	0.7	0.1	0.1	0.07	0.014	0.0126	0.140625	0.0880206	0.0146107	0.0130928	0.0749277
0.1	0.3	0.7	0.1	0.1	0.07	0.021	0.0021	0.140625	0.0880206	0.0224012	0.0021133	0.0859072
0.2	0.3	0.7	0.1	0.1	0.07	0.021	0.0042	0.140625	0.0880206	0.0224012	0.00425352	0.083767
0.3	0.3	0.7	0.1	0.1	0.07	0.021	0.0063	0.140625	0.0880206	0.0224012	0.0064211	0.0815994
0.4	0.3	0.7	0.1	0.1	0.07	0.021	0.0084	0.140625	0.0880206	0.0224012	0.00861652	0.079404
0.5	0.3	0.7	0.1	0.1	0.07	0.021	0.0105	0.140625	0.0880206	0.0224012	0.0108403	0.0771803
0.6	0.3	0.7	0.1	0.1	0.07	0.021	0.0126	0.140625	0.0880206	0.0224012	0.0130928	0.0749277
0.7	0.3	0.7	0.1	0.1	0.07	0.021	0.0147	0.140625	0.0880206	0.0224012	0.0153747	0.0726459
0.8	0.3	0.7	0.1	0.1	0.07	0.021	0.0168	0.140625	0.0880206	0.0224012	0.0176863	0.0703342
0.9	0.3	0.7	0.1	0.1	0.07	0.021	0.0189	0.140625	0.0880206	0.0224012	0.0200283	0.0679922
0.1	0.4	0.7	0.1	0.1	0.07	0.028	0.0028	0.140625	0.0880206	0.0305408	0.0028237	0.0851969
0.2	0.4	0.7	0.1	0.1	0.07	0.028	0.0056	0.140625	0.0880206	0.0305408	0.0056955	0.082325
0.3	0.4	0.7	0.1	0.1	0.07	0.028	0.0084	0.140625	0.0880206	0.0305408	0.00861652	0.079404
0.4	0.4	0.7	0.1	0.1	0.07	0.028	0.0112	0.140625	0.0880206	0.0305408	0.0115879	0.0764327
0.5	0.4	0.7	0.1	0.1	0.07	0.028	0.014	0.140625	0.0880206	0.0305408	0.0146107	0.0734098
0.6	0.4	0.7	0.1	0.1	0.07	0.028	0.0168	0.140625	0.0880206	0.0305408	0.0176863	0.0703342
0.7	0.4	0.7	0.1	0.1	0.07	0.028	0.0196	0.140625	0.0880206	0.0305408	0.0208158	0.0672047
0.8	0.4	0.7	0.1	0.1	0.07	0.028	0.0224	0.140625	0.0880206	0.0305408	0.0240005	0.06402
0.9	0.4	0.7	0.1	0.1	0.07	0.028	0.0252	0.140625	0.0880206	0.0305408	0.0272417	0.0607788
0.1	0.5	0.7	0.1	0.1	0.07	0.035	0.0035	0.140625	0.0880206	0.0390508	0.0035371	0.0844835
0.2	0.5	0.7	0.1	0.1	0.07	0.035	0.007	0.140625	0.0880206	0.0390508	0.00714979	0.0808708
0.3	0.5	0.7	0.1	0.1	0.07	0.035	0.0105	0.140625	0.0880206	0.0390508	0.0108403	0.0771803
0.4	0.5	0.7	0.1	0.1	0.07	0.035	0.014	0.140625	0.0880206	0.0390508	0.0146107	0.0734098
0.5	0.5	0.7	0.1	0.1	0.07	0.035	0.0175	0.140625	0.0880206	0.0390508	0.0184636	0.069557
0.6	0.5	0.7	0.1	0.1	0.07	0.035	0.021	0.140625	0.0880206	0.0390508	0.0224012	0.0656194
0.7	0.5	0.7	0.1	0.1	0.07	0.035	0.0245	0.140625	0.0880206	0.0390508	0.0264261	0.0615945
0.8	0.5	0.7	0.1	0.1	0.07	0.035	0.028	0.140625	0.0880206	0.0390508	0.0305408	0.0574798
0.9	0.5	0.7	0.1	0.1	0.07	0.035	0.0315	0.140625	0.0880206	0.0390508	0.0347481	0.0532725
0.1	0.6	0.7	0.1	0.1	0.07	0.042	0.0042	0.140625	0.0880206	0.0479539	0.00425352	0.083767
0.2	0.6	0.7	0.1	0.1	0.07	0.042	0.0084	0.140625	0.0880206	0.0479539	0.00861652	0.079404
0.3	0.6	0.7	0.1	0.1	0.07	0.042	0.0126	0.140625	0.0880206	0.0479539	0.0130928	0.0749277
0.4	0.6	0.7	0.1	0.1	0.07	0.042	0.0168	0.140625	0.0880206	0.0479539	0.0176863	0.0703342
0.5	0.6	0.7	0.1	0.1	0.07	0.042	0.021	0.140625	0.0880206	0.0479539	0.0224012	0.0656194
0.6	0.6	0.7	0.1	0.1	0.07	0.042	0.0252	0.140625	0.0880206	0.0479539	0.0272417	0.0607788
0.7	0.6	0.7	0.1	0.1	0.07	0.042	0.0294	0.140625	0.0880206	0.0479539	0.0322125	0.0558081
0.8	0.6	0.7	0.1	0.1	0.07	0.042	0.0336	0.140625	0.0880206	0.0479539	0.0373181	0.0507025
0.9	0.6	0.7	0.1	0.1	0.07	0.042	0.0378	0.140625	0.0880206	0.0479539	0.0425635	0.0454571
0.1	0.7	0.7	0.1	0.1	0.07	0.049	0.0049	0.140625	0.0880206	0.0572748	0.00497298	0.0830476
0.2	0.7	0.7	0.1	0.1	0.07	0.049	0.0098	0.140625	0.0880206	0.0572748	0.0100958	0.0779247
0.3	0.7	0.7	0.1	0.1	0.07	0.049	0.0147	0.140625	0.0880206	0.0572748	0.0153747	0.0726459
0.4	0.7	0.7	0.1	0.1	0.07	0.049	0.0196	0.140625	0.0880206	0.0572748	0.0208158	0.0672047
0.5	0.7	0.7	0.1	0.1	0.07	0.049	0.0245	0.140625	0.0880206	0.0572748	0.0264261	0.0615945
0.6	0.7	0.7	0.1	0.1	0.07	0.049	0.0294	0.140625	0.0880206	0.0572748	0.0322125	0.0558081
0.7	0.7	0.7	0.1	0.1	0.07	0.049	0.0343	0.140625	0.0880206	0.0572748	0.0381825	0.0498381
0.8	0.7	0.7	0.1	0.1	0.07	0.049	0.0392	0.140625	0.0880206	0.0572748	0.0443439	0.0436766
0.9	0.7	0.7	0.1	0.1	0.07	0.049	0.0441	0.140625	0.0880206	0.0572748	0.0507051	0.0373154
0.1	0.8	0.7	0.1	0.1	0.07	0.056	0.0056	0.140625	0.0880206	0.06704	0.0056955	0.082325
0.2	0.8	0.7	0.1	0.1	0.07	0.056	0.0112	0.140625	0.0880206	0.06704	0.0115879	0.0764327
0.3	0.8	0.7	0.1	0.1	0.07	0.056	0.0168	0.140625	0.0880206	0.06704	0.0176863	0.0703342
0.4	0.8	0.7	0.1	0.1	0.07	0.056	0.0224	0.140625	0.0880206	0.06704	0.0240005	0.06402
0.5	0.8	0.7	0.1	0.1	0.07	0.056	0.028	0.140625	0.0880206	0.06704	0.0305408	0.0574798
0.6	0.8	0.7	0.1	0.1	0.07	0.056	0.0336	0.140625	0.0880206	0.06704	0.0373181	0.0507025
0.7	0.8	0.7	0.1	0.1	0.07	0.056	0.0392	0.140625	0.0880206	0.06704	0.0443439	0.0436766
0.8	0.8	0.7	0.1	0.1	0.07	0.056	0.0448	0.140625	0.0880206	0.06704	0.0516307	0.0363899
0.9	0.8	0.7	0.1	0.1	0.07	0.056	0.0504	0.140625	0.0880206	0.06704	0.0591914	0.0288291
0.1	0.9	0.7	0.1	0.1	0.07	0.063	0.0063	0.140625	0.0880206	0.0772782	0.0064211	0.0815994
0.2	0.9	0.7	0.1	0.1	0.07	0.063	0.0126	0.140625	0.0880206	0.0772782	0.0130928	0.0749277
0.3	0.9	0.7	0.1	0.1	0.07	0.063	0.0189	0.140625	0.0880206	0.0772782	0.0200283	0.0679922
0.4	0.9	0.7	0.1	0.1	0.07	0.063	0.0252	0.140625	0.0880206	0.0772782	0.0272417	0.0607788
0.5	0.9	0.7	0.1	0.1	0.07	0.063	0.0315	0.140625	0.0880206	0.0772782	0.0347481	0.0532725
0.6	0.9	0.7	0.1	0.1	0.07	0.063	0.0378	0.140625	0.0880206	0.0772782	0.0425635	0.0454571
0.7	0.9	0.7	0.1	0.1	0.07	0.063	0.0441	0.140625	0.0880206	0.0772782	0.0507051	0.0373154
0.8	0.9	0.7	0.1	0.1	0.07	0.063	0.0504	0.140625	0.0880206	0.0772782	0.0591914	0.0288291
0.9	0.9	0.7	0.1	0.1	0.07	0.063	0.0567	0.140625	0.0880206	0.0772782	0.0680421	0.0199785
0.1	0.1	0.1	0.2	0.2	0.02	0.002	0.0002	0.444444	0.0212674	0.00201206	0.00020012	0.0210672
0.2	0.1	0.1	0.2	0.2	0.02	0.002	0.0004	0.444444	0.0212674	0.00201206	0.000400481	0.0208669
0.3	0.1	0.1	0.2	0.2	0.02	0.002	0.0006	0.444444	0.0212674	0.00201206	0.000601082	0.0206663
0.4	0.1	0.1	0.2	0.2	0.02	0.002	0.0008	0.444444	0.0212674	0.00201206	0.000801924	0.0204654
0.5	0.1	0.1	0.2	0.2	0.02	0.002	0.001	0.444444	0.0212674	0.00201206	0.00100301	0.0202644
0.6	0.1	0.1	0.2	0.2	0.02	0.002	0.0012	0.444444	0.0212674	0.00201206	0.00120433	0.020063
0.7	0.1	0.1	0.2	0.2	0.02	0.002	0.0014	0.444444	0.0212674	0.00201206	0.0014059	0.0198615
0.8	0.1	0.1	0.2	0.2	0.02	0.002	0.0016	0.444444	0.0212674	0.00201206	0.00160771	0.0196596
0.9	0.1	0.1	0.2	0.2	0.02	0.002	0.0018	0.444444	0.0212674	0.00201206	0.00180977	0.0194576
0.1	0.2	0.1	0.2	0.2	0.02	0.004	0.0004	0.444444	0.0212674	0.00404852	0.000400481	0.0208669
0.2	0.2	0.1	0.2	0.2	0.02	0.004	0.0008	0.444444	0.0212674	0.00404852	0.000801924	0.0204654
0.3	0.2	0.1	0.2	0.2	0.02	0.004	0.0012	0.444444	0.0212674	0.00404852	0.00120433	0.020063
0.4	0.2	0.1	0.2	0.2	0.02	0.004	0.0016	0.444444	0.0212674	0.00404852	0.00160771	0.0196596
0.5	0.2	0.1	0.2	0.2	0.02	0.004	0.002	0.444444	0.0212674	0.00404852	0.00201206	0.0192553
0.6	0.2	0.1	0.2	0.2	0.02	0.004	0.0024	0.444444	0.0212674	0.00404852	0.00241739	0.01885
0.7	0.2	0.1	0.2	0.2	0.02	0.004	0.0028	0.444444	0.0212674	0.00404852	0.0028237	0.0184437
0.8	0.2	0.1	0.2	0.2	0.02	0.004	0.0032	0.444444	0.0212674	0.00404852	0.00323098	0.0180364
0.9	0.2	0.1	0.2	0.2	0.02	0.004	0.0036	0.444444	0.0212674	0.00404852	0.00363926	0.0176281
0.1	0.3	0.1	0.2	0.2	0.02	0.006	0.0006	0.444444	0.0212674	0.00610975	0.000601082	0.0206663
0.2	0.3	0.1	0.2	0.2	0.02	0.006	0.0012	0.444444	0.0212674	0.00610975	0.00120433	0.020063
0.3	0.3	0.1	0.2	0.2	0.02	0.006	0.0018	0.444444	0.0212674	0.00610975	0.00180977	0.0194576
0.4	0.3	0.1	0.2	0.2	0.02	0.006	0.0024	0.444444	0.0212674	0.00610975	0.00241739	0.01885
0.5	0.3	0.1	0.2	0.2	0.02	0.006	0.003	0.444444	0.0212674	0.00610975	0.00302722	0.0182401
0.6	0.3	0.1	0.2	0.2	0.02	0.006	0.0036	0.444444	0.0212674	0.00610975	0.00363926	0.0176281
0.7	0.3	0.1	0.2	0.2	0.02	0.006	0.0042	0.444444	0.0212674	0.00610975	0.00425352	0.0170138
0.8	0.3	0.1	0.2	0.2	0.02	0.006	0.0048	0.444444	0.0212674	0.00610975	0.00487002	0.0163973
0.9	0.3	0.1	0.2	0.2	0.02	0.006	0.0054	0.444444	0.0212674	0.00610975	0.00548876	0.0157786
0.1	0.4	0.1	0.2	0.2	0.02	0.008	0.0008	0.444444	0.0212674	0.00819618	0.000801924	0.0204654
0.2	0.4	0.1	0.2	0.2	0.02	0.008	0.0016	0.444444	0.0212674	0.00819618	0.00160771	0.0196596
0.3	0.4	0.1	0.2	0.2	0.02	0.008	0.0024	0.444444	0.0212674	0.00819618	0.00241739	0.01885
0.4	0.4	0.1	0.2	0.2	0.02	0.008	0.0032	0.444444	0.0212674	0.00819618	0.00323098	0.0180364
0.5	0.4	0.1	0.2	0.2	0.02	0.008	0.004	0.444444	0.0212674	0.00819618	0.00404852	0.0172188
0.6	0.4	0.1	0.2	0.2	0.02	0.008	0.0048	0.444444	0.0212674	0.00819618	0.00487002	0.0163973
0.7	0.4	0.1	0.2	0.2	0.02	0.008	0.0056	0.444444	0.0212674	0.00819618	0.0056955	0.0155719
0.8	0.4	0.1	0.2	0.2	0.02	0.008	0.0064	0.444444	0.0212674	0.00819618	0.00652501	0.0147423
0.9	0.4	0.1	0.2	0.2	0.02	0.008	0.0072	0.444444	0.0212674	0.00819618	0.00735856	0.0139088
0.1	0.5	0.1	0.2	0.2	0.02	0.01	0.001	0.444444	0.0212674	0.0103082	0.00100301	0.0202644
0.2	0.5	0.1	0.2	0.2	0.02	0.01	0.002	0.444444	0.0212674	0.0103082	0.00201206	0.0192553
0.3	0.5	0.1	0.2	0.2	0.02	0.01	0.003	0.444444	0.0212674	0.0103082	0.00302722	0.0182401
0.4	0.5	0.1	0.2	0.2	0.02	0.01	0.004	0.444444	0.0212674	0.0103082	0.00404852	0.0172188
0.5	0.5	0.1	0.2	0.2	0.02	0.01	0.005	0.444444	0.0212674	0.0103082	0.00507601	0.0161913
0.6	0.5	0.1	0.2	0.2	0.02	0.01	0.006	0.444444	0.0212674	0.0103082	0.00610975	0.0151576
0.7	0.5	0.1	0.2	0.2	0.02	0.01	0.007	0.444444	0.0212674	0.0103082	0.00714979	0.0141176
0.8	0.5	0.1	0.2	0.2	0.02	0.01	0.008	0.444444	0.0212674	0.0103082	0.00819618	0.0130712
0.9	0.5	0.1	0.2	0.2	0.02	0.01	0.009	0.444444	0.0212674	0.0103082	0.00924897	0.0120184
0.1	0.6	0.1	0.2	0.2	0.02	0.012	0.0012	0.444444	0.0212674	0.0124463	0.00120433	0.020063
0.2	0.6	0.1	0.2	0.2	0.02	0.012	0.0024	0.444444	0.0212674	0.0124463	0.00241739	0.01885
0.3	0.6	0.1	0.2	0.2	0.02	0.012	0.0036	0.444444	0.0212674	0.0124463	0.00363926	0.0176281
0.4	0.6	0.1	0.2	0.2	0.02	0.012	0.0048	0.444444	0.0212674	0.0124463	0.00487002	0.0163973
0.5	0.6	0.1	0.2	0.2	0.02	0.012	0.006	0.444444	0.0212674	0.0124463	0.00610975	0.0151576
0.6	0.6	0.1	0.2	0.2	0.02	0.012	0.0072	0.444444	0.0212674	0.0124463	0.00735856	0.0139088
0.7	0.6	0.1	0.2	0.2	0.02	0.012	0.0084	0.444444	0.0212674	0.0124463	0.00861652	0.0126508
0.8	0.6	0.1	0.2	0.2	0.02	0.012	0.0096	0.444444	0.0212674	0.0124463	0.00988373	0.0113836
0.9	0.6	0.1	0.2	0.2	0.02	0.012	0.0108	0.444444	0.0212674	0.0124463	0.0111603	0.0101071
0.1	0.7	0.1	0.2	0.2	0.02	0.014	0.0014	0.444444	0.0212674	0.0146107	0.0014059	0.0198615
0.2	0.7	0.1	0.2	0.2	0.02	0.014	0.0028	0.444444	0.0212674	0.0146107	0.0028237	0.0184437
0.3	0.7	0.1	0.2	0.2	0.02	0.014	0.0042	0.444444	0.0212674	0.0146107	0.00425352	0.0170138
0.4	0.7	0.1	0.2	0.2	0.02	0.014	0.0056	0.444444	0.0212674	0.0146107	0.0056955	0.0155719
0.5	0.7	0.1	0.2	0.2	0.02	0.014	0.007	0.444444	0.0212674	0.0146107	0.00714979	0.0141176
0.6	0.7	0.1	0.2	0.2	0.02	0.014	0.0084	0.444444	0.0212674	0.0146107	0.00861652	0.0126508
0.7	0.7	0.1	0.2	0.2	0.02	0.014	0.0098	0.444444	0.0212674	0.0146107	0.0100958	0.0111715
0.8	0.7	0.1	0.2	0.2	0.02	0.014	0.0112	0.444444	0.0212674	0.0146107	0.0115879	0.00967948
0.9	0.7	0.1	0.2	0.2	0.02	0.014	0.0126	0.444444	0.0212674	0.0146107	0.0130928	0.00817456
0.1	0.8	0.1	0.2	0.2	0.02	0.016	0.0016	0.444444	0.0212674	0.0168021	0.00160771	0.0196596
0.2	0.8	0.1	0.2	0.2	0.02	0.016	0.0032	0.444444	0.0212674	0.0168021	0.00323098	0.0180364
0.3	0.8	0.1	0.2	0.2	0.02	0.016	0.0048	0.444444	0.0212674	0.0168021	0.00487002	0.0163973
0.4	0.8	0.1	0.2	0.2	0.02	0.016	0.0064	0.444444	0.0212674	0.0168021	0.00652501	0.0147423
0.5	0.8	0.1	0.2	0.2	0.02	0.016	0.008	0.444444	0.0212674	0.0168021	0.00819618	0.0130712
0.6	0.8	0.1	0.2	0.2	0.02	0.016	0.0096	0.444444	0.0212674	0.0168021	0.00988373	0.0113836
0.7	0.8	0.1	0.2	0.2	0.02	0.016	0.0112	0.444444	0.0212674	0.0168021	0.0115879	0.00967948
0.8	0.8	0.1	0.2	0.2	0.02	0.016	0.0128	0.444444	0.0212674	0.0168021	0.0133089	0.00795851
0.9	0.8	0.1	0.2	0.2	0.02	0.016	0.0144	0.444444	0.0212674	0.0168021	0.0150469	0.0062205
0.1	0.9	0.1	0.2	0.2	0.02	0.018	0.0018	0.444444	0.0212674	0.0190209	0.00180977	0.0194576
0.2	0.9	0.1	0.2	0.2	0.02	0.018	0.0036	0.444444	0.0212674	0.0190209	0.00363926	0.0176281
0.3	0.9	0.1	0.2	0.2	0.02	0.018	0.0054	0.444444	0.0212674	0.0190209	0.00548876	0.0157786
0.4	0.9	0.1	0.2	0.2	0.02	0.018	0.0072	0.444444	0.0212674	0.0190209	0.00735856	0.0139088
0.5	0.9	0.1	0.2	0.2	0.02	0.018	0.009	0.444444	0.0212674	0.0190209	0.00924897	0.0120184
0.6	0.9	0.1	0.2	0.2	0.02	0.018	0.0108	0.444444	0.0212674	0.0190209	0.0111603	0.0101071
0.7	0.9	0.1	0.2	0.2	0.02	0.018	0.0126	0.444444	0.0212674	0.0190209	0.0130928	0.00817456
0.8	0.9	0.1	0.2	0.2	0.02	0.018	0.0144	0.444444	0.0212674	0.0190209	0.0150469	0.0062205
0.9	0.9	0.1	0.2	0.2	0.02	0.018	0.0162	0.444444	0.0212674	0.0190209	0.0170228	0.0042446
0.1	0.1	0.2	0.2	0.2	0.04	0.004	0.0004	0.444444	0.0453686	0.00404852	0.000400481	0.0449681
0.2	0.1	0.2	0.2	0.2	0.04	0.004	0.0008	0.444444	0.0453686	0.00404852	0.000801924	0.0445667
0.3	0.1	0.2	0.2	0.2	0.04	0.004	0.0012	0.444444	0.0453686	0.00404852	0.00120433	0.0441643
0.4	0.1	0.2	0.2	0.2	0.04	0.004	0.0016	0.444444	0.0453686	0.00404852	0.00160771	0.0437609
0.5	0.1	0.2	0.2	0.2	0.04	0.004	0.002	0.444444	0.0453686	0.00404852	0.00201206	0.0433566
0.6	0.1	0.2	0.2	0.2	0.04	0.004	0.0024	0.444444	0.0453686	0.00404852	0.00241739	0.0429512
0.7	0.1	0.2	0.2	0.2	0.04	0.004	0.0028	0.444444	0.0453686	0.00404852	0.0028237	0.0425449
0.8	0.1	0.2	0.2	0.2	0.04	0.004	0.0032	0.444444	0.0453686	0.00404852	0.00323098	0.0421376
0.9	0.1	0.2	0.2	0.2	0.04	0.004	0.0036	0.444444	0.0453686	0.00404852	0.00363926	0.0417294
0.1	0.2	0.2	0.2	0.2	0.04	0.008	0.0008	0.444444	0.0453686	0.00819618	0.000801924	0.0445667
0.2	0.2	0.2	0.2	0.2	0.04	0.008	0.0016	0.444444	0.0453686	0.00819618	0.00160771	0.0437609
0.3	0.2	0.2	0.2	0.2	0.04	0.008	0.0024	0.444444	0.0453686	0.00819618	0.00241739	0.0429512
0.4	0.2	0.2	0.2	0.2	0.04	0.008	0.0032	0.444444	0.0453686	0.00819618	0.00323098	0.0421376
0.5	0.2	0.2	0.2	0.2	0.04	0.008	0.004	0.444444	0.0453686	0.00819618	0.00404852	0.0413201
0.6	0.2	0.2	0.2	0.2	0.04	0.008	0.0048	0.444444	0.0453686	0.00819618	0.00487002	0.0404986
0.7	0.2	0.2	0.2	0.2	0.04	0.008	0.0056	0.444444	0.0453686	0.00819618	0.0056955	0.0396731
0.8	0.2	0.2	0.2	0.2	0.04	0.008	0.0064	0.444444	0.0453686	0.00819618	0.00652501	0.0388436
0.9	0.2	0.2	0.2	0.2	0.04	0.008	0.0072	0.444444	0.0453686	0.00819618	0.00735856	0.0380101
0.1	0.3	0.2	0.2	0.2	0.04	0.012	0.0012	0.444444	0.0453686	0.0124463	0.00120433	0.0441643
0.2	0.3	0.2	0.2	0.2	0.04	0.012	0.0024	0.444444	0.0453686	0.0124463	0.00241739	0.0429512
0.3	0.3	0.2	0.2	0.2	0.04	0.012	0.0036	0.444444	0.0453686	0.0124463	0.00363926	0.0417294
0.4	0.3	0.2	0.2	0.2	0.04	0.012	0.0048	0.444444	0.0453686	0.0124463	0.00487002	0.0404986
0.5	0.3	0.2	0.2	0.2	0.04	0.012	0.006	0.444444	0.0453686	0.0124463	0.00610975	0.0392589
0.6	0.3	0.2	0.2	0.2	0.04	0.012	0.0072	0.444444	0.0453686	0.0124463	0.00735856	0.0380101
0.7	0.3	0.2	0.2	0.2	0.04	0.012	0.0084	0.444444	0.0453686	0.0124463	0.00861652	0.0367521
0.8	0.3	0.2	0.2	0.2	0.04	0.012	0.0096	0.444444	0.0453686	0.0124463	0.00988373	0.0354849
0.9	0.3	0.2	0.2	0.2	0.04	0.012	0.0108	0.444444	0.0453686	0.0124463	0.0111603	0.0342083
0.1	0.4	0.2	0.2	0.2	0.04	0.016	0.0016	0.444444	0.0453686	0.0168021	0.00160771	0.0437609
0.2	0.4	0.2	0.2	0.2	0.04	0.016	0.0032	0.444444	0.0453686	0.0168021	0.00323098	0.0421376
0.3	0.4	0.2	0.2	0.2	0.04	0.016	0.0048	0.444444	0.0453686	0.0168021	0.00487002	0.0404986
0.4	0.4	0.2	0.2	0.2	0.04	0.016	0.0064	0.444444	0.0453686	0.0168021	0.00652501	0.0388436
0.5	0.4	0.2	0.2	0.2	0.04	0.016	0.008	0.444444	0.0453686	0.0168021	0.00819618	0.0371724
0.6	0.4	0.2	0.2	0.2	0.04	0.016	0.0096	0.444444	0.0453686	0.0168021	0.00988373	0.0354849
0.7	0.4	0.2	0.2	0.2	0.04	0.016	0.0112	0.444444	0.0453686	0.0168021	0.0115879	0.0337807
0.8	0.4	0.2	0.2	0.2	0.04	0.016	0.0128	0.444444	0.0453686	0.0168021	0.0133089	0.0320598
0.9	0.4	0.2	0.2	0.2	0.04	0.016	0.0144	0.444444	0.0453686	0.0168021	0.0150469	0.0303218
0.1	0.5	0.2	0.2	0.2	0.04	0.02	0.002	0.444444	0.0453686	0.0212674	0.00201206	0.0433566
0.2	0.5	0.2	0.2	0.2	0.04	0.02	0.004	0.444444	0.0453686	0.0212674	0.00404852	0.0413201
0.3	0.5	0.2	0.2	0.2	0.04	0.02	0.006	0.444444	0.0453686	0.0212674	0.00610975	0.0392589
0.4	0.5	0.2	0.2	0.2	0.04	0.02	0.008	0.444444	0.0453686	0.0212674	0.00819618	0.0371724
0.5	0.5	0.2	0.2	0.2	0.04	0.02	0.01	0.444444	0.0453686	0.0212674	0.0103082	0.0350604
0.6	0.5	0.2	0.2	0.2	0.04	0.02	0.012	0.444444	0.0453686	0.0212674	0.0124463	0.0329224
0.7	0.5	0.2	0.2	0.2	0.04	0.02	0.014	0.444444	0.0453686	0.0212674	0.0146107	0.0307579
0.8	0.5	0.2	0.2	0.2	0.04	0.02	0.016	0.444444	0.0453686	0.0212674	0.0168021	0.0285665
0.9	0.5	0.2	0.2	0.2	0.04	0.02	0.018	0.444444	0.0453686	0.0212674	0.0190209	0.0263478
0.1	0.6	0.2	0.2	0.2	0.04	0.024	0.0024	0.444444	0.0453686	0.0258456	0.00241739	0.0429512
0.2	0.6	0.2	0.2	0.2	0.04	0.024	0.0048	0.444444	0.0453686	0.0258456	0.00487002	0.0404986
0.3	0.6	0.2	0.2	0.2	0.04	0.024	0.0072	0.444444	0.0453686	0.0258456	0.00735856	0.0380101
0.4	0.6	0.2	0.2	0.2	0.04	0.024	0.0096	0.444444	0.0453686	0.0258456	0.00988373	0.0354849
0.5	0.6	0.2	0.2	0.2	0.04	0.024	0.012	0.444444	0.0453686	0.0258456	0.0124463	0.0329224
0.6	0.6	0.2	0.2	0.2	0.04	0.024	0.0144	0.444444	0.0453686	0.0258456	0.0150469	0.0303218
0.7	0.6	0.2	0.2	0.2	0.04	0.024	0.0168	0.444444	0.0453686	0.0258456	0.0176863	0.0276823
0.8	0.6	0.2	0.2	0.2	0.04	0.024	0.0192	0.444444	0.0453686	0.0258456	0.0203654	0.0250032
0.9	0.6	0.2	0.2	0.2	0.04	0.024	0.0216	0.444444	0.0453686	0.0258456	0.0230849	0.0222837
0.1	0.7	0.2	0.2	0.2	0.04	0.028	0.0028	0.444444	0.0453686	0.0305408	0.0028237	0.0425449
0.2	0.7	0.2	0.2	0.2	0.04	0.028	0.0056	0.444444	0.0453686	0.0305408	0.0056955	0.0396731
0.3	0.7	0.2	0.2	0.2	0.04	0.028	0.0084	0.444444	0.0453686	0.0305408	0.00861652	0.0367521
0.4	0.7	0.2	0.2	0.2	0.04	0.028	0.0112	0.444444	0.0453686	0.0305408	0.0115879	0.0337807
0.5	0.7	0.2	0.2	0.2	0.04	0.028	0.014	0.444444	0.0453686	0.0305408	0.0146107	0.0307579
0.6	0.7	0.2	0.2	0.2	0.04	0.028	0.0168	0.444444	0.0453686	0.0305408	0.0176863	0.0276823
0.7	0.7	0.2	0.2	0.2	0.04	0.028	0.0196	0.444444	0.0453686	0.0305408	0.0208158	0.0245528
0.8	0.7	0.2	0.2	0.2	0.04	0.028	0.0224	0.444444	0.0453686	0.0305408	0.0240005	0.0213681
0.9	0.7	0.2	0.2	0.2	0.04	0.028	0.0252	0.444444	0.0453686	0.0305408	0.0272417	0.0181269
0.1	0.8	0.2	0.2	0.2	0.04	0.032	0.0032	0.444444	0.0453686	0.0353569	0.00323098	0.0421376
0.2	0.8	0.2	0.2	0.2	0.04	0.032	0.0064	0.444444	0.0453686	0.0353569	0.00652501	0.0388436
0.3	0.8	0.2	0.2	0.2	0.04	0.032	0.0096	0.444444	0.0453686	0.0353569	0.00988373	0.0354849
0.4	0.8	0.2	0.2	0.2	0.04	0.032	0.0128	0.444444	0.0453686	0.0353569	0.0133089	0.0320598
0.5	0.8	0.2	0.2	0.2	0.04	0.032	0.016	0.444444	0.0453686	0.0353569	0.0168021	0.0285665
0.6	0.8	0.2	0.2	0.2	0.04	0.032	0.0192	0.444444	0.0453686	0.0353569	0.0203654	0.0250032
0.7	0.8	0.2	0.2	0.2	0.04	0.032	0.0224	0.444444	0.0453686	0.0353569	0.0240005	0.0213681
0.8	0.8	0.2	0.2	0.2	0.04	0.032	0.0256	0.444444	0.0453686	0.0353569	0.0277094	0.0176592
0.9	0.8	0.2	0.2	0.2	0.04	0.032	0.0288	0.444444	0.0453686	0.0353569	0.0314942	0.0138744
0.1	0.9	0.2	0.2	0.2	0.04	0.036	0.0036	0.444444	0.0453686	0.040298	0.00363926	0.0417294
0.2	0.9	0.2	0.2	0.2	0.04	0.036	0.0072	0.444444	0.0453686	0.040298	0.00735856	0.0380101
0.3	0.9	0.2	0.2	0.2	0.04	0.036	0.0108	0.444444	0.0453686	0.040298	0.0111603	0.0342083
0.4	0.9	0.2	0.2	0.2	0.04	0.036	0.0144	0.444444	0.0453686	0.040298	0.0150469	0.0303218
0.5	0.9	0.2	0.2	0.2	0.04	0.036	0.018	0.444444	0.0453686	0.040298	0.0190209	0.0263478
0.6	0.9	0.2	0.2	0.2	0.04	0.036	0.0216	0.444444	0.0453686	0.040298	0.0230849	0.0222837
0.7	0.9	0.2	0.2	0.2	0.04	0.036	0.0252	0.444444	0.0453686	0.040298	0.0272417	0.0181269
0.8	0.9	0.2	0.2	0.2	0.04	0.036	0.0288	0.444444	0.0453686	0.040298	0.0314942	0.0138744
0.9	0.9	0.2	0.2	0.2	0.04	0.036	0.0324	0.444444	0.0453686	0.040298	0.0358453	0.00952335
0.1	0.1	0.3	0.2	0.2	0.06	0.006	0.0006	0.444444	0.0728306	0.00610975	0.000601082	0.0722295
0.2	0.1	0.3	0.2	0.2	0.06	0.006	0.0012	0.444444	0.0728306	0.00610975	0.00120433	0.0716262
0.3	0.1	0.3	0.2	0.2	0.06	0.006	0.0018	0.444444	0.0728306	0.00610975	0.00180977	0.0710208
0.4	0.1	0.3	0.2	0.2	0.06	0.006	0.0024	0.444444	0.0728306	0.00610975	0.00241739	0.0704132
0.5	0.1	0.3	0.2	0.2	0.06	0.006	0.003	0.444444	0.0728306	0.00610975	0.00302722	0.0698034
0.6	0.1	0.3	0.2	0.2	0.06	0.006	0.0036	0.444444	0.0728306	0.00610975	0.00363926	0.0691913
0.7	0.1	0.3	0.2	0.2	0.06	0.006	0.0042	0.444444	0.0728306	0.00610975	0.00425352	0.0685771
0.8	0.1	0.3	0.2	0.2	0.06	0.006	0.0048	0.444444	0.0728306	0.00610975	0.00487002	0.0679606
0.9	0.1	0.3	0.2	0.2	0.06	0.006	0.0054	0.444444	0.0728306	0.00610975	0.00548876	0.0673418
0.1	0.2	0.3	0.2	0.2	0.06	0.012	0.0012	0.444444	0.0728306	0.0124463	0.00120433	0.0716262
0.2	0.2	0.3	0.2	0.2	0.06	0.012	0.0024	0.444444	0.0728306	0.0124463	0.00241739	0.0704132
0.3	0.2	0.3	0.2	0.2	0.06	0.012	0.0036	0.444444	0.0728306	0.0124463	0.00363926	0.0691913
0.4	0.2	0.3	0.2	0.2	0.06	0.012	0.0048	0.444444	0.0728306	0.0124463	0.00487002	0.0679606
0.5	0.2	0.3	0.2	0.2	0.06	0.012	0.006	0.444444	0.0728306	0.0124463	0.00610975	0.0667208
0.6	0.2	0.3	0.2	0.2	0.06	0.012	0.0072	0.444444	0.0728306	0.0124463	0.00735856	0.065472
0.7	0.2	0.3	0.2	0.2	0.06	0.012	0.0084	0.444444	0.0728306	0.0124463	0.00861652	0.0642141
0.8	0.2	0.3	0.2	0.2	0.06	0.012	0.0096	0.444444	0.0728306	0.0124463	0.00988373	0.0629468
0.9	0.2	0.3	0.2	0.2	0.06	0.012	0.0108	0.444444	0.0728306	0.0124463	0.0111603	0.0616703
0.1	0.3	0.3	0.2	0.2	0.06	0.018	0.0018	0.444444	0.0728306	0.0190209	0.00180977	0.0710208
0.2	0.3	0.3	0.2	0.2	0.06	0.018	0.0036	0.444444	0.0728306	0.0190209	0.00363926	0.0691913
0.3	0.3	0.3	0.2	0.2	0.06	0.018	0.0054	0.444444	0.0728306	0.0190209	0.00548876	0.0673418
0.4	0.3	0.3	0.2	0.2	0.06	0.018	0.0072	0.444444	0.0728306	0.0190209	0.00735856	0.065472
0.5	0.3	0.3	0.2	0.2	0.06	0.018	0.009	0.444444	0.0728306	0.0190209	0.00924897	0.0635816
0.6	0.3	0.3	0.2	0.2	0.06	0.018	0.0108	0.444444	0.0728306	0.0190209	0.0111603	0.0616703
0.7	0.3	0.3	0.2	0.2	0.06	0.018	0.0126	0.444444	0.0728306	0.0190209	0.0130928	0.0597378
0.8	0.3	0.3	0.2	0.2	0.06	0.018	0.0144	0.444444	0.0728306	0.0190209	0.0150469	0.0577837
0.9	0.3	0.3	0.2	0.2	0.06	0.018	0.0162	0.444444	0.0728306	0.0190209	0.0170228	0.0558078
0.1	0.4	0.3	0.2	0.2	0.06	0.024	0.0024	0.444444	0.0728306	0.0258456	0.00241739	0.0704132
0.2	0.4	0.3	0.2	0.2	0.06	0.024	0.0048	0.444444	0.0728306	0.0258456	0.00487002	0.0679606
0.3	0.4	0.3	0.2	0.2	0.06	0.024	0.0072	0.444444	0.0728306	0.0258456	0.00735856	0.065472
0.4	0.4	0.3	0.2	0.2	0.06	0.024	0.0096	0.444444	0.0728306	0.0258456	0.00988373	0.0629468
0.5	0.4	0.3	0.2	0.2	0.06	0.024	0.012	0.444444	0.0728306	0.0258456	0.0124463	0.0603843
0.6	0.4	0.3	0.2	0.2	0.06	0.024	0.0144	0.444444	0.0728306	0.0258456	0.0150469	0.0577837
0.7	0.4	0.3	0.2	0.2	0.06	0.024	0.0168	0.444444	0.0728306	0.0258456	0.0176863	0.0551443
0.8	0.4	0.3	0.2	0.2	0.06	0.024	0.0192	0.444444	0.0728306	0.0258456	0.0203654	0.0524652
0.9	0.4	0.3	0.2	0.2	0.06	0.024	0.0216	0.444444	0.0728306	0.0258456	0.0230849	0.0497457
0.1	0.5	0.3	0.2	0.2	0.06	0.03	0.003	0.444444	0.0728306	0.0329335	0.00302722	0.0698034
0.2	0.5	0.3	0.2	0.2	0.06	0.03	0.006	0.444444	0.0728306	0.0329335	0.00610975	0.0667208
0.3	0.5	0.3	0.2	0.2	0.06	0.03	0.009	0.444444	0.0728306	0.0329335	0.00924897	0.0635816
0.4	0.5	0.3	0.2	0.2	0.06	0.03	0.012	0.444444	0.0728306	0.0329335	0.0124463	0.0603843
0.5	0.5	0.3	0.2	0.2	0.06	0.03	0.015	0.444444	0.0728306	0.0329335	0.0157031	0.0571275
0.6	0.5	0.3	0.2	0.2	0.06	0.03	0.018	0.444444	0.0728306	0.0329335	0.0190209	0.0538097
0.7	0.5	0.3	0.2	0.2	0.06	0.03	0.021	0.444444	0.0728306	0.0329335	0.0224012	0.0504294
0.8	0.5	0.3	0.2	0.2	0.06	0.03	0.024	0.444444	0.0728306	0.0329335	0.0258456	0.0469849
0.9	0.5	0.3	0.2	0.2	0.06	0.03	0.027	0.444444	0.0728306	0.0329335	0.0293558	0.0434748
0.1	0.6	0.3	0.2	0.2	0.06	0.036	0.0036	0.444444	0.0728306	0.040298	0.00363926	0.0691913
0.2	0.6	0.3	0.2	0.2	0.06	0.036	0.0072	0.444444	0.0728306	0.040298	0.00735856	0.065472
0.3	0.6	0.3	0.2	0.2	0.06	0.036	0.0108	0.444444	0.0728306	0.040298	0.0111603	0.0616703
0.4	0.6	0.3	0.2	0.2	0.06	0.036	0.0144	0.444444	0.0728306	0.040298	0.0150469	0.0577837
0.5	0.6	0.3	0.2	0.2	0.06	0.036	0.018	0.444444	0.0728306	0.040298	0.0190209	0.0538097
0.6	0.6	0.3	0.2	0.2	0.06	0.036	0.0216	0.444444	0.0728306	0.040298	0.0230849	0.0497457
0.7	0.6	0.3	0.2	0.2	0.06	0.036	0.0252	0.444444	0.0728306	0.040298	0.0272417	0.0455889
0.8	0.6	0.3	0.2	0.2	0.06	0.036	0.0288	0.444444	0.0728306	0.040298	0.0314942	0.0413364
0.9	0.6	0.3	0.2	0.2	0.06	0.036	0.0324	0.444444	0.0728306	0.040298	0.0358453	0.0369853
0.1	0.7	0.3	0.2	0.2	0.06	0.042	0.0042	0.444444	0.0728306	0.0479539	0.00425352	0.0685771
0.2	0.7	0.3	0.2	0.2	0.06	0.042	0.0084	0.444444	0.0728306	0.0479539	0.00861652	0.0642141
0.3	0.7	0.3	0.2	0.2	0.06	0.042	0.0126	0.444444	0.0728306	0.0479539	0.0130928	0.0597378
0.4	0.7	0.3	0.2	0.2	0.06	0.042	0.0168	0.444444	0.0728306	0.0479539	0.0176863	0.0551443
0.5	0.7	0.3	0.2	0.2	0.06	0.042	0.021	0.444444	0.0728306	0.0479539	0.0224012	0.0504294
0.6	0.7	0.3	0.2	0.2	0.06	0.042	0.0252	0.444444	0.0728306	0.0479539	0.0272417	0.0455889
0.7	0.7	0.3	0.2	0.2	0.06	0.042	0.0294	0.444444	0.0728306	0.0479539	0.0322125	0.0406181
0.8	0.7	0.3	0.2	0.2	0.06	0.042	0.0336	0.444444	0.0728306	0.0479539	0.0373181	0.0355125
0.9	0.7	0.3	0.2	0.2	0.06	0.042	0.0378	0.444444	0.0728306	0.0479539	0.0425635	0.0302671
0.1	0.8	0.3	0.2	0.2	0.06	0.048	0.0048	0.444444	0.0728306	0.0559167	0.00487002	0.0679606
0.2	0.8	0.3	0.2	0.2	0.06	0.048	0.0096	0.444444	0.0728306	0.0559167	0.00988373	0.0629468
0.3	0.8	0.3	0.2	0.2	0.06	0.048	0.0144	0.444444	0.0728306	0.0559167	0.0150469	0.0577837
0.4	0.8	0.3	0.2	0.2	0.06	0.048	0.0192	0.444444	0.0728306	0.0559167	0.0203654	0.0524652
0.5	0.8	0.3	0.2	0.2	0.06	0.048	0.024	0.444444	0.0728306	0.0559167	0.0258456	0.0469849
0.6	0.8	0.3	0.2	0.2	0.06	0.048	0.0288	0.444444	0.0728306	0.0559167	0.0314942	0.0413364
0.7	0.8	0.3	0.2	0.2	0.06	0.048	0.0336	0.444444	0.0728306	0.0559167	0.0373181	0.0355125
0.8	0.8	0.3	0.2	0.2	0.06	0.048	0.0384	0.444444	0.0728306	0.0559167	0.0433246	0.029506
0.9	0.8	0.3	0.2	0.2	0.06	0.048	0.0432	0.444444	0.0728306	0.0559167	0.0495214	0.0233092
0.1	0.9	0.3	0.2	0.2	0.06	0.054	0.0054	0.444444	0.0728306	0.064203	0.00548876	0.0673418
0.2	0.9	0.3	0.2	0.2	0.06	0.054	0.0108	0.444444	0.0728306	0.064203	0.0111603	0.0616703
0.3	0.9	0.3	0.2	0.2	0.06	0.054	0.0162	0.444444	0.0728306	0.064203	0.0170228	0.0558078
0.4	0.9	0.3	0.2	0.2	0.06	0.054	0.0216	0.444444	0.0728306	0.064203	0.0230849	0.0497457
0.5	0.9	0.3	0.2	0.2	0.06	0.054	0.027	0.444444	0.0728306	0.064203	0.0293558	0.0434748
0.6	0.9	0.3	0.2	0.2	0.06	0.054	0.0324	0.444444	0.0728306	0.064203	0.0358453	0.0369853
0.7	0.9	0.3	0.2	0.2	0.06	0.054	0.0378	0.444444	0.0728306	0.064203	0.0425635	0.0302671
0.8	0.9	0.3	0.2	0.2	0.06	0.054	0.0432	0.444444	0.0728306	0.064203	0.0495214	0.0233092
0.9	0.9	0.3	0.2	0.2	0.06	0.054	0.0486	0.444444	0.0728306	0.064203	0.0567305	0.0161001
0.1	0.1	0.4	0.2	0.2	0.08	0.008	0.0008	0.444444	0.104308	0.00819618	0.000801924	0.103506
0.2	0.1	0.4	0.2	0.2	0.08	0.008	0.0016	0.444444	0.104308	0.00819618	0.00160771	0.102701
0.3	0.1	0.4	0.2	0.2	0.08	0.008	0.0024	0.444444	0.104308	0.00819618	0.00241739	0.101891
0.4	0.1	0.4	0.2	0.2	0.08	0.008	0.0032	0.444444	0.104308	0.00819618	0.00323098	0.101077
0.5	0.1	0.4	0.2	0.2	0.08	0.008	0.004	0.444444	0.104308	0.00819618	0.00404852	0.10026
0.6	0.1	0.4	0.2	0.2	0.08	0.008	0.0048	0.444444	0.104308	0.00819618	0.00487002	0.0994384
0.7	0.1	0.4	0.2	0.2	0.08	0.008	0.0056	0.444444	0.104308	0.00819618	0.0056955	0.0986129
0.8	0.1	0.4	0.2	0.2	0.08	0.008	0.0064	0.444444	0.104308	0.00819618	0.00652501	0.0977834
0.9	0.1	0.4	0.2	0.2	0.08	0.008	0.0072	0.444444	0.104308	0.00819618	0.00735856	0.0969498
0.1	0.2	0.4	0.2	0.2	0.08	0.016	0.0016	0.444444	0.104308	0.0168021	0.00160771	0.102701
0.2	0.2	0.4	0.2	0.2	0.08	0.016	0.0032	0.444444	0.104308	0.0168021	0.00323098	0.101077
0.3	0.2	0.4	0.2	0.2	0.08	0.016	0.0048	0.444444	0.104308	0.0168021	0.00487002	0.0994384
0.4	0.2	0.4	0.2	0.2	0.08	0.016	0.0064	0.444444	0.104308	0.0168021	0.00652501	0.0977834
0.5	0.2	0.4	0.2	0.2	0.08	0.016	0.008	0.444444	0.104308	0.0168021	0.00819618	0.0961122
0.6	0.2	0.4	0.2	0.2	0.08	0.016	0.0096	0.444444	0.104308	0.0168021	0.00988373	0.0944247
0.7	0.2	0.4	0.2	0.2	0.08	0.016	0.0112	0.444444	0.104308	0.0168021	0.0115879	0.0927205
0.8	0.2	0.4	0.2	0.2	0.08	0.016	0.0128	0.444444	0.104308	0.0168021	0.0133089	0.0909995
0.9	0.2	0.4	0.2	0.2	0.08	0.016	0.0144	0.444444	0.104308	0.0168021	0.0150469	0.0892615
0.1	0.3	0.4	0.2	0.2	0.08	0.024	0.0024	0.444444	0.104308	0.0258456	0.00241739	0.101891
0.2	0.3	0.4	0.2	0.2	0.08	0.024	0.0048	0.444444	0.104308	0.0258456	0.00487002	0.0994384
0.3	0.3	0.4	0.2	0.2	0.08	0.024	0.0072	0.444444	0.104308	0.0258456	0.00735856	0.0969498
0.4	0.3	0.4	0.2	0.2	0.08	0.024	0.0096	0.444444	0.104308	0.0258456	0.00988373	0.0944247
0.5	0.3	0.4	0.2	0.2	0.08	0.024	0.012	0.444444	0.104308	0.0258456	0.0124463	0.0918621
0.6	0.3	0.4	0.2	0.2	0.08	0.024	0.0144	0.444444	0.104308	0.0258456	0.0150469	0.0892615
0.7	0.3	0.4	0.2	0.2	0.08	0.024	0.0168	0.444444	0.104308	0.0258456	0.0176863	0.0866221
0.8	0.3	0.4	0.2	0.2	0.08	0.024	0.0192	0.444444	0.104308	0.0258456	0.0203654	0.083943
0.9	0.3	0.4	0.2	0.2	0.08	0.024	0.0216	0.444444	0.104308	0.0258456	0.0230849	0.0812235
0.1	0.4	0.4	0.2	0.2	0.08	0.032	0.0032	0.444444	0.104308	0.0353569	0.00323098	0.101077
0.2	0.4	0.4	0.2	0.2	0.08	0.032	0.0064	0.444444	0.104308	0.0353569	0.00652501	0.0977834
0.3	0.4	0.4	0.2	0.2	0.08	0.032	0.0096	0.444444	0.104308	0.0353569	0.00988373	0.0944247
0.4	0.4	0.4	0.2	0.2	0.08	0.032	0.0128	0.444444	0.104308	0.0353569	0.0133089	0.0909995
0.5	0.4	0.4	0.2	0.2	0.08	0.032	0.016	0.444444	0.104308	0.0353569	0.0168021	0.0875063
0.6	0.4	0.4	0.2	0.2	0.08	0.032	0.0192	0.444444	0.104308	0.0353569	0.0203654	0.083943
0.7	0.4	0.4	0.2	0.2	0.08	0.032	0.0224	0.444444	0.104308	0.0353569	0.0240005	0.0803079
0.8	0.4	0.4	0.2	0.2	0.08	0.032	0.0256	0.444444	0.104308	0.0353569	0.0277094	0.0765989
0.9	0.4	0.4	0.2	0.2	0.08	0.032	0.0288	0.444444	0.104308	0.0353569	0.0314942	0.0728142
0.1	0.5	0.4	0.2	0.2	0.08	0.04	0.004	0.444444	0.104308	0.0453686	0.00404852	0.10026
0.2	0.5	0.4	0.2	0.2	0.08	0.04	0.008	0.444444	0.104308	0.0453686	0.00819618	0.0961122
0.3	0.5	0.4	0.2	0.2	0.08	0.04	0.012	0.444444	0.104308	0.0453686	0.0124463	0.0918621
0.4	0.5	0.4	0.2	0.2	0.08	0.04	0.016	0.444444	0.104308	0.0453686	0.0168021	0.0875063
0.5	0.5	0.4	0.2	0.2	0.08	0.04	0.02	0.444444	0.104308	0.0453686	0.0212674	0.083041
0.6	0.5	0.4	0.2	0.2	0.08	0.04	0.024	0.444444	0.104308	0.0453686	0.0258456	0.0784628
0.7	0.5	0.4	0.2	0.2	0.08	0.04	0.028	0.444444	0.104308	0.0453686	0.0305408	0.0737676
0.8	0.5	0.4	0.2	0.2	0.08	0.04	0.032	0.444444	0.104308	0.0453686	0.0353569	0.0689515
0.9	0.5	0.4	0.2	0.2	0.08	0.04	0.036	0.444444	0.104308	0.0453686	0.040298	0.0640104
0.1	0.6	0.4	0.2	0.2	0.08	0.048	0.0048	0.444444	0.104308	0.0559167	0.00487002	0.0994384
0.2	0.6	0.4	0.2	0.2	0.08	0.048	0.0096	0.444444	0.104308	0.0559167	0.00988373	0.0944247
0.3	0.6	0.4	0.2	0.2	0.08	0.048	0.0144	0.444444	0.104308	0.0559167	0.0150469	0.0892615
0.4	0.6	0.4	0.2	0.2	0.08	0.048	0.0192	0.444444	0.104308	0.0559167	0.0203654	0.083943
0.5	0.6	0.4	0.2	0.2	0.08	0.048	0.024	0.444444	0.104308	0.0559167	0.0258456	0.0784628
0.6	0.6	0.4	0.2	0.2	0.08	0.048	0.0288	0.444444	0.104308	0.0559167	0.0314942	0.0728142
0.7	0.6	0.4	0.2	0.2	0.08	0.048	0.0336	0.444444	0.104308	0.0559167	0.0373181	0.0669903
0.8	0.6	0.4	0.2	0.2	0.08	0.048	0.0384	0.444444	0.104308	0.0559167	0.0433246	0.0609838
0.9	0.6	0.4	0.2	0.2	0.08	0.048	0.0432	0.444444	0.104308	0.0559167	0.0495214	0.054787
0.1	0.7	0.4	0.2	0.2	0.08	0.056	0.0056	0.444444	0.104308	0.06704	0.0056955	0.0986129
0.2	0.7	0.4	0.2	0.2	0.08	0.056	0.0112	0.444444	0.104308	0.06704	0.0115879	0.0927205
0.3	0.7	0.4	0.2	0.2	0.08	0.056	0.0168	0.444444	0.104308	0.06704	0.0176863	0.0866221
0.4	0.7	0.4	0.2	0.2	0.08	0.056	0.0224	0.444444	0.104308	0.06704	0.0240005	0.0803079
0.5	0.7	0.4	0.2	0.2	0.08	0.056	0.028	0.444444	0.104308	0.06704	0.0305408	0.0737676
0.6	0.7	0.4	0.2	0.2	0.08	0.056	0.0336	0.444444	0.104308	0.06704	0.0373181	0.0669903
0.7	0.7	0.4	0.2	0.2	0.08	0.056	0.0392	0.444444	0.104308	0.06704	0.0443439	0.0599645
0.8	0.7	0.4	0.2	0.2	0.08	0.056	0.0448	0.444444	0.104308	0.06704	0.0516307	0.0526777
0.9	0.7	0.4	0.2	0.2	0.08	0.056	0.0504	0.444444	0.104308	0.06704	0.0591914	0.045117
0.1	0.8	0.4	0.2	0.2	0.08	0.064	0.0064	0.444444	0.104308	0.0787812	0.00652501	0.0977834
0.2	0.8	0.4	0.2	0.2	0.08	0.064	0.0128	0.444444	0.104308	0.0787812	0.0133089	0.0909995
0.3	0.8	0.4	0.2	0.2	0.08	0.064	0.0192	0.444444	0.104308	0.0787812	0.0203654	0.083943
0.4	0.8	0.4	0.2	0.2	0.08	0.064	0.0256	0.444444	0.104308	0.0787812	0.0277094	0.0765989
0.5	0.8	0.4	0.2	0.2	0.08	0.064	0.032	0.444444	0.104308	0.0787812	0.0353569	0.0689515
0.6	0.8	0.4	0.2	0.2	0.08	0.064	0.0384	0.444444	0.104308	0.0787812	0.0433246	0.0609838
0.7	0.8	0.4	0.2	0.2	0.08	0.064	0.0448	0.444444	0.104308	0.0787812	0.0516307	0.0526777
0.8	0.8	0.4	0.2	0.2	0.08	0.064	0.0512	0.444444	0.104308	0.0787812	0.0602947	0.0440137
0.9	0.8	0.4	0.2	0.2	0.08	0.064	0.0576	0.444444	0.104308	0.0787812	0.0693374	0.034971
0.1	0.9	0.4	0.2	0.2	0.08	0.072	0.0072	0.444444	0.104308	0.091187	0.00735856	0.0969498
0.2	0.9	0.4	0.2	0.2	0.08	0.072	0.0144	0.444444	0.104308	0.091187	0.0150469	0.0892615
0.3	0.9	0.4	0.2	0.2	0.08	0.072	0.0216	0.444444	0.104308	0.091187	0.0230849	0.0812235
0.4	0.9	0.4	0.2	0.2	0.08	0.072	0.0288	0.444444	0.104308	0.091187	0.0314942	0.0728142
0.5	0.9	0.4	0.2	0.2	0.08	0.072	0.036	0.444444	0.104308	0.091187	0.040298	0.0640104
0.6	0.9	0.4	0.2	0.2	0.08	0.072	0.0432	0.444444	0.104308	0.091187	0.0495214	0.054787
0.7	0.9	0.4	0.2	0.2	0.08	0.072	0.0504	0.444444	0.104308	0.091187	0.0591914	0.045117
0.8	0.9	0.4	0.2	0.2	0.08	0.072	0.0576	0.444444	0.104308	0.091187	0.0693374	0.034971
0.9	0.9	0.4	0.2	0.2	0.08	0.072	0.0648	0.444444	0.104308	0.091187	0.0799911	0.0243173
0.1	0.1	0.5	0.2	0.2	0.1	0.01	0.001	0.444444	0.140625	0.0103082	0.00100301	0.139622
0.2	0.1	0.5	0.2	0.2	0.1	0.01	0.002	0.444444	0.140625	0.0103082	0.00201206	0.138613
0.3	0.1	0.5	0.2	0.2	0.1	0.01	0.003	0.444444	0.140625	0.0103082	0.00302722	0.137598
0.4	0.1	0.5	0.2	0.2	0.1	0.01	0.004	0.444444	0.140625	0.0103082	0.00404852	0.136576
0.5	0.1	0.5	0.2	0.2	0.1	0.01	0.005	0.444444	0.140625	0.0103082	0.00507601	0.135549
0.6	0.1	0.5	0.2	0.2	0.1	0.01	0.006	0.444444	0.140625	0.0103082	0.00610975	0.134515
0.7	0.1	0.5	0.2	0.2	0.1	0.01	0.007	0.444444	0.140625	0.0103082	0.00714979	0.133475
0.8	0.1	0.5	0.2	0.2	0.1	0.01	0.008	0.444444	0.140625	0.0103082	0.00819618	0.132429
0.9	0.1	0.5	0.2	0.2	0.1	0.01	0.009	0.444444	0.140625	0.0103082	0.00924897	0.131376
0.1	0.2	0.5	0.2	0.2	0.1	0.02	0.002	0.444444	0.140625	0.0212674	0.00201206	0.138613
0.2	0.2	0.5	0.2	0.2	0.1	0.02	0.004	0.444444	0.140625	0.0212674	0.00404852	0.136576
0.3	0.2	0.5	0.2	0.2	0.1	0.02	0.006	0.444444	0.140625	0.0212674	0.00610975	0.134515
0.4	0.2	0.5	0.2	0.2	0.1	0.02	0.008	0.444444	0.140625	0.0212674	0.00819618	0.132429
0.5	0.2	0.5	0.2	0.2	0.1	0.02	0.01	0.444444	0.140625	0.0212674	0.0103082	0.130317
0.6	0.2	0.5	0.2	0.2	0.1	0.02	0.012	0.444444	0.140625	0.0212674	0.0124463	0.128179
0.7	0.2	0.5	0.2	0.2	0.1	0.02	0.014	0.444444	0.140625	0.0212674	0.0146107	0.126014
0.8	0.2	0.5	0.2	0.2	0.1	0.02	0.016	0.444444	0.140625	0.0212674	0.0168021	0.123823
0.9	0.2	0.5	0.2	0.2	0.1	0.02	0.018	0.444444	0.140625	0.0212674	0.0190209	0.121604
0.1	0.3	0.5	0.2	0.2	0.1	0.03	0.003	0.444444	0.140625	0.0329335	0.00302722	0.137598
0.2	0.3	0.5	0.2	0.2	0.1	0.03	0.006	0.444444	0.140625	0.0329335	0.00610975	0.134515
0.3	0.3	0.5	0.2	0.2	0.1	0.03	0.009	0.444444	0.140625	0.0329335	0.00924897	0.131376
0.4	0.3	0.5	0.2	0.2	0.1	0.03	0.012	0.444444	0.140625	0.0329335	0.0124463	0.128179
0.5	0.3	0.5	0.2	0.2	0.1	0.03	0.015	0.444444	0.140625	0.0329335	0.0157031	0.124922
0.6	0.3	0.5	0.2	0.2	0.1	0.03	0.018	0.444444	0.140625	0.0329335	0.0190209	0.121604
0.7	0.3	0.5	0.2	0.2	0.1	0.03	0.021	0.444444	0.140625	0.0329335	0.0224012	0.118224
0.8	0.3	0.5	0.2	0.2	0.1	0.03	0.024	0.444444	0.140625	0.0329335	0.0258456	0.114779
0.9	0.3	0.5	0.2	0.2	0.1	0.03	0.027	0.444444	0.140625	0.0329335	0.0293558	0.111269
0.1	0.4	0.5	0.2	0.2	0.1	0.04	0.004	0.444444	0.140625	0.0453686	0.00404852	0.136576
0.2	0.4	0.5	0.2	0.2	0.1	0.04	0.008	0.444444	0.140625	0.0453686	0.00819618	0.132429
0.3	0.4	0.5	0.2	0.2	0.1	0.04	0.012	0.444444	0.140625	0.0453686	0.0124463	0.128179
0.4	0.4	0.5	0.2	0.2	0.1	0.04	0.016	0.444444	0.140625	0.0453686	0.0168021	0.123823
0.5	0.4	0.5	0.2	0.2	0.1	0.04	0.02	0.444444	0.140625	0.0453686	0.0212674	0.119358
0.6	0.4	0.5	0.2	0.2	0.1	0.04	0.024	0.444444	0.140625	0.0453686	0.0258456	0.114779
0.7	0.4	0.5	0.2	0.2	0.1	0.04	0.028	0.444444	0.140625	0.0453686	0.0305408	0.110084
0.8	0.4	0.5	0.2	0.2	0.1	0.04	0.032	0.444444	0.140625	0.0453686	0.0353569	0.105268
0.9	0.4	0.5	0.2	0.2	0.1	0.04	0.036	0.444444	0.140625	0.0453686	0.040298	0.100327
0.1	0.5	0.5	0.2	0.2	0.1	0.05	0.005	0.444444	0.140625	0.058642	0.00507601	0.135549
0.2	0.5	0.5	0.2	0.2	0.1	0.05	0.01	0.444444	0.140625	0.058642	0.0103082	0.130317
0.3	0.5	0.5	0.2	0.2	0.1	0.05	0.015	0.444444	0.140625	0.058642	0.0157031	0.124922
0.4	0.5	0.5	0.2	0.2	0.1	0.05	0.02	0.444444	0.140625	0.058642	0.0212674	0.119358
0.5	0.5	0.5	0.2	0.2	0.1	0.05	0.025	0.444444	0.140625	0.058642	0.0270083	0.113617
0.6	0.5	0.5	0.2	0.2	0.1	0.05	0.03	0.444444	0.140625	0.058642	0.0329335	0.107692
0.7	0.5	0.5	0.2	0.2	0.1	0.05	0.035	0.444444	0.140625	0.058642	0.0390508	0.101574
0.8	0.5	0.5	0.2	0.2	0.1	0.05	0.04	0.444444	0.140625	0.058642	0.0453686	0.0952564
0.9	0.5	0.5	0.2	0.2	0.1	0.05	0.045	0.444444	0.140625	0.058642	0.0518959	0.0887291
0.1	0.6	0.5	0.2	0.2	0.1	0.06	0.006	0.444444	0.140625	0.0728306	0.00610975	0.134515
0.2	0.6	0.5	0.2	0.2	0.1	0.06	0.012	0.444444	0.140625	0.0728306	0.0124463	0.128179
0.3	0.6	0.5	0.2	0.2	0.1	0.06	0.018	0.444444	0.140625	0.0728306	0.0190209	0.121604
0.4	0.6	0.5	0.2	0.2	0.1	0.06	0.024	0.444444	0.140625	0.0728306	0.0258456	0.114779
0.5	0.6	0.5	0.2	0.2	0.1	0.06	0.03	0.444444	0.140625	0.0728306	0.0329335	0.107692
0.6	0.6	0.5	0.2	0.2	0.1	0.06	0.036	0.444444	0.140625	0.0728306	0.040298	0.100327
0.7	0.6	0.5	0.2	0.2	0.1	0.06	0.042	0.444444	0.140625	0.0728306	0.0479539	0.0926711
0.8	0.6	0.5	0.2	0.2	0.1	0.06	0.048	0.444444	0.140625	0.0728306	0.0559167	0.0847083
0.9	0.6	0.5	0.2	0.2	0.1	0.06	0.054	0.444444	0.140625	0.0728306	0.064203	0.076422
0.1	0.7	0.5	0.2	0.2	0.1	0.07	0.007	0.444444	0.140625	0.0880206	0.00714979	0.133475
0.2	0.7	0.5	0.2	0.2	0.1	0.07	0.014	0.444444	0.140625	0.0880206	0.0146107	0.126014
0.3	0.7	0.5	0.2	0.2	0.1	0.07	0.021	0.444444	0.140625	0.0880206	0.0224012	0.118224
0.4	0.7	0.5	0.2	0.2	0.1	0.07	0.028	0.444444	0.140625	0.0880206	0.0305408	0.110084
0.5	0.7	0.5	0.2	0.2	0.1	0.07	0.035	0.444444	0.140625	0.0880206	0.0390508	0.101574
0.6	0.7	0.5	0.2	0.2	0.1	0.07	0.042	0.444444	0.140625	0.0880206	0.0479539	0.0926711
0.7	0.7	0.5	0.2	0.2	0.1	0.07	0.049	0.444444	0.140625	0.0880206	0.0572748	0.0833502
0.8	0.7	0.5	0.2	0.2	0.1	0.07	0.056	0.444444	0.140625	0.0880206	0.06704	0.073585
0.9	0.7	0.5	0.2	0.2	0.1	0.07	0.063	0.444444	0.140625	0.0880206	0.0772782	0.0633468
0.1	0.8	0.5	0.2	0.2	0.1	0.08	0.008	0.444444	0.140625	0.104308	0.00819618	0.132429
0.2	0.8	0.5	0.2	0.2	0.1	0.08	0.016	0.444444	0.140625	0.104308	0.0168021	0.123823
0.3	0.8	0.5	0.2	0.2	0.1	0.08	0.024	0.444444	0.140625	0.104308	0.0258456	0.114779
0.4	0.8	0.5	0.2	0.2	0.1	0.08	0.032	0.444444	0.140625	0.104308	0.0353569	0.105268
0.5	0.8	0.5	0.2	0.2	0.1	0.08	0.04	0.444444	0.140625	0.104308	0.0453686	0.0952564
0.6	0.8	0.5	0.2	0.2	0.1	0.08	0.048	0.444444	0.140625	0.104308	0.0559167	0.0847083
0.7	0.8	0.5	0.2	0.2	0.1	0.08	0.056	0.444444	0.140625	0.104308	0.06704	0.073585
0.8	0.8	0.5	0.2	0.2	0.1	0.08	0.064	0.444444	0.140625	0.104308	0.0787812	0.0618438
0.9	0.8	0.5	0.2	0.2	0.1	0.08	0.072	0.444444	0.140625	0.104308	0.091187	0.049438
0.1	0.9	0.5	0.2	0.2	0.1	0.09	0.009	0.444444	0.140625	0.121802	0.00924897	0.131376
0.2	0.9	0.5	0.2	0.2	0.1	0.09	0.018	0.444444	0.140625	0.121802	0.0190209	0.121604
0.3	0.9	0.5	0.2	0.2	0.1	0.09	0.027	0.444444	0.140625	0.121802	0.0293558	0.111269
0.4	0.9	0.5	0.2	0.2	0.1	0.09	0.036	0.444444	0.140625	0.121802	0.040298	0.100327
0.5	0.9	0.5	0.2	0.2	0.1	0.09	0.045	0.444444	0.140625	0.121802	0.0518959	0.0887291
0.6	0.9	0.5	0.2	0.2	0.1	0.09	0.054	0.444444	0.140625	0.121802	0.064203	0.076422
0.7	0.9	0.5	0.2	0.2	0.1	0.09	0.063	0.444444	0.140625	0.121802	0.0772782	0.0633468
0.8	0.9	0.5	0.2	0.2	0.1	0.09	0.072	0.444444	0.140625	0.121802	0.091187	0.049438
0.9	0.9	0.5	0.2	0.2	0.1	0.09	0.081	0.444444	0.140625	0.121802	0.106002	0.0346234
0.1	0.1	0.6	0.2	0.2	0.12	0.012	0.0012	0.444444	0.182825	0.0124463	0.00120433	0.181621
0.2	0.1	0.6	0.2	0.2	0.12	0.012	0.0024	0.444444	0.182825	0.0124463	0.00241739	0.180408
0.3	0.1	0.6	0.2	0.2	0.12	0.012	0.0036	0.444444	0.182825	0.0124463	0.00363926	0.179186
0.4	0.1	0.6	0.2	0.2	0.12	0.012	0.0048	0.444444	0.182825	0.0124463	0.00487002	0.177955
0.5	0.1	0.6	0.2	0.2	0.12	0.012	0.006	0.444444	0.182825	0.0124463	0.00610975	0.176716
0.6	0.1	0.6	0.2	0.2	0.12	0.012	0.0072	0.444444	0.182825	0.0124463	0.00735856	0.175467
0.7	0.1	0.6	0.2	0.2	0.12	0.012	0.0084	0.444444	0.182825	0.0124463	0.00861652	0.174209
0.8	0.1	0.6	0.2	0.2	0.12	0.012	0.0096	0.444444	0.182825	0.0124463	0.00988373	0.172942
0.9	0.1	0.6	0.2	0.2	0.12	0.012	0.0108	0.444444	0.182825	0.0124463	0.0111603	0.171665
0.1	0.2	0.6	0.2	0.2	0.12	0.024	0.0024	0.444444	0.182825	0.0258456	0.00241739	0.180408
0.2	0.2	0.6	0.2	0.2	0.12	0.024	0.0048	0.444444	0.182825	0.0258456	0.00487002	0.177955
0.3	0.2	0.6	0.2	0.2	0.12	0.024	0.0072	0.444444	0.182825	0.0258456	0.00735856	0.175467
0.4	0.2	0.6	0.2	0.2	0.12	0.024	0.0096	0.444444	0.182825	0.0258456	0.00988373	0.172942
0.5	0.2	0.6	0.2	0.2	0.12	0.024	0.012	0.444444	0.182825	0.0258456	0.0124463	0.170379
0.6	0.2	0.6	0.2	0.2	0.12	0.024	0.0144	0.444444	0.182825	0.0258456	0.0150469	0.167779
0.7	0.2	0.6	0.2	0.2	0.12	0.024	0.0168	0.444444	0.182825	0.0258456	0.0176863	0.165139
0.8	0.2	0.6	0.2	0.2	0.12	0.024	0.0192	0.444444	0.182825	0.0258456	0.0203654	0.16246
0.9	0.2	0.6	0.2	0.2	0.12	0.024	0.0216	0.444444	0.182825	0.0258456	0.0230849	0.159741
0.1	0.3	0.6	0.2	0.2	0.12	0.036	0.0036	0.444444	0.182825	0.040298	0.00363926	0.179186
0.2	0.3	0.6	0.2	0.2	0.12	0.036	0.0072	0.444444	0.182825	0.040298	0.00735856	0.175467
0.3	0.3	0.6	0.2	0.2	0.12	0.036	0.0108	0.444444	0.182825	0.040298	0.0111603	0.171665
0.4	0.3	0.6	0.2	0.2	0.12	0.036	0.0144	0.444444	0.182825	0.040298	0.0150469	0.167779
0.5	0.3	0.6	0.2	0.2	0.12	0.036	0.018	0.444444	0.182825	0.040298	0.0190209	0.163805
0.6	0.3	0.6	0.2	0.2	0.12	0.036	0.0216	0.444444	0.182825	0.040298	0.0230849	0.159741
0.7	0.3	0.6	0.2	0.2	0.12	0.036	0.0252	0.444444	0.182825	0.040298	0.0272417	0.155584
0.8	0.3	0.6	0.2	0.2	0.12	0.036	0.0288	0.444444	0.182825	0.040298	0.0314942	0.151331
0.9	0.3	0.6	0.2	0.2	0.12	0.036	0.0324	0.444444	0.182825	0.040298	0.0358453	0.14698
0.1	0.4	0.6	0.2	0.2	0.12	0.048	0.0048	0.444444	0.182825	0.0559167	0.00487002	0.177955
0.2	0.4	0.6	0.2	0.2	0.12	0.048	0.0096	0.444444	0.182825	0.0559167	0.00988373	0.172942
0.3	0.4	0.6	0.2	0.2	0.12	0.048	0.0144	0.444444	0.182825	0.0559167	0.0150469	0.167779
0.4	0.4	0.6	0.2	0.2	0.12	0.048	0.0192	0.444444	0.182825	0.0559167	0.0203654	0.16246
0.5	0.4	0.6	0.2	0.2	0.12	0.048	0.024	0.444444	0.182825	0.0559167	0.0258456	0.15698
0.6	0.4	0.6	0.2	0.2	0.12	0.048	0.0288	0.444444	0.182825	0.0559167	0.0314942	0.151331
0.7	0.4	0.6	0.2	0.2	0.12	0.048	0.0336	0.444444	0.182825	0.0559167	0.0373181	0.145507
0.8	0.4	0.6	0.2	0.2	0.12	0.048	0.0384	0.444444	0.182825	0.0559167	0.0433246	0.139501
0.9	0.4	0.6	0.2	0.2	0.12	0.048	0.0432	0.444444	0.182825	0.0559167	0.0495214	0.133304
0.1	0.5	0.6	0.2	0.2	0.12	0.06	0.006	0.444444	0.182825	0.0728306	0.00610975	0.176716
0.2	0.5	0.6	0.2	0.2	0.12	0.06	0.012	0.444444	0.182825	0.0728306	0.0124463	0.170379
0.3	0.5	0.6	0.2	0.2	0.12	0.06	0.018	0.444444	0.182825	0.0728306	0.0190209	0.163805
0.4	0.5	0.6	0.2	0.2	0.12	0.06	0.024	0.444444	0.182825	0.0728306	0.0258456	0.15698
0.5	0.5	0.6	0.2	0.2	0.12	0.06	0.03	0.444444	0.182825	0.0728306	0.0329335	0.149892
0.6	0.5	0.6	0.2	0.2	0.12	0.06	0.036	0.444444	0.182825	0.0728306	0.040298	0.142527
0.7	0.5	0.6	0.2	0.2	0.12	0.06	0.042	0.444444	0.182825	0.0728306	0.0479539	0.134872
0.8	0.5	0.6	0.2	0.2	0.12	0.06	0.048	0.444444	0.182825	0.0728306	0.0559167	0.126909
0.9	0.5	0.6	0.2	0.2	0.12	0.06	0.054	0.444444	0.182825	0.0728306	0.064203	0.118623
0.1	0.6	0.6	0.2	0.2	0.12	0.072	0.0072	0.444444	0.182825	0.091187	0.00735856	0.175467
0.2	0.6	0.6	0.2	0.2	0.12	0.072	0.0144	0.444444	0.182825	0.091187	0.0150469	0.167779
0.3	0.6	0.6	0.2	0.2	0.12	0.072	0.0216	0.444444	0.182825	0.091187	0.0230849	0.159741
0.4	0.6	0.6	0.2	0.2	0.12	0.072	0.0288	0.444444	0.182825	0.091187	0.0314942	0.151331
0.5	0.6	0.6	0.2	0.2	0.12	0.072	0.036	0.444444	0.182825	0.091187	0.040298	0.142527
0.6	0.6	0.6	0.2	0.2	0.12	0.072	0.0432	0.444444	0.182825	0.091187	0.0495214	0.133304
0.7	0.6	0.6	0.2	0.2	0.12	0.072	0.0504	0.444444	0.182825	0.091187	0.0591914	0.123634
0.8	0.6	0.6	0.2	0.2	0.12	0.072	0.0576	0.444444	0.182825	0.091187	0.0693374	0.113488
0.9	0.6	0.6	0.2	0.2	0.12	0.072	0.0648	0.444444	0.182825	0.091187	0.0799911	0.102834
0.1	0.7	0.6	0.2	0.2	0.12	0.084	0.0084	0.444444	0.182825	0.111155	0.00861652	0.174209
0.2	0.7	0.6	0.2	0.2	0.12	0.084	0.0168	0.444444	0.182825	0.111155	0.0176863	0.165139
0.3	0.7	0.6	0.2	0.2	0.12	0.084	0.0252	0.444444	0.182825	0.111155	0.0272417	0.155584
0.4	0.7	0.6	0.2	0.2	0.12	0.084	0.0336	0.444444	0.182825	0.111155	0.0373181	0.145507
0.5	0.7	0.6	0.2	0.2	0.12	0.084	0.042	0.444444	0.182825	0.111155	0.0479539	0.134872
0.6	0.7	0.6	0.2	0.2	0.12	0.084	0.0504	0.444444	0.182825	0.111155	0.0591914	0.123634
0.7	0.7	0.6	0.2	0.2	0.12	0.084	0.0588	0.444444	0.182825	0.111155	0.0710769	0.111749
0.8	0.7	0.6	0.2	0.2	0.12	0.084	0.0672	0.444444	0.182825	0.111155	0.0836611	0.0991644
0.9	0.7	0.6	0.2	0.2	0.12	0.084	0.0756	0.444444	0.182825	0.111155	0.0969998	0.0858257
0.1	0.8	0.6	0.2	0.2	0.12	0.096	0.0096	0.444444	0.182825	0.132928	0.00988373	0.172942
0.2	0.8	0.6	0.2	0.2	0.12	0.096	0.0192	0.444444	0.182825	0.132928	0.0203654	0.16246
0.3	0.8	0.6	0.2	0.2	0.12	0.096	0.0288	0.444444	0.182825	0.132928	0.0314942	0.151331
0.4	0.8	0.6	0.2	0.2	0.12	0.096	0.0384	0.444444	0.182825	0.132928	0.0433246	0.139501
0.5	0.8	0.6	0.2	0.2	0.12	0.096	0.048	0.444444	0.182825	0.132928	0.0559167	0.126909
0.6	0.8	0.6	0.2	0.2	0.12	0.096	0.0576	0.444444	0.182825	0.132928	0.0693374	0.113488
0.7	0.8	0.6	0.2	0.2	0.12	0.096	0.0672	0.444444	0.182825	0.132928	0.0836611	0.0991644
0.8	0.8	0.6	0.2	0.2	0.12	0.096	0.0768	0.444444	0.182825	0.132928	0.0989705	0.083855
0.9	0.8	0.6	0.2	0.2	0.12	0.096	0.0864	0.444444	0.182825	0.132928	0.115358	0.0674672
0.1	0.9	0.6	0.2	0.2	0.12	0.108	0.0108	0.444444	0.182825	0.156732	0.0111603	0.171665
0.2	0.9	0.6	0.2	0.2	0.12	0.108	0.0216	0.444444	0.182825	0.156732	0.0230849	0.159741
0.3	0.9	0.6	0.2	0.2	0.12	0.108	0.0324	0.444444	0.182825	0.156732	0.0358453	0.14698
0.4	0.9	0.6	0.2	0.2	0.12	0.108	0.0432	0.444444	0.182825	0.156732	0.0495214	0.133304
0.5	0.9	0.6	0.2	0.2	0.12	0.108	0.054	0.444444	0.182825	0.156732	0.064203	0.118623
0.6	0.9	0.6	0.2	0.2	0.12	0.108	0.0648	0.444444	0.182825	0.156732	0.0799911	0.102834
0.7	0.9	0.6	0.2	0.2	0.12	0.108	0.0756	0.444444	0.182825	0.156732	0.0969998	0.0858257
0.8	0.9	0.6	0.2	0.2	0.12	0.108	0.0864	0.444444	0.182825	0.156732	0.115358	0.0674672
0.9	0.9	0.6	0.2	0.2	0.12	0.108	0.0972	0.444444	0.182825	0.156732	0.135213	0.0476123
0.1	0.1	0.6	0.2	0.2	0.12	0.012	0.0012	0.444444	0.182825	0.0124463	0.00120433	0.181621
0.2	0.1	0.6	0.2	0.2	0.12	0.012	0.0024	0.444444	0.182825	0.0124463	0.00241739	0.180408
0.3	0.1	0.6	0.2	0.2	0.12	0.012	0.0036	0.444444	0.182825	0.0124463	0.00363926	0.179186
0.4	0.1	0.6	0.2	0.2	0.12	0.012	0.0048	0.444444	0.182825	0.0124463	0.00487002	0.177955
0.5	0.1	0.6	0.2	0.2	0.12	0.012	0.006	0.444444	0.182825	0.0124463	0.00610975	0.176716
0.6	0.1	0.6	0.2	0.2	0.12	0.012	0.0072	0.444444	0.182825	0.0124463	0.00735856	0.175467
0.7	0.1	0.6	0.2	0.2	0.12	0.012	0.0084	0.444444	0.182825	0.0124463	0.00861652	0.174209
0.8	0.1	0.6	0.2	0.2	0.12	0.012	0.0096	0.444444	0.182825	0.0124463	0.00988373	0.172942
0.9	0.1	0.6	0.2	0.2	0.12	0.012	0.0108	0.444444	0.182825	0.0124463	0.0111603	0.171665
0.1	0.2	0.6	0.2	0.2	0.12	0.024	0.0024	0.444444	0.182825	0.0258456	0.00241739	0.180408
0.2	0.2	0.6	0.2	0.2	0.12	0.024	0.0048	0.444444	0.182825	0.0258456	0.00487002	0.177955
0.3	0.2	0.6	0.2	0.2	0.12	0.024	0.0072	0.444444	0.182825	0.0258456	0.00735856	0.175467
0.4	0.2	0.6	0.2	0.2	0.12	0.024	0.0096	0.444444	0.182825	0.0258456	0.00988373	0.172942
0.5	0.2	0.6	0.2	0.2	0.12	0.024	0.012	0.444444	0.182825	0.0258456	0.0124463	0.170379
0.6	0.2	0.6	0.2	0.2	0.12	0.024	0.0144	0.444444	0.182825	0.0258456	0.0150469	0.167779
0.7	0.2	0.6	0.2	0.2	0.12	0.024	0.0168	0.444444	0.182825	0.0258456	0.0176863	0.165139
0.8	0.2	0.6	0.2	0.2	0.12	0.024	0.0192	0.444444	0.182825	0.0258456	0.0203654	0.16246
0.9	0.2	0.6	0.2	0.2	0.12	0.024	0.0216	0.444444	0.182825	0.0258456	0.0230849	0.159741
0.1	0.3	0.6	0.2	0.2	0.12	0.036	0.0036	0.444444	0.182825	0.040298	0.00363926	0.179186
0.2	0.3	0.6	0.2	0.2	0.12	0.036	0.0072	0.444444	0.182825	0.040298	0.00735856	0.175467
0.3	0.3	0.6	0.2	0.2	0.12	0.036	0.0108	0.444444	0.182825	0.040298	0.0111603	0.171665
0.4	0.3	0.6	0.2	0.2	0.12	0.036	0.0144	0.444444	0.182825	0.040298	0.0150469	0.167779
0.5	0.3	0.6	0.2	0.2	0.12	0.036	0.018	0.444444	0.182825	0.040298	0.0190209	0.163805
0.6	0.3	0.6	0.2	0.2	0.12	0.036	0.0216	0.444444	0.182825	0.040298	0.0230849	0.159741
0.7	0.3	0.6	0.2	0.2	0.12	0.036	0.0252	0.444444	0.182825	0.040298	0.0272417	0.155584
0.8	0.3	0.6	0.2	0.2	0.12	0.036	0.0288	0.444444	0.182825	0.040298	0.0314942	0.151331
0.9	0.3	0.6	0.2	0.2	0.12	0.036	0.0324	0.444444	0.182825	0.040298	0.0358453	0.14698
0.1	0.4	0.6	0.2	0.2	0.12	0.048	0.0048	0.444444	0.182825	0.0559167	0.00487002	0.177955
0.2	0.4	0.6	0.2	0.2	0.12	0.048	0.0096	0.444444	0.182825	0.0559167	0.00988373	0.172942
0.3	0.4	0.6	0.2	0.2	0.12	0.048	0.0144	0.444444	0.182825	0.0559167	0.0150469	0.167779
0.4	0.4	0.6	0.2	0.2	0.12	0.048	0.0192	0.444444	0.182825	0.0559167	0.0203654	0.16246
0.5	0.4	0.6	0.2	0.2	0.12	0.048	0.024	0.444444	0.182825	0.0559167	0.0258456	0.15698
0.6	0.4	0.6	0.2	0.2	0.12	0.048	0.0288	0.444444	0.182825	0.0559167	0.0314942	0.151331
0.7	0.4	0.6	0.2	0.2	0.12	0.048	0.0336	0.444444	0.182825	0.0559167	0.0373181	0.145507
0.8	0.4	0.6	0.2	0.2	0.12	0.048	0.0384	0.444444	0.182825	0.0559167	0.0433246	0.139501
0.9	0.4	0.6	0.2	0.2	0.12	0.048	0.0432	0.444444	0.182825	0.0559167	0.0495214	0.133304
0.1	0.5	0.6	0.2	0.2	0.12	0.06	0.006	0.444444	0.182825	0.0728306	0.00610975	0.176716
0.2	0.5	0.6	0.2	0.2	0.12	0.06	0.012	0.444444	0.182825	0.0728306	0.0124463	0.170379
0.3	0.5	0.6	0.2	0.2	0.12	0.06	0.018	0.444444	0.182825	0.0728306	0.0190209	0.163805
0.4	0.5	0.6	0.2	0.2	0.12	0.06	0.024	0.444444	0.182825	0.0728306	0.0258456	0.15698
0.5	0.5	0.6	0.2	0.2	0.12	0.06	0.03	0.444444	0.182825	0.0728306	0.0329335	0.149892
0.6	0.5	0.6	0.2	0.2	0.12	0.06	0.036	0.444444	0.182825	0.0728306	0.040298	0.142527
0.7	0.5	0.6	0.2	0.2	0.12	0.06	0.042	0.444444	0.182825	0.0728306	0.0479539	0.134872
0.8	0.5	0.6	0.2	0.2	0.12	0.06	0.048	0.444444	0.182825	0.0728306	0.0559167	0.126909
0.9	0.5	0.6	0.2	0.2	0.12	0.06	0.054	0.444444	0.182825	0.0728306	0.064203	0.118623
0.1	0.6	0.6	0.2	0.2	0.12	0.072	0.0072	0.444444	0.182825	0.091187	0.00735856	0.175467
0.2	0.6	0.6	0.2	0.2	0.12	0.072	0.0144	0.444444	0.182825	0.091187	0.0150469	0.167779
0.3	0.6	0.6	0.2	0.2	0.12	0.072	0.0216	0.444444	0.182825	0.091187	0.0230849	0.159741
0.4	0.6	0.6	0.2	0.2	0.12	0.072	0.0288	0.444444	0.182825	0.091187	0.0314942	0.151331
0.5	0.6	0.6	0.2	0.2	0.12	0.072	0.036	0.444444	0.182825	0.091187	0.040298	0.142527
0.6	0.6	0.6	0.2	0.2	0.12	0.072	0.0432	0.444444	0.182825	0.091187	0.0495214	0.133304
0.7	0.6	0.6	0.2	0.2	0.12	0.072	0.0504	0.444444	0.182825	0.091187	0.0591914	0.123634
0.8	0.6	0.6	0.2	0.2	0.12	0.072	0.0576	0.444444	0.182825	0.091187	0.0693374	0.113488
0.9	0.6	0.6	0.2	0.2	0.12	0.072	0.0648	0.444444	0.182825	0.091187	0.0799911	0.102834
0.1	0.7	0.6	0.2	0.2	0.12	0.084	0.0084	0.444444	0.182825	0.111155	0.00861652	0.174209
0.2	0.7	0.6	0.2	0.2	0.12	0.084	0.0168	0.444444	0.182825	0.111155	0.0176863	0.165139
0.3	0.7	0.6	0.2	0.2	0.12	0.084	0.0252	0.444444	0.182825	0.111155	0.0272417	0.155584
0.4	0.7	0.6	0.2	0.2	0.12	0.084	0.0336	0.444444	0.182825	0.111155	0.0373181	0.145507
0.5	0.7	0.6	0.2	0.2	0.12	0.084	0.042	0.444444	0.182825	0.111155	0.0479539	0.134872
0.6	0.7	0.6	0.2	0.2	0.12	0.084	0.0504	0.444444	0.182825	0.111155	0.0591914	0.123634
0.7	0.7	0.6	0.2	0.2	0.12	0.084	0.0588	0.444444	0.182825	0.111155	0.0710769	0.111749
0.8	0.7	0.6	0.2	0.2	0.12	0.084	0.0672	0.444444	0.182825	0.111155	0.0836611	0.0991644
0.9	0.7	0.6	0.2	0.2	0.12	0.084	0.0756	0.444444	0.182825	0.111155	0.0969998	0.0858257
0.1	0.8	0.6	0.2	0.2	0.12	0.096	0.0096	0.444444	0.182825	0.132928	0.00988373	0.172942
0.2	0.8	0.6	0.2	0.2	0.12	0.096	0.0192	0.444444	0.182825	0.132928	0.0203654	0.16246
0.3	0.8	0.6	0.2	0.2	0.12	0.096	0.0288	0.444444	0.182825	0.132928	0.0314942	0.151331
0.4	0.8	0.6	0.2	0.2	0.12	0.096	0.0384	0.444444	0.182825	0.132928	0.0433246	0.139501
0.5	0.8	0.6	0.2	0.2	0.12	0.096	0.048	0.444444	0.182825	0.132928	0.0559167	0.126909
0.6	0.8	0.6	0.2	0.2	0.12	0.096	0.0576	0.444444	0.182825	0.132928	0.0693374	0.113488
0.7	0.8	0.6	0.2	0.2	0.12	0.096	0.0672	0.444444	0.182825	0.132928	0.0836611	0.0991644
0.8	0.8	0.6	0.2	0.2	0.12	0.096	0.0768	0.444444	0.182825	0.132928	0.0989705	0.083855
0.9	0.8	0.6	0.2	0.2	0.12	0.096	0.0864	0.444444	0.182825	0.132928	0.115358	0.0674672
0.1	0.9	0.6	0.2	0.2	0.12	0.108	0.0108	0.444444	0.182825	0.156732	0.0111603	0.171665
0.2	0.9	0.6	0.2	0.2	0.12	0.108	0.0216	0.444444	0.182825	0.156732	0.0230849	0.159741
0.3	0.9	0.6	0.2	0.2	0.12	0.108	0.0324	0.444444	0.182825	0.156732	0.0358453	0.14698
0.4	0.9	0.6	0.2	0.2	0.12	0.108	0.0432	0.444444	0.182825	0.156732	0.0495214	0.133304
0.5	0.9	0.6	0.2	0.2	0.12	0.108	0.054	0.444444	0.182825	0.156732	0.064203	0.118623
0.6	0.9	0.6	0.2	0.2	0.12	0.108	0.0648	0.444444	0.182825	0.156732	0.0799911	0.102834
0.7	0.9	0.6	0.2	0.2	0.12	0.108	0.0756	0.444444	0.182825	0.156732	0.0969998	0.0858257
0.8	0.9	0.6	0.2	0.2	0.12	0.108	0.0864	0.444444	0.182825	0.156732	0.115358	0.0674672
0.9	0.9	0.6	0.2	0.2	0.12	0.108	0.0972	0.444444	0.182825	0.156732	0.135213	0.0476123
0.1	0.1	0.6	0.2	0.2	0.12	0.012	0.0012	0.444444	0.182825	0.0124463	0.00120433	0.181621
0.2	0.1	0.6	0.2	0.2	0.12	0.012	0.0024	0.444444	0.182825	0.0124463	0.00241739	0.180408
0.3	0.1	0.6	0.2	0.2	0.12	0.012	0.0036	0.444444	0.182825	0.0124463	0.00363926	0.179186
0.4	0.1	0.6	0.2	0.2	0.12	0.012	0.0048	0.444444	0.182825	0.0124463	0.00487002	0.177955
0.5	0.1	0.6	0.2	0.2	0.12	0.012	0.006	0.444444	0.182825	0.0124463	0.00610975	0.176716
0.6	0.1	0.6	0.2	0.2	0.12	0.012	0.0072	0.444444	0.182825	0.0124463	0.00735856	0.175467
0.7	0.1	0.6	0.2	0.2	0.12	0.012	0.0084	0.444444	0.182825	0.0124463	0.00861652	0.174209
0.8	0.1	0.6	0.2	0.2	0.12	0.012	0.0096	0.444444	0.182825	0.0124463	0.00988373	0.172942
0.9	0.1	0.6	0.2	0.2	0.12	0.012	0.0108	0.444444	0.182825	0.0124463	0.0111603	0.171665
0.1	0.2	0.6	0.2	0.2	0.12	0.024	0.0024	0.444444	0.182825	0.0258456	0.00241739	0.180408
0.2	0.2	0.6	0.2	0.2	0.12	0.024	0.0048	0.444444	0.182825	0.0258456	0.00487002	0.177955
0.3	0.2	0.6	0.2	0.2	0.12	0.024	0.0072	0.444444	0.182825	0.0258456	0.00735856	0.175467
0.4	0.2	0.6	0.2	0.2	0.12	0.024	0.0096	0.444444	0.182825	0.0258456	0.00988373	0.172942
0.5	0.2	0.6	0.2	0.2	0.12	0.024	0.012	0.444444	0.182825	0.0258456	0.0124463	0.170379
0.6	0.2	0.6	0.2	0.2	0.12	0.024	0.0144	0.444444	0.182825	0.0258456	0.0150469	0.167779
0.7	0.2	0.6	0.2	0.2	0.12	0.024	0.0168	0.444444	0.182825	0.0258456	0.0176863	0.165139
0.8	0.2	0.6	0.2	0.2	0.12	0.024	0.0192	0.444444	0.182825	0.0258456	0.0203654	0.16246
0.9	0.2	0.6	0.2	0.2	0.12	0.024	0.0216	0.444444	0.182825	0.0258456	0.0230849	0.159741
0.1	0.3	0.6	0.2	0.2	0.12	0.036	0.0036	0.444444	0.182825	0.040298	0.00363926	0.179186
0.2	0.3	0.6	0.2	0.2	0.12	0.036	0.0072	0.444444	0.182825	0.040298	0.00735856	0.175467
0.3	0.3	0.6	0.2	0.2	0.12	0.036	0.0108	0.444444	0.182825	0.040298	0.0111603	0.171665
0.4	0.3	0.6	0.2	0.2	0.12	0.036	0.0144	0.444444	0.182825	0.040298	0.0150469	0.167779
0.5	0.3	0.6	0.2	0.2	0.12	0.036	0.018	0.444444	0.182825	0.040298	0.0190209	0.163805
0.6	0.3	0.6	0.2	0.2	0.12	0.036	0.0216	0.444444	0.182825	0.040298	0.0230849	0.159741
0.7	0.3	0.6	0.2	0.2	0.12	0.036	0.0252	0.444444	0.182825	0.040298	0.0272417	0.155584
0.8	0.3	0.6	0.2	0.2	0.12	0.036	0.0288	0.444444	0.182825	0.040298	0.0314942	0.151331
0.9	0.3	0.6	0.2	0.2	0.12	0.036	0.0324	0.444444	0.182825	0.040298	0.0358453	0.14698
0.1	0.4	0.6	0.2	0.2	0.12	0.048	0.0048	0.444444	0.182825	0.0559167	0.00487002	0.177955
0.2	0.4	0.6	0.2	0.2	0.12	0.048	0.0096	0.444444	0.182825	0.0559167	0.00988373	0.172942
0.3	0.4	0.6	0.2	0.2	0.12	0.048	0.0144	0.444444	0.182825	0.0559167	0.0150469	0.167779
0.4	0.4	0.6	0.2	0.2	0.12	0.048	0.0192	0.444444	0.182825	0.0559167	0.0203654	0.16246
0.5	0.4	0.6	0.2	0.2	0.12	0.048	0.024	0.444444	0.182825	0.0559167	0.0258456	0.15698
0.6	0.4	0.6	0.2	0.2	0.12	0.048	0.0288	0.444444	0.182825	0.0559167	0.0314942	0.151331
0.7	0.4	0.6	0.2	0.2	0.12	0.048	0.0336	0.444444	0.182825	0.0559167	0.0373181	0.145507
0.8	0.4	0.6	0.2	0.2	0.12	0.048	0.0384	0.444444	0.182825	0.0559167	0.0433246	0.139501
0.9	0.4	0.6	0.2	0.2	0.12	0.048	0.0432	0.444444	0.182825	0.0559167	0.0495214	0.133304
0.1	0.5	0.6	0.2	0.2	0.12	0.06	0.006	0.444444	0.182825	0.0728306	0.00610975	0.176716
0.2	0.5	0.6	0.2	0.2	0.12	0.06	0.012	0.444444	0.182825	0.0728306	0.0124463	0.170379
0.3	0.5	0.6	0.2	0.2	0.12	0.06	0.018	0.444444	0.182825	0.0728306	0.0190209	0.163805
0.4	0.5	0.6	0.2	0.2	0.12	0.06	0.024	0.444444	0.182825	0.0728306	0.0258456	0.15698
0.5	0.5	0.6	0.2	0.2	0.12	0.06	0.03	0.444444	0.182825	0.0728306	0.0329335	0.149892
0.6	0.5	0.6	0.2	0.2	0.12	0.06	0.036	0.444444	0.182825	0.0728306	0.040298	0.142527
0.7	0.5	0.6	0.2	0.2	0.12	0.06	0.042	0.444444	0.182825	0.0728306	0.0479539	0.134872
0.8	0.5	0.6	0.2	0.2	0.12	0.06	0.048	0.444444	0.182825	0.0728306	0.0559167	0.126909
0.9	0.5	0.6	0.2	0.2	0.12	0.06	0.054	0.444444	0.182825	0.0728306	0.064203	0.118623
0.1	0.6	0.6	0.2	0.2	0.12	0.072	0.0072	0.444444	0.182825	0.091187	0.00735856	0.175467
0.2	0.6	0.6	0.2	0.2	0.12	0.072	0.0144	0.444444	0.182825	0.091187	0.0150469	0.167779
0.3	0.6	0.6	0.2	0.2	0.12	0.072	0.0216	0.444444	0.182825	0.091187	0.0230849	0.159741
0.4	0.6	0.6	0.2	0.2	0.12	0.072	0.0288	0.444444	0.182825	0.091187	0.0314942	0.151331
0.5	0.6	0.6	0.2	0.2	0.12	0.072	0.036	0.444444	0.182825	0.091187	0.040298	0.142527
0.6	0.6	0.6	0.2	0.2	0.12	0.072	0.0432	0.444444	0.182825	0.091187	0.0495214	0.133304
0.7	0.6	0.6	0.2	0.2	0.12	0.072	0.0504	0.444444	0.182825	0.091187	0.0591914	0.123634
0.8	0.6	0.6	0.2	0.2	0.12	0.072	0.0576	0.444444	0.182825	0.091187	0.0693374	0.113488
0.9	0.6	0.6	0.2	0.2	0.12	0.072	0.0648	0.444444	0.182825	0.091187	0.0799911	0.102834
0.1	0.7	0.6	0.2	0.2	0.12	0.084	0.0084	0.444444	0.182825	0.111155	0.00861652	0.174209
0.2	0.7	0.6	0.2	0.2	0.12	0.084	0.0168	0.444444	0.182825	0.111155	0.0176863	0.165139
0.3	0.7	0.6	0.2	0.2	0.12	0.084	0.0252	0.444444	0.182825	0.111155	0.0272417	0.155584
0.4	0.7	0.6	0.2	0.2	0.12	0.084	0.0336	0.444444	0.182825	0.111155	0.0373181	0.145507
0.5	0.7	0.6	0.2	0.2	0.12	0.084	0.042	0.444444	0.182825	0.111155	0.0479539	0.134872
0.6	0.7	0.6	0.2	0.2	0.12	0.084	0.0504	0.444444	0.182825	0.111155	0.0591914	0.123634
0.7	0.7	0.6	0.2	0.2	0.12	0.084	0.0588	0.444444	0.182825	0.111155	0.0710769	0.111749
0.8	0.7	0.6	0.2	0.2	0.12	0.084	0.0672	0.444444	0.182825	0.111155	0.0836611	0.0991644
0.9	0.7	0.6	0.2	0.2	0.12	0.084	0.0756	0.444444	0.182825	0.111155	0.0969998	0.0858257
0.1	0.8	0.6	0.2	0.2	0.12	0.096	0.0096	0.444444	0.182825	0.132928	0.00988373	0.172942
0.2	0.8	0.6	0.2	0.2	0.12	0.096	0.0192	0.444444	0.182825	0.132928	0.0203654	0.16246
0.3	0.8	0.6	0.2	0.2	0.12	0.096	0.0288	0.444444	0.182825	0.132928	0.0314942	0.151331
0.4	0.8	0.6	0.2	0.2	0.12	0.096	0.0384	0.444444	0.182825	0.132928	0.0433246	0.139501
0.5	0.8	0.6	0.2	0.2	0.12	0.096	0.048	0.444444	0.182825	0.132928	0.0559167	0.126909
0.6	0.8	0.6	0.2	0.2	0.12	0.096	0.0576	0.444444	0.182825	0.132928	0.0693374	0.113488
0.7	0.8	0.6	0.2	0.2	0.12	0.096	0.0672	0.444444	0.182825	0.132928	0.0836611	0.0991644
0.8	0.8	0.6	0.2	0.2	0.12	0.096	0.0768	0.444444	0.182825	0.132928	0.0989705	0.083855
0.9	0.8	0.6	0.2	0.2	0.12	0.096	0.0864	0.444444	0.182825	0.132928	0.115358	0.0674672
0.1	0.9	0.6	0.2	0.2	0.12	0.108	0.0108	0.444444	0.182825	0.156732	0.0111603	0.171665
0.2	0.9	0.6	0.2	0.2	0.12	0.108	0.0216	0.444444	0.182825	0.156732	0.0230849	0.159741
0.3	0.9	0.6	0.2	0.2	0.12	0.108	0.0324	0.444444	0.182825	0.156732	0.0358453	0.14698
0.4	0.9	0.6	0.2	0.2	0.12	0.108	0.0432	0.444444	0.182825	0.156732	0.0495214	0.133304
0.5	0.9	0.6	0.2	0.2	0.12	0.108	0.054	0.444444	0.182825	0.156732	0.064203	0.118623
0.6	0.9	0.6	0.2	0.2	0.12	0.108	0.0648	0.444444	0.182825	0.156732	0.0799911	0.102834
0.7	0.9	0.6	0.2	0.2	0.12	0.108	0.0756	0.444444	0.182825	0.156732	0.0969998	0.0858257
0.8	0.9	0.6	0.2	0.2	0.12	0.108	0.0864	0.444444	0.182825	0.156732	0.115358	0.0674672
0.9	0.9	0.6	0.2	0.2	0.12	0.108	0.0972	0.444444	0.182825	0.156732	0.135213	0.0476123
0.1	0.1	0.6	0.2	0.2	0.12	0.012	0.0012	0.444444	0.182825	0.0124463	0.00120433	0.181621
0.2	0.1	0.6	0.2	0.2	0.12	0.012	0.0024	0.444444	0.182825	0.0124463	0.00241739	0.180408
0.3	0.1	0.6	0.2	0.2	0.12	0.012	0.0036	0.444444	0.182825	0.0124463	0.00363926	0.179186
0.4	0.1	0.6	0.2	0.2	0.12	0.012	0.0048	0.444444	0.182825	0.0124463	0.00487002	0.177955
0.5	0.1	0.6	0.2	0.2	0.12	0.012	0.006	0.444444	0.182825	0.0124463	0.00610975	0.176716
0.6	0.1	0.6	0.2	0.2	0.12	0.012	0.0072	0.444444	0.182825	0.0124463	0.00735856	0.175467
0.7	0.1	0.6	0.2	0.2	0.12	0.012	0.0084	0.444444	0.182825	0.0124463	0.00861652	0.174209
0.8	0.1	0.6	0.2	0.2	0.12	0.012	0.0096	0.444444	0.182825	0.0124463	0.00988373	0.172942
0.9	0.1	0.6	0.2	0.2	0.12	0.012	0.0108	0.444444	0.182825	0.0124463	0.0111603	0.171665
0.1	0.2	0.6	0.2	0.2	0.12	0.024	0.0024	0.444444	0.182825	0.0258456	0.00241739	0.180408
0.2	0.2	0.6	0.2	0.2	0.12	0.024	0.0048	0.444444	0.182825	0.0258456	0.00487002	0.177955
0.3	0.2	0.6	0.2	0.2	0.12	0.024	0.0072	0.444444	0.182825	0.0258456	0.00735856	0.175467
0.4	0.2	0.6	0.2	0.2	0.12	0.024	0.0096	0.444444	0.182825	0.0258456	0.00988373	0.172942
0.5	0.2	0.6	0.2	0.2	0.12	0.024	0.012	0.444444	0.182825	0.0258456	0.0124463	0.170379
0.6	0.2	0.6	0.2	0.2	0.12	0.024	0.0144	0.444444	0.182825	0.0258456	0.0150469	0.167779
0.7	0.2	0.6	0.2	0.2	0.12	0.024	0.0168	0.444444	0.182825	0.0258456	0.0176863	0.165139
0.8	0.2	0.6	0.2	0.2	0.12	0.024	0.0192	0.444444	0.182825	0.0258456	0.0203654	0.16246
0.9	0.2	0.6	0.2	0.2	0.12	0.024	0.0216	0.444444	0.182825	0.0258456	0.0230849	0.159741
0.1	0.3	0.6	0.2	0.2	0.12	0.036	0.0036	0.444444	0.182825	0.040298	0.00363926	0.179186
0.2	0.3	0.6	0.2	0.2	0.12	0.036	0.0072	0.444444	0.182825	0.040298	0.00735856	0.175467
0.3	0.3	0.6	0.2	0.2	0.12	0.036	0.0108	0.444444	0.182825	0.040298	0.0111603	0.171665
0.4	0.3	0.6	0.2	0.2	0.12	0.036	0.0144	0.444444	0.182825	0.040298	0.0150469	0.167779
0.5	0.3	0.6	0.2	0.2	0.12	0.036	0.018	0.444444	0.182825	0.040298	0.0190209	0.163805
0.6	0.3	0.6	0.2	0.2	0.12	0.036	0.0216	0.444444	0.182825	0.040298	0.0230849	0.159741
0.7	0.3	0.6	0.2	0.2	0.12	0.036	0.0252	0.444444	0.182825	0.040298	0.0272417	0.155584
0.8	0.3	0.6	0.2	0.2	0.12	0.036	0.0288	0.444444	0.182825	0.040298	0.0314942	0.151331
0.9	0.3	0.6	0.2	0.2	0.12	0.036	0.0324	0.444444	0.182825	0.040298	0.0358453	0.14698
0.1	0.4	0.6	0.2	0.2	0.12	0.048	0.0048	0.444444	0.182825	0.0559167	0.00487002	0.177955
0.2	0.4	0.6	0.2	0.2	0.12	0.048	0.0096	0.444444	0.182825	0.0559167	0.00988373	0.172942
0.3	0.4	0.6	0.2	0.2	0.12	0.048	0.0144	0.444444	0.182825	0.0559167	0.0150469	0.167779
0.4	0.4	0.6	0.2	0.2	0.12	0.048	0.0192	0.444444	0.182825	0.0559167	0.0203654	0.16246
0.5	0.4	0.6	0.2	0.2	0.12	0.048	0.024	0.444444	0.182825	0.0559167	0.0258456	0.15698
0.6	0.4	0.6	0.2	0.2	0.12	0.048	0.0288	0.444444	0.182825	0.0559167	0.0314942	0.151331
0.7	0.4	0.6	0.2	0.2	0.12	0.048	0.0336	0.444444	0.182825	0.0559167	0.0373181	0.145507
0.8	0.4	0.6	0.2	0.2	0.12	0.048	0.0384	0.444444	0.182825	0.0559167	0.0433246	0.139501
0.9	0.4	0.6	0.2	0.2	0.12	0.048	0.0432	0.444444	0.182825	0.0559167	0.0495214	0.133304
0.1	0.5	0.6	0.2	0.2	0.12	0.06	0.006	0.444444	0.182825	0.0728306	0.00610975	0.176716
0.2	0.5	0.6	0.2	0.2	0.12	0.06	0.012	0.444444	0.182825	0.0728306	0.0124463	0.170379
0.3	0.5	0.6	0.2	0.2	0.12	0.06	0.018	0.444444	0.182825	0.0728306	0.0190209	0.163805
0.4	0.5	0.6	0.2	0.2	0.12	0.06	0.024	0.444444	0.182825	0.0728306	0.0258456	0.15698
0.5	0.5	0.6	0.2	0.2	0.12	0.06	0.03	0.444444	0.182825	0.0728306	0.0329335	0.149892
0.6	0.5	0.6	0.2	0.2	0.12	0.06	0.036	0.444444	0.182825	0.0728306	0.040298	0.142527
0.7	0.5	0.6	0.2	0.2	0.12	0.06	0.042	0.444444	0.182825	0.0728306	0.0479539	0.134872
0.8	0.5	0.6	0.2	0.2	0.12	0.06	0.048	0.444444	0.182825	0.0728306	0.0559167	0.126909
0.9	0.5	0.6	0.2	0.2	0.12	0.06	0.054	0.444444	0.182825	0.0728306	0.064203	0.118623
0.1	0.6	0.6	0.2	0.2	0.12	0.072	0.0072	0.444444	0.182825	0.091187	0.00735856	0.175467
0.2	0.6	0.6	0.2	0.2	0.12	0.072	0.0144	0.444444	0.182825	0.091187	0.0150469	0.167779
0.3	0.6	0.6	0.2	0.2	0.12	0.072	0.0216	0.444444	0.182825	0.091187	0.0230849	0.159741
0.4	0.6	0.6	0.2	0.2	0.12	0.072	0.0288	0.444444	0.182825	0.091187	0.0314942	0.151331
0.5	0.6	0.6	0.2	0.2	0.12	0.072	0.036	0.444444	0.182825	0.091187	0.040298	0.142527
0.6	0.6	0.6	0.2	0.2	0.12	0.072	0.0432	0.444444	0.182825	0.091187	0.0495214	0.133304
0.7	0.6	0.6	0.2	0.2	0.12	0.072	0.0504	0.444444	0.182825	0.091187	0.0591914	0.123634
0.8	0.6	0.6	0.2	0.2	0.12	0.072	0.0576	0.444444	0.182825	0.091187	0.0693374	0.113488
0.9	0.6	0.6	0.2	0.2	0.12	0.072	0.0648	0.444444	0.182825	0.091187	0.0799911	0.102834
0.1	0.7	0.6	0.2	0.2	0.12	0.084	0.0084	0.444444	0.182825	0.111155	0.00861652	0.174209
0.2	0.7	0.6	0.2	0.2	0.12	0.084	0.0168	0.444444	0.182825	0.111155	0.0176863	0.165139
0.3	0.7	0.6	0.2	0.2	0.12	0.084	0.0252	0.444444	0.182825	0.111155	0.0272417	0.155584
0.4	0.7	0.6	0.2	0.2	0.12	0.084	0.0336	0.444444	0.182825	0.111155	0.0373181	0.145507
0.5	0.7	0.6	0.2	0.2	0.12	0.084	0.042	0.444444	0.182825	0.111155	0.0479539	0.134872
0.6	0.7	0.6	0.2	0.2	0.12	0.084	0.0504	0.444444	0.182825	0.111155	0.0591914	0.123634
0.7	0.7	0.6	0.2	0.2	0.12	0.084	0.0588	0.444444	0.182825	0.111155	0.0710769	0.111749
0.8	0.7	0.6	0.2	0.2	0.12	0.084	0.0672	0.444444	0.182825	0.111155	0.0836611	0.0991644
0.9	0.7	0.6	0.2	0.2	0.12	0.084	0.0756	0.444444	0.182825	0.111155	0.0969998	0.0858257
0.1	0.8	0.6	0.2	0.2	0.12	0.096	0.0096	0.444444	0.182825	0.132928	0.00988373	0.172942
0.2	0.8	0.6	0.2	0.2	0.12	0.096	0.0192	0.444444	0.182825	0.132928	0.0203654	0.16246
0.3	0.8	0.6	0.2	0.2	0.12	0.096	0.0288	0.444444	0.182825	0.132928	0.0314942	0.151331
0.4	0.8	0.6	0.2	0.2	0.12	0.096	0.0384	0.444444	0.182825	0.132928	0.0433246	0.139501
0.5	0.8	0.6	0.2	0.2	0.12	0.096	0.048	0.444444	0.182825	0.132928	0.0559167	0.126909
0.6	0.8	0.6	0.2	0.2	0.12	0.096	0.0576	0.444444	0.182825	0.132928	0.0693374	0.113488
0.7	0.8	0.6	0.2	0.2	0.12	0.096	0.0672	0.444444	0.182825	0.132928	0.0836611	0.0991644
0.8	0.8	0.6	0.2	0.2	0.12	0.096	0.0768	0.444444	0.182825	0.132928	0.0989705	0.083855
0.9	0.8	0.6	0.2	0.2	0.12	0.096	0.0864	0.444444	0.182825	0.132928	0.115358	0.0674672
0.1	0.9	0.6	0.2	0.2	0.12	0.108	0.0108	0.444444	0.182825	0.156732	0.0111603	0.171665
0.2	0.9	0.6	0.2	0.2	0.12	0.108	0.0216	0.444444	0.182825	0.156732	0.0230849	0.159741
0.3	0.9	0.6	0.2	0.2	0.12	0.108	0.0324	0.444444	0.182825	0.156732	0.0358453	0.14698
0.4	0.9	0.6	0.2	0.2	0.12	0.108	0.0432	0.444444	0.182825	0.156732	0.0495214	0.133304
0.5	0.9	0.6	0.2	0.2	0.12	0.108	0.054	0.444444	0.182825	0.156732	0.064203	0.118623
0.6	0.9	0.6	0.2	0.2	0.12	0.108	0.0648	0.444444	0.182825	0.156732	0.0799911	0.102834
0.7	0.9	0.6	0.2	0.2	0.12	0.108	0.0756	0.444444	0.182825	0.156732	0.0969998	0.0858257
0.8	0.9	0.6	0.2	0.2	0.12	0.108	0.0864	0.444444	0.182825	0.156732	0.115358	0.0674672
0.9	0.9	0.6	0.2	0.2	0.12	0.108	0.0972	0.444444	0.182825	0.156732	0.135213	0.0476123
0.1	0.1	0.7	0.2	0.2	0.14	0.014	0.0014	0.444444	0.232253	0.0146107	0.0014059	0.230847
0.2	0.1	0.7	0.2	0.2	0.14	0.014	0.0028	0.444444	0.232253	0.0146107	0.0028237	0.229429
0.3	0.1	0.7	0.2	0.2	0.14	0.014	0.0042	0.444444	0.232253	0.0146107	0.00425352	0.228
0.4	0.1	0.7	0.2	0.2	0.14	0.014	0.0056	0.444444	0.232253	0.0146107	0.0056955	0.226558
0.5	0.1	0.7	0.2	0.2	0.14	0.014	0.007	0.444444	0.232253	0.0146107	0.00714979	0.225103
0.6	0.1	0.7	0.2	0.2	0.14	0.014	0.0084	0.444444	0.232253	0.0146107	0.00861652	0.223637
0.7	0.1	0.7	0.2	0.2	0.14	0.014	0.0098	0.444444	0.232253	0.0146107	0.0100958	0.222157
0.8	0.1	0.7	0.2	0.2	0.14	0.014	0.0112	0.444444	0.232253	0.0146107	0.0115879	0.220665
0.9	0.1	0.7	0.2	0.2	0.14	0.014	0.0126	0.444444	0.232253	0.0146107	0.0130928	0.21916
0.1	0.2	0.7	0.2	0.2	0.14	0.028	0.0028	0.444444	0.232253	0.0305408	0.0028237	0.229429
0.2	0.2	0.7	0.2	0.2	0.14	0.028	0.0056	0.444444	0.232253	0.0305408	0.0056955	0.226558
0.3	0.2	0.7	0.2	0.2	0.14	0.028	0.0084	0.444444	0.232253	0.0305408	0.00861652	0.223637
0.4	0.2	0.7	0.2	0.2	0.14	0.028	0.0112	0.444444	0.232253	0.0305408	0.0115879	0.220665
0.5	0.2	0.7	0.2	0.2	0.14	0.028	0.014	0.444444	0.232253	0.0305408	0.0146107	0.217642
0.6	0.2	0.7	0.2	0.2	0.14	0.028	0.0168	0.444444	0.232253	0.0305408	0.0176863	0.214567
0.7	0.2	0.7	0.2	0.2	0.14	0.028	0.0196	0.444444	0.232253	0.0305408	0.0208158	0.211437
0.8	0.2	0.7	0.2	0.2	0.14	0.028	0.0224	0.444444	0.232253	0.0305408	0.0240005	0.208253
0.9	0.2	0.7	0.2	0.2	0.14	0.028	0.0252	0.444444	0.232253	0.0305408	0.0272417	0.205011
0.1	0.3	0.7	0.2	0.2	0.14	0.042	0.0042	0.444444	0.232253	0.0479539	0.00425352	0.228
0.2	0.3	0.7	0.2	0.2	0.14	0.042	0.0084	0.444444	0.232253	0.0479539	0.00861652	0.223637
0.3	0.3	0.7	0.2	0.2	0.14	0.042	0.0126	0.444444	0.232253	0.0479539	0.0130928	0.21916
0.4	0.3	0.7	0.2	0.2	0.14	0.042	0.0168	0.444444	0.232253	0.0479539	0.0176863	0.214567
0.5	0.3	0.7	0.2	0.2	0.14	0.042	0.021	0.444444	0.232253	0.0479539	0.0224012	0.209852
0.6	0.3	0.7	0.2	0.2	0.14	0.042	0.0252	0.444444	0.232253	0.0479539	0.0272417	0.205011
0.7	0.3	0.7	0.2	0.2	0.14	0.042	0.0294	0.444444	0.232253	0.0479539	0.0322125	0.200041
0.8	0.3	0.7	0.2	0.2	0.14	0.042	0.0336	0.444444	0.232253	0.0479539	0.0373181	0.194935
0.9	0.3	0.7	0.2	0.2	0.14	0.042	0.0378	0.444444	0.232253	0.0479539	0.0425635	0.18969
0.1	0.4	0.7	0.2	0.2	0.14	0.056	0.0056	0.444444	0.232253	0.06704	0.0056955	0.226558
0.2	0.4	0.7	0.2	0.2	0.14	0.056	0.0112	0.444444	0.232253	0.06704	0.0115879	0.220665
0.3	0.4	0.7	0.2	0.2	0.14	0.056	0.0168	0.444444	0.232253	0.06704	0.0176863	0.214567
0.4	0.4	0.7	0.2	0.2	0.14	0.056	0.0224	0.444444	0.232253	0.06704	0.0240005	0.208253
0.5	0.4	0.7	0.2	0.2	0.14	0.056	0.028	0.444444	0.232253	0.06704	0.0305408	0.201712
0.6	0.4	0.7	0.2	0.2	0.14	0.056	0.0336	0.444444	0.232253	0.06704	0.0373181	0.194935
0.7	0.4	0.7	0.2	0.2	0.14	0.056	0.0392	0.444444	0.232253	0.06704	0.0443439	0.187909
0.8	0.4	0.7	0.2	0.2	0.14	0.056	0.0448	0.444444	0.232253	0.06704	0.0516307	0.180622
0.9	0.4	0.7	0.2	0.2	0.14	0.056	0.0504	0.444444	0.232253	0.06704	0.0591914	0.173062
0.1	0.5	0.7	0.2	0.2	0.14	0.07	0.007	0.444444	0.232253	0.0880206	0.00714979	0.225103
0.2	0.5	0.7	0.2	0.2	0.14	0.07	0.014	0.444444	0.232253	0.0880206	0.0146107	0.217642
0.3	0.5	0.7	0.2	0.2	0.14	0.07	0.021	0.444444	0.232253	0.0880206	0.0224012	0.209852
0.4	0.5	0.7	0.2	0.2	0.14	0.07	0.028	0.444444	0.232253	0.0880206	0.0305408	0.201712
0.5	0.5	0.7	0.2	0.2	0.14	0.07	0.035	0.444444	0.232253	0.0880206	0.0390508	0.193202
0.6	0.5	0.7	0.2	0.2	0.14	0.07	0.042	0.444444	0.232253	0.0880206	0.0479539	0.184299
0.7	0.5	0.7	0.2	0.2	0.14	0.07	0.049	0.444444	0.232253	0.0880206	0.0572748	0.174978
0.8	0.5	0.7	0.2	0.2	0.14	0.07	0.056	0.444444	0.232253	0.0880206	0.06704	0.165213
0.9	0.5	0.7	0.2	0.2	0.14	0.07	0.063	0.444444	0.232253	0.0880206	0.0772782	0.154975
0.1	0.6	0.7	0.2	0.2	0.14	0.084	0.0084	0.444444	0.232253	0.111155	0.00861652	0.223637
0.2	0.6	0.7	0.2	0.2	0.14	0.084	0.0168	0.444444	0.232253	0.111155	0.0176863	0.214567
0.3	0.6	0.7	0.2	0.2	0.14	0.084	0.0252	0.444444	0.232253	0.111155	0.0272417	0.205011
0.4	0.6	0.7	0.2	0.2	0.14	0.084	0.0336	0.444444	0.232253	0.111155	0.0373181	0.194935
0.5	0.6	0.7	0.2	0.2	0.14	0.084	0.042	0.444444	0.232253	0.111155	0.0479539	0.184299
0.6	0.6	0.7	0.2	0.2	0.14	0.084	0.0504	0.444444	0.232253	0.111155	0.0591914	0.173062
0.7	0.6	0.7	0.2	0.2	0.14	0.084	0.0588	0.444444	0.232253	0.111155	0.0710769	0.161176
0.8	0.6	0.7	0.2	0.2	0.14	0.084	0.0672	0.444444	0.232253	0.111155	0.0836611	0.148592
0.9	0.6	0.7	0.2	0.2	0.14	0.084	0.0756	0.444444	0.232253	0.111155	0.0969998	0.135253
0.1	0.7	0.7	0.2	0.2	0.14	0.098	0.0098	0.444444	0.232253	0.136748	0.0100958	0.222157
0.2	0.7	0.7	0.2	0.2	0.14	0.098	0.0196	0.444444	0.232253	0.136748	0.0208158	0.211437
0.3	0.7	0.7	0.2	0.2	0.14	0.098	0.0294	0.444444	0.232253	0.136748	0.0322125	0.200041
0.4	0.7	0.7	0.2	0.2	0.14	0.098	0.0392	0.444444	0.232253	0.136748	0.0443439	0.187909
0.5	0.7	0.7	0.2	0.2	0.14	0.098	0.049	0.444444	0.232253	0.136748	0.0572748	0.174978
0.6	0.7	0.7	0.2	0.2	0.14	0.098	0.0588	0.444444	0.232253	0.136748	0.0710769	0.161176
0.7	0.7	0.7	0.2	0.2	0.14	0.098	0.0686	0.444444	0.232253	0.136748	0.0858302	0.146423
0.8	0.7	0.7	0.2	0.2	0.14	0.098	0.0784	0.444444	0.232253	0.136748	0.101624	0.130629
0.9	0.7	0.7	0.2	0.2	0.14	0.098	0.0882	0.444444	0.232253	0.136748	0.118559	0.113694
0.1	0.8	0.7	0.2	0.2	0.14	0.112	0.0112	0.444444	0.232253	0.165161	0.0115879	0.220665
0.2	0.8	0.7	0.2	0.2	0.14	0.112	0.0224	0.444444	0.232253	0.165161	0.0240005	0.208253
0.3	0.8	0.7	0.2	0.2	0.14	0.112	0.0336	0.444444	0.232253	0.165161	0.0373181	0.194935
0.4	0.8	0.7	0.2	0.2	0.14	0.112	0.0448	0.444444	0.232253	0.165161	0.0516307	0.180622
0.5	0.8	0.7	0.2	0.2	0.14	0.112	0.056	0.444444	0.232253	0.165161	0.06704	0.165213
0.6	0.8	0.7	0.2	0.2	0.14	0.112	0.0672	0.444444	0.232253	0.165161	0.0836611	0.148592
0.7	0.8	0.7	0.2	0.2	0.14	0.112	0.0784	0.444444	0.232253	0.165161	0.101624	0.130629
0.8	0.8	0.7	0.2	0.2	0.14	0.112	0.0896	0.444444	0.232253	0.165161	0.121078	0.111175
0.9	0.8	0.7	0.2	0.2	0.14	0.112	0.1008	0.444444	0.232253	0.165161	0.142192	0.0900609
0.1	0.9	0.7	0.2	0.2	0.14	0.126	0.0126	0.444444	0.232253	0.196824	0.0130928	0.21916
0.2	0.9	0.7	0.2	0.2	0.14	0.126	0.0252	0.444444	0.232253	0.196824	0.0272417	0.205011
0.3	0.9	0.7	0.2	0.2	0.14	0.126	0.0378	0.444444	0.232253	0.196824	0.0425635	0.18969
0.4	0.9	0.7	0.2	0.2	0.14	0.126	0.0504	0.444444	0.232253	0.196824	0.0591914	0.173062
0.5	0.9	0.7	0.2	0.2	0.14	0.126	0.063	0.444444	0.232253	0.196824	0.0772782	0.154975
0.6	0.9	0.7	0.2	0.2	0.14	0.126	0.0756	0.444444	0.232253	0.196824	0.0969998	0.135253
0.7	0.9	0.7	0.2	0.2	0.14	0.126	0.0882	0.444444	0.232253	0.196824	0.118559	0.113694
0.8	0.9	0.7	0.2	0.2	0.14	0.126	0.1008	0.444444	0.232253	0.196824	0.142192	0.0900609
0.9	0.9	0.7	0.2	0.2	0.14	0.126	0.1134	0.444444	0.232253	0.196824	0.168173	0.0640798
0.1	0.1	0.1	0.3	0.3	0.03	0.003	0.0003	1.3125	0.0329335	0.00302722	0.00030027	0.0326332
0.2	0.1	0.1	0.3	0.3	0.03	0.003	0.0006	1.3125	0.0329335	0.00302722	0.000601082	0.0323324
0.3	0.1	0.1	0.3	0.3	0.03	0.003	0.0009	1.3125	0.0329335	0.00302722	0.000902436	0.032031
0.4	0.1	0.1	0.3	0.3	0.03	0.003	0.0012	1.3125	0.0329335	0.00302722	0.00120433	0.0317291
0.5	0.1	0.1	0.3	0.3	0.03	0.003	0.0015	1.3125	0.0329335	0.00302722	0.00150678	0.0314267
0.6	0.1	0.1	0.3	0.3	0.03	0.003	0.0018	1.3125	0.0329335	0.00302722	0.00180977	0.0311237
0.7	0.1	0.1	0.3	0.3	0.03	0.003	0.0021	1.3125	0.0329335	0.00302722	0.0021133	0.0308201
0.8	0.1	0.1	0.3	0.3	0.03	0.003	0.0024	1.3125	0.0329335	0.00302722	0.00241739	0.0305161
0.9	0.1	0.1	0.3	0.3	0.03	0.003	0.0027	1.3125	0.0329335	0.00302722	0.00272203	0.0302114
0.1	0.2	0.1	0.3	0.3	0.03	0.006	0.0006	1.3125	0.0329335	0.00610975	0.000601082	0.0323324
0.2	0.2	0.1	0.3	0.3	0.03	0.006	0.0012	1.3125	0.0329335	0.00610975	0.00120433	0.0317291
0.3	0.2	0.1	0.3	0.3	0.03	0.006	0.0018	1.3125	0.0329335	0.00610975	0.00180977	0.0311237
0.4	0.2	0.1	0.3	0.3	0.03	0.006	0.0024	1.3125	0.0329335	0.00610975	0.00241739	0.0305161
0.5	0.2	0.1	0.3	0.3	0.03	0.006	0.003	1.3125	0.0329335	0.00610975	0.00302722	0.0299062
0.6	0.2	0.1	0.3	0.3	0.03	0.006	0.0036	1.3125	0.0329335	0.00610975	0.00363926	0.0292942
0.7	0.2	0.1	0.3	0.3	0.03	0.006	0.0042	1.3125	0.0329335	0.00610975	0.00425352	0.0286799
0.8	0.2	0.1	0.3	0.3	0.03	0.006	0.0048	1.3125	0.0329335	0.00610975	0.00487002	0.0280634
0.9	0.2	0.1	0.3	0.3	0.03	0.006	0.0054	1.3125	0.0329335	0.00610975	0.00548876	0.0274447
0.1	0.3	0.1	0.3	0.3	0.03	0.009	0.0009	1.3125	0.0329335	0.00924897	0.000902436	0.032031
0.2	0.3	0.1	0.3	0.3	0.03	0.009	0.0018	1.3125	0.0329335	0.00924897	0.00180977	0.0311237
0.3	0.3	0.1	0.3	0.3	0.03	0.009	0.0027	1.3125	0.0329335	0.00924897	0.00272203	0.0302114
0.4	0.3	0.1	0.3	0.3	0.03	0.009	0.0036	1.3125	0.0329335	0.00924897	0.00363926	0.0292942
0.5	0.3	0.1	0.3	0.3	0.03	0.009	0.0045	1.3125	0.0329335	0.00924897	0.00456149	0.028372
0.6	0.3	0.1	0.3	0.3	0.03	0.009	0.0054	1.3125	0.0329335	0.00924897	0.00548876	0.0274447
0.7	0.3	0.1	0.3	0.3	0.03	0.009	0.0063	1.3125	0.0329335	0.00924897	0.0064211	0.0265124
0.8	0.3	0.1	0.3	0.3	0.03	0.009	0.0072	1.3125	0.0329335	0.00924897	0.00735856	0.0255749
0.9	0.3	0.1	0.3	0.3	0.03	0.009	0.0081	1.3125	0.0329335	0.00924897	0.00830117	0.0246323
0.1	0.4	0.1	0.3	0.3	0.03	0.012	0.0012	1.3125	0.0329335	0.0124463	0.00120433	0.0317291
0.2	0.4	0.1	0.3	0.3	0.03	0.012	0.0024	1.3125	0.0329335	0.0124463	0.00241739	0.0305161
0.3	0.4	0.1	0.3	0.3	0.03	0.012	0.0036	1.3125	0.0329335	0.0124463	0.00363926	0.0292942
0.4	0.4	0.1	0.3	0.3	0.03	0.012	0.0048	1.3125	0.0329335	0.0124463	0.00487002	0.0280634
0.5	0.4	0.1	0.3	0.3	0.03	0.012	0.006	1.3125	0.0329335	0.0124463	0.00610975	0.0268237
0.6	0.4	0.1	0.3	0.3	0.03	0.012	0.0072	1.3125	0.0329335	0.0124463	0.00735856	0.0255749
0.7	0.4	0.1	0.3	0.3	0.03	0.012	0.0084	1.3125	0.0329335	0.0124463	0.00861652	0.0243169
0.8	0.4	0.1	0.3	0.3	0.03	0.012	0.0096	1.3125	0.0329335	0.0124463	0.00988373	0.0230497
0.9	0.4	0.1	0.3	0.3	0.03	0.012	0.0108	1.3125	0.0329335	0.0124463	0.0111603	0.0217732
0.1	0.5	0.1	0.3	0.3	0.03	0.015	0.0015	1.3125	0.0329335	0.0157031	0.00150678	0.0314267
0.2	0.5	0.1	0.3	0.3	0.03	0.015	0.003	1.3125	0.0329335	0.0157031	0.00302722	0.0299062
0.3	0.5	0.1	0.3	0.3	0.03	0.015	0.0045	1.3125	0.0329335	0.0157031	0.00456149	0.028372
0.4	0.5	0.1	0.3	0.3	0.03	0.015	0.006	1.3125	0.0329335	0.0157031	0.00610975	0.0268237
0.5	0.5	0.1	0.3	0.3	0.03	0.015	0.0075	1.3125	0.0329335	0.0157031	0.00767219	0.0252613
0.6	0.5	0.1	0.3	0.3	0.03	0.015	0.009	1.3125	0.0329335	0.0157031	0.00924897	0.0236845
0.7	0.5	0.1	0.3	0.3	0.03	0.015	0.0105	1.3125	0.0329335	0.0157031	0.0108403	0.0220932
0.8	0.5	0.1	0.3	0.3	0.03	0.015	0.012	1.3125	0.0329335	0.0157031	0.0124463	0.0204872
0.9	0.5	0.1	0.3	0.3	0.03	0.015	0.0135	1.3125	0.0329335	0.0157031	0.0140671	0.0188663
0.1	0.6	0.1	0.3	0.3	0.03	0.018	0.0018	1.3125	0.0329335	0.0190209	0.00180977	0.0311237
0.2	0.6	0.1	0.3	0.3	0.03	0.018	0.0036	1.3125	0.0329335	0.0190209	0.00363926	0.0292942
0.3	0.6	0.1	0.3	0.3	0.03	0.018	0.0054	1.3125	0.0329335	0.0190209	0.00548876	0.0274447
0.4	0.6	0.1	0.3	0.3	0.03	0.018	0.0072	1.3125	0.0329335	0.0190209	0.00735856	0.0255749
0.5	0.6	0.1	0.3	0.3	0.03	0.018	0.009	1.3125	0.0329335	0.0190209	0.00924897	0.0236845
0.6	0.6	0.1	0.3	0.3	0.03	0.018	0.0108	1.3125	0.0329335	0.0190209	0.0111603	0.0217732
0.7	0.6	0.1	0.3	0.3	0.03	0.018	0.0126	1.3125	0.0329335	0.0190209	0.0130928	0.0198407
0.8	0.6	0.1	0.3	0.3	0.03	0.018	0.0144	1.3125	0.0329335	0.0190209	0.0150469	0.0178866
0.9	0.6	0.1	0.3	0.3	0.03	0.018	0.0162	1.3125	0.0329335	0.0190209	0.0170228	0.0159107
0.1	0.7	0.1	0.3	0.3	0.03	0.021	0.0021	1.3125	0.0329335	0.0224012	0.0021133	0.0308201
0.2	0.7	0.1	0.3	0.3	0.03	0.021	0.0042	1.3125	0.0329335	0.0224012	0.00425352	0.0286799
0.3	0.7	0.1	0.3	0.3	0.03	0.021	0.0063	1.3125	0.0329335	0.0224012	0.0064211	0.0265124
0.4	0.7	0.1	0.3	0.3	0.03	0.021	0.0084	1.3125	0.0329335	0.0224012	0.00861652	0.0243169
0.5	0.7	0.1	0.3	0.3	0.03	0.021	0.0105	1.3125	0.0329335	0.0224012	0.0108403	0.0220932
0.6	0.7	0.1	0.3	0.3	0.03	0.021	0.0126	1.3125	0.0329335	0.0224012	0.0130928	0.0198407
0.7	0.7	0.1	0.3	0.3	0.03	0.021	0.0147	1.3125	0.0329335	0.0224012	0.0153747	0.0175588
0.8	0.7	0.1	0.3	0.3	0.03	0.021	0.0168	1.3125	0.0329335	0.0224012	0.0176863	0.0152471
0.9	0.7	0.1	0.3	0.3	0.03	0.021	0.0189	1.3125	0.0329335	0.0224012	0.0200283	0.0129051
0.1	0.8	0.1	0.3	0.3	0.03	0.024	0.0024	1.3125	0.0329335	0.0258456	0.00241739	0.0305161
0.2	0.8	0.1	0.3	0.3	0.03	0.024	0.0048	1.3125	0.0329335	0.0258456	0.00487002	0.0280634
0.3	0.8	0.1	0.3	0.3	0.03	0.024	0.0072	1.3125	0.0329335	0.0258456	0.00735856	0.0255749
0.4	0.8	0.1	0.3	0.3	0.03	0.024	0.0096	1.3125	0.0329335	0.0258456	0.00988373	0.0230497
0.5	0.8	0.1	0.3	0.3	0.03	0.024	0.012	1.3125	0.0329335	0.0258456	0.0124463	0.0204872
0.6	0.8	0.1	0.3	0.3	0.03	0.024	0.0144	1.3125	0.0329335	0.0258456	0.0150469	0.0178866
0.7	0.8	0.1	0.3	0.3	0.03	0.024	0.0168	1.3125	0.0329335	0.0258456	0.0176863	0.0152471
0.8	0.8	0.1	0.3	0.3	0.03	0.024	0.0192	1.3125	0.0329335	0.0258456	0.0203654	0.0125681
0.9	0.8	0.1	0.3	0.3	0.03	0.024	0.0216	1.3125	0.0329335	0.0258456	0.0230849	0.00984856
0.1	0.9	0.1	0.3	0.3	0.03	0.027	0.0027	1.3125	0.0329335	0.0293558	0.00272203	0.0302114
0.2	0.9	0.1	0.3	0.3	0.03	0.027	0.0054	1.3125	0.0329335	0.0293558	0.00548876	0.0274447
0.3	0.9	0.1	0.3	0.3	0.03	0.027	0.0081	1.3125	0.0329335	0.0293558	0.00830117	0.0246323
0.4	0.9	0.1	0.3	0.3	0.03	0.027	0.0108	1.3125	0.0329335	0.0293558	0.0111603	0.0217732
0.5	0.9	0.1	0.3	0.3	0.03	0.027	0.0135	1.3125	0.0329335	0.0293558	0.0140671	0.0188663
0.6	0.9	0.1	0.3	0.3	0.03	0.027	0.0162	1.3125	0.0329335	0.0293558	0.0170228	0.0159107
0.7	0.9	0.1	0.3	0.3	0.03	0.027	0.0189	1.3125	0.0329335	0.0293558	0.0200283	0.0129051
0.8	0.9	0.1	0.3	0.3	0.03	0.027	0.0216	1.3125	0.0329335	0.0293558	0.0230849	0.00984856
0.9	0.9	0.1	0.3	0.3	0.03	0.027	0.0243	1.3125	0.0329335	0.0293558	0.0261937	0.00673979
0.1	0.1	0.2	0.3	0.3	0.06	0.006	0.0006	1.3125	0.0728306	0.00610975	0.000601082	0.0722295
0.2	0.1	0.2	0.3	0.3	0.06	0.006	0.0012	1.3125	0.0728306	0.00610975	0.00120433	0.0716262
0.3	0.1	0.2	0.3	0.3	0.06	0.006	0.0018	1.3125	0.0728306	0.00610975	0.00180977	0.0710208
0.4	0.1	0.2	0.3	0.3	0.06	0.006	0.0024	1.3125	0.0728306	0.00610975	0.00241739	0.0704132
0.5	0.1	0.2	0.3	0.3	0.06	0.006	0.003	1.3125	0.0728306	0.00610975	0.00302722	0.0698034
0.6	0.1	0.2	0.3	0.3	0.06	0.006	0.0036	1.3125	0.0728306	0.00610975	0.00363926	0.0691913
0.7	0.1	0.2	0.3	0.3	0.06	0.006	0.0042	1.3125	0.0728306	0.00610975	0.00425352	0.0685771
0.8	0.1	0.2	0.3	0.3	0.06	0.006	0.0048	1.3125	0.0728306	0.00610975	0.00487002	0.0679606
0.9	0.1	0.2	0.3	0.3	0.06	0.006	0.0054	1.3125	0.0728306	0.00610975	0.00548876	0.0673418
0.1	0.2	0.2	0.3	0.3	0.06	0.012	0.0012	1.3125	0.0728306	0.0124463	0.00120433	0.0716262
0.2	0.2	0.2	0.3	0.3	0.06	0.012	0.0024	1.3125	0.0728306	0.0124463	0.00241739	0.0704132
0.3	0.2	0.2	0.3	0.3	0.06	0.012	0.0036	1.3125	0.0728306	0.0124463	0.00363926	0.0691913
0.4	0.2	0.2	0.3	0.3	0.06	0.012	0.0048	1.3125	0.0728306	0.0124463	0.00487002	0.0679606
0.5	0.2	0.2	0.3	0.3	0.06	0.012	0.006	1.3125	0.0728306	0.0124463	0.00610975	0.0667208
0.6	0.2	0.2	0.3	0.3	0.06	0.012	0.0072	1.3125	0.0728306	0.0124463	0.00735856	0.065472
0.7	0.2	0.2	0.3	0.3	0.06	0.012	0.0084	1.3125	0.0728306	0.0124463	0.00861652	0.0642141
0.8	0.2	0.2	0.3	0.3	0.06	0.012	0.0096	1.3125	0.0728306	0.0124463	0.00988373	0.0629468
0.9	0.2	0.2	0.3	0.3	0.06	0.012	0.0108	1.3125	0.0728306	0.0124463	0.0111603	0.0616703
0.1	0.3	0.2	0.3	0.3	0.06	0.018	0.0018	1.3125	0.0728306	0.0190209	0.00180977	0.0710208
0.2	0.3	0.2	0.3	0.3	0.06	0.018	0.0036	1.3125	0.0728306	0.0190209	0.00363926	0.0691913
0.3	0.3	0.2	0.3	0.3	0.06	0.018	0.0054	1.3125	0.0728306	0.0190209	0.00548876	0.0673418
0.4	0.3	0.2	0.3	0.3	0.06	0.018	0.0072	1.3125	0.0728306	0.0190209	0.00735856	0.065472
0.5	0.3	0.2	0.3	0.3	0.06	0.018	0.009	1.3125	0.0728306	0.0190209	0.00924897	0.0635816
0.6	0.3	0.2	0.3	0.3	0.06	0.018	0.0108	1.3125	0.0728306	0.0190209	0.0111603	0.0616703
0.7	0.3	0.2	0.3	0.3	0.06	0.018	0.0126	1.3125	0.0728306	0.0190209	0.0130928	0.0597378
0.8	0.3	0.2	0.3	0.3	0.06	0.018	0.0144	1.3125	0.0728306	0.0190209	0.0150469	0.0577837
0.9	0.3	0.2	0.3	0.3	0.06	0.018	0.0162	1.3125	0.0728306	0.0190209	0.0170228	0.0558078
0.1	0.4	0.2	0.3	0.3	0.06	0.024	0.0024	1.3125	0.0728306	0.0258456	0.00241739	0.0704132
0.2	0.4	0.2	0.3	0.3	0.06	0.024	0.0048	1.3125	0.0728306	0.0258456	0.00487002	0.0679606
0.3	0.4	0.2	0.3	0.3	0.06	0.024	0.0072	1.3125	0.0728306	0.0258456	0.00735856	0.065472
0.4	0.4	0.2	0.3	0.3	0.06	0.024	0.0096	1.3125	0.0728306	0.0258456	0.00988373	0.0629468
0.5	0.4	0.2	0.3	0.3	0.06	0.024	0.012	1.3125	0.0728306	0.0258456	0.0124463	0.0603843
0.6	0.4	0.2	0.3	0.3	0.06	0.024	0.0144	1.3125	0.0728306	0.0258456	0.0150469	0.0577837
0.7	0.4	0.2	0.3	0.3	0.06	0.024	0.0168	1.3125	0.0728306	0.0258456	0.0176863	0.0551443
0.8	0.4	0.2	0.3	0.3	0.06	0.024	0.0192	1.3125	0.0728306	0.0258456	0.0203654	0.0524652
0.9	0.4	0.2	0.3	0.3	0.06	0.024	0.0216	1.3125	0.0728306	0.0258456	0.0230849	0.0497457
0.1	0.5	0.2	0.3	0.3	0.06	0.03	0.003	1.3125	0.0728306	0.0329335	0.00302722	0.0698034
0.2	0.5	0.2	0.3	0.3	0.06	0.03	0.006	1.3125	0.0728306	0.0329335	0.00610975	0.0667208
0.3	0.5	0.2	0.3	0.3	0.06	0.03	0.009	1.3125	0.0728306	0.0329335	0.00924897	0.0635816
0.4	0.5	0.2	0.3	0.3	0.06	0.03	0.012	1.3125	0.0728306	0.0329335	0.0124463	0.0603843
0.5	0.5	0.2	0.3	0.3	0.06	0.03	0.015	1.3125	0.0728306	0.0329335	0.0157031	0.0571275
0.6	0.5	0.2	0.3	0.3	0.06	0.03	0.018	1.3125	0.0728306	0.0329335	0.0190209	0.0538097
0.7	0.5	0.2	0.3	0.3	0.06	0.03	0.021	1.3125	0.0728306	0.0329335	0.0224012	0.0504294
0.8	0.5	0.2	0.3	0.3	0.06	0.03	0.024	1.3125	0.0728306	0.0329335	0.0258456	0.0469849
0.9	0.5	0.2	0.3	0.3	0.06	0.03	0.027	1.3125	0.0728306	0.0329335	0.0293558	0.0434748
0.1	0.6	0.2	0.3	0.3	0.06	0.036	0.0036	1.3125	0.0728306	0.040298	0.00363926	0.0691913
0.2	0.6	0.2	0.3	0.3	0.06	0.036	0.0072	1.3125	0.0728306	0.040298	0.00735856	0.065472
0.3	0.6	0.2	0.3	0.3	0.06	0.036	0.0108	1.3125	0.0728306	0.040298	0.0111603	0.0616703
0.4	0.6	0.2	0.3	0.3	0.06	0.036	0.0144	1.3125	0.0728306	0.040298	0.0150469	0.0577837
0.5	0.6	0.2	0.3	0.3	0.06	0.036	0.018	1.3125	0.0728306	0.040298	0.0190209	0.0538097
0.6	0.6	0.2	0.3	0.3	0.06	0.036	0.0216	1.3125	0.0728306	0.040298	0.0230849	0.0497457
0.7	0.6	0.2	0.3	0.3	0.06	0.036	0.0252	1.3125	0.0728306	0.040298	0.0272417	0.0455889
0.8	0.6	0.2	0.3	0.3	0.06	0.036	0.0288	1.3125	0.0728306	0.040298	0.0314942	0.0413364
0.9	0.6	0.2	0.3	0.3	0.06	0.036	0.0324	1.3125	0.0728306	0.040298	0.0358453	0.0369853
0.1	0.7	0.2	0.3	0.3	0.06	0.042	0.0042	1.3125	0.0728306	0.0479539	0.00425352	0.0685771
0.2	0.7	0.2	0.3	0.3	0.06	0.042	0.0084	1.3125	0.0728306	0.0479539	0.00861652	0.0642141
0.3	0.7	0.2	0.3	0.3	0.06	0.042	0.0126	1.3125	0.0728306	0.0479539	0.0130928	0.0597378
0.4	0.7	0.2	0.3	0.3	0.06	0.042	0.0168	1.3125	0.0728306	0.0479539	0.0176863	0.0551443
0.5	0.7	0.2	0.3	0.3	0.06	0.042	0.021	1.3125	0.0728306	0.0479539	0.0224012	0.0504294
0.6	0.7	0.2	0.3	0.3	0.06	0.042	0.0252	1.3125	0.0728306	0.0479539	0.0272417	0.0455889
0.7	0.7	0.2	0.3	0.3	0.06	0.042	0.0294	1.3125	0.0728306	0.0479539	0.0322125	0.0406181
0.8	0.7	0.2	0.3	0.3	0.06	0.042	0.0336	1.3125	0.0728306	0.0479539	0.0373181	0.0355125
0.9	0.7	0.2	0.3	0.3	0.06	0.042	0.0378	1.3125	0.0728306	0.0479539	0.0425635	0.0302671
0.1	0.8	0.2	0.3	0.3	0.06	0.048	0.0048	1.3125	0.0728306	0.0559167	0.00487002	0.0679606
0.2	0.8	0.2	0.3	0.3	0.06	0.048	0.0096	1.3125	0.0728306	0.0559167	0.00988373	0.0629468
0.3	0.8	0.2	0.3	0.3	0.06	0.048	0.0144	1.3125	0.0728306	0.0559167	0.0150469	0.0577837
0.4	0.8	0.2	0.3	0.3	0.06	0.048	0.0192	1.3125	0.0728306	0.0559167	0.0203654	0.0524652
0.5	0.8	0.2	0.3	0.3	0.06	0.048	0.024	1.3125	0.0728306	0.0559167	0.0258456	0.0469849
0.6	0.8	0.2	0.3	0.3	0.06	0.048	0.0288	1.3125	0.0728306	0.0559167	0.0314942	0.0413364
0.7	0.8	0.2	0.3	0.3	0.06	0.048	0.0336	1.3125	0.0728306	0.0559167	0.0373181	0.0355125
0.8	0.8	0.2	0.3	0.3	0.06	0.048	0.0384	1.3125	0.0728306	0.0559167	0.0433246	0.029506
0.9	0.8	0.2	0.3	0.3	0.06	0.048	0.0432	1.3125	0.0728306	0.0559167	0.0495214	0.0233092
0.1	0.9	0.2	0.3	0.3	0.06	0.054	0.0054	1.3125	0.0728306	0.064203	0.00548876	0.0673418
0.2	0.9	0.2	0.3	0.3	0.06	0.054	0.0108	1.3125	0.0728306	0.064203	0.0111603	0.0616703
0.3	0.9	0.2	0.3	0.3	0.06	0.054	0.0162	1.3125	0.0728306	0.064203	0.0170228	0.0558078
0.4	0.9	0.2	0.3	0.3	0.06	0.054	0.0216	1.3125	0.0728306	0.064203	0.0230849	0.0497457
0.5	0.9	0.2	0.3	0.3	0.06	0.054	0.027	1.3125	0.0728306	0.064203	0.0293558	0.0434748
0.6	0.9	0.2	0.3	0.3	0.06	0.054	0.0324	1.3125	0.0728306	0.064203	0.0358453	0.0369853
0.7	0.9	0.2	0.3	0.3	0.06	0.054	0.0378	1.3125	0.0728306	0.064203	0.0425635	0.0302671
0.8	0.9	0.2	0.3	0.3	0.06	0.054	0.0432	1.3125	0.0728306	0.064203	0.0495214	0.0233092
0.9	0.9	0.2	0.3	0.3	0.06	0.054	0.0486	1.3125	0.0728306	0.064203	0.0567305	0.0161001
0.1	0.1	0.3	0.3	0.3	0.09	0.009	0.0009	1.3125	0.121802	0.00924897	0.000902436	0.1209
0.2	0.1	0.3	0.3	0.3	0.09	0.009	0.0018	1.3125	0.121802	0.00924897	0.00180977	0.119993
0.3	0.1	0.3	0.3	0.3	0.09	0.009	0.0027	1.3125	0.121802	0.00924897	0.00272203	0.11908
0.4	0.1	0.3	0.3	0.3	0.09	0.009	0.0036	1.3125	0.121802	0.00924897	0.00363926	0.118163
0.5	0.1	0.3	0.3	0.3	0.09	0.009	0.0045	1.3125	0.121802	0.00924897	0.00456149	0.117241
0.6	0.1	0.3	0.3	0.3	0.09	0.009	0.0054	1.3125	0.121802	0.00924897	0.00548876	0.116314
0.7	0.1	0.3	0.3	0.3	0.09	0.009	0.0063	1.3125	0.121802	0.00924897	0.0064211	0.115381
0.8	0.1	0.3	0.3	0.3	0.09	0.009	0.0072	1.3125	0.121802	0.00924897	0.00735856	0.114444
0.9	0.1	0.3	0.3	0.3	0.09	0.009	0.0081	1.3125	0.121802	0.00924897	0.00830117	0.113501
0.1	0.2	0.3	0.3	0.3	0.09	0.018	0.0018	1.3125	0.121802	0.0190209	0.00180977	0.119993
0.2	0.2	0.3	0.3	0.3	0.09	0.018	0.0036	1.3125	0.121802	0.0190209	0.00363926	0.118163
0.3	0.2	0.3	0.3	0.3	0.09	0.018	0.0054	1.3125	0.121802	0.0190209	0.00548876	0.116314
0.4	0.2	0.3	0.3	0.3	0.09	0.018	0.0072	1.3125	0.121802	0.0190209	0.00735856	0.114444
0.5	0.2	0.3	0.3	0.3	0.09	0.018	0.009	1.3125	0.121802	0.0190209	0.00924897	0.112554
0.6	0.2	0.3	0.3	0.3	0.09	0.018	0.0108	1.3125	0.121802	0.0190209	0.0111603	0.110642
0.7	0.2	0.3	0.3	0.3	0.09	0.018	0.0126	1.3125	0.121802	0.0190209	0.0130928	0.10871
0.8	0.2	0.3	0.3	0.3	0.09	0.018	0.0144	1.3125	0.121802	0.0190209	0.0150469	0.106756
0.9	0.2	0.3	0.3	0.3	0.09	0.018	0.0162	1.3125	0.121802	0.0190209	0.0170228	0.10478
0.1	0.3	0.3	0.3	0.3	0.09	0.027	0.0027	1.3125	0.121802	0.0293558	0.00272203	0.11908
0.2	0.3	0.3	0.3	0.3	0.09	0.027	0.0054	1.3125	0.121802	0.0293558	0.00548876	0.116314
0.3	0.3	0.3	0.3	0.3	0.09	0.027	0.0081	1.3125	0.121802	0.0293558	0.00830117	0.113501
0.4	0.3	0.3	0.3	0.3	0.09	0.027	0.0108	1.3125	0.121802	0.0293558	0.0111603	0.110642
0.5	0.3	0.3	0.3	0.3	0.09	0.027	0.0135	1.3125	0.121802	0.0293558	0.0140671	0.107735
0.6	0.3	0.3	0.3	0.3	0.09	0.027	0.0162	1.3125	0.121802	0.0293558	0.0170228	0.10478
0.7	0.3	0.3	0.3	0.3	0.09	0.027	0.0189	1.3125	0.121802	0.0293558	0.0200283	0.101774
0.8	0.3	0.3	0.3	0.3	0.09	0.027	0.0216	1.3125	0.121802	0.0293558	0.0230849	0.0987176
0.9	0.3	0.3	0.3	0.3	0.09	0.027	0.0243	1.3125	0.121802	0.0293558	0.0261937	0.0956088
0.1	0.4	0.3	0.3	0.3	0.09	0.036	0.0036	1.3125	0.121802	0.040298	0.00363926	0.118163
0.2	0.4	0.3	0.3	0.3	0.09	0.036	0.0072	1.3125	0.121802	0.040298	0.00735856	0.114444
0.3	0.4	0.3	0.3	0.3	0.09	0.036	0.0108	1.3125	0.121802	0.040298	0.0111603	0.110642
0.4	0.4	0.3	0.3	0.3	0.09	0.036	0.0144	1.3125	0.121802	0.040298	0.0150469	0.106756
0.5	0.4	0.3	0.3	0.3	0.09	0.036	0.018	1.3125	0.121802	0.040298	0.0190209	0.102782
0.6	0.4	0.3	0.3	0.3	0.09	0.036	0.0216	1.3125	0.121802	0.040298	0.0230849	0.0987176
0.7	0.4	0.3	0.3	0.3	0.09	0.036	0.0252	1.3125	0.121802	0.040298	0.0272417	0.0945608
0.8	0.4	0.3	0.3	0.3	0.09	0.036	0.0288	1.3125	0.121802	0.040298	0.0314942	0.0903083
0.9	0.4	0.3	0.3	0.3	0.09	0.036	0.0324	1.3125	0.121802	0.040298	0.0358453	0.0859572
0.1	0.5	0.3	0.3	0.3	0.09	0.045	0.0045	1.3125	0.121802	0.0518959	0.00456149	0.117241
0.2	0.5	0.3	0.3	0.3	0.09	0.045	0.009	1.3125	0.121802	0.0518959	0.00924897	0.112554
0.3	0.5	0.3	0.3	0.3	0.09	0.045	0.0135	1.3125	0.121802	0.0518959	0.0140671	0.107735
0.4	0.5	0.3	0.3	0.3	0.09	0.045	0.018	1.3125	0.121802	0.0518959	0.0190209	0.102782
0.5	0.5	0.3	0.3	0.3	0.09	0.045	0.0225	1.3125	0.121802	0.0518959	0.0241153	0.0976872
0.6	0.5	0.3	0.3	0.3	0.09	0.045	0.027	1.3125	0.121802	0.0518959	0.0293558	0.0924467
0.7	0.5	0.3	0.3	0.3	0.09	0.045	0.0315	1.3125	0.121802	0.0518959	0.0347481	0.0870544
0.8	0.5	0.3	0.3	0.3	0.09	0.045	0.036	1.3125	0.121802	0.0518959	0.040298	0.0815045
0.9	0.5	0.3	0.3	0.3	0.09	0.045	0.0405	1.3125	0.121802	0.0518959	0.0460118	0.0757907
0.1	0.6	0.3	0.3	0.3	0.09	0.054	0.0054	1.3125	0.121802	0.064203	0.00548876	0.116314
0.2	0.6	0.3	0.3	0.3	0.09	0.054	0.0108	1.3125	0.121802	0.064203	0.0111603	0.110642
0.3	0.6	0.3	0.3	0.3	0.09	0.054	0.0162	1.3125	0.121802	0.064203	0.0170228	0.10478
0.4	0.6	0.3	0.3	0.3	0.09	0.054	0.0216	1.3125	0.121802	0.064203	0.0230849	0.0987176
0.5	0.6	0.3	0.3	0.3	0.09	0.054	0.027	1.3125	0.121802	0.064203	0.0293558	0.0924467
0.6	0.6	0.3	0.3	0.3	0.09	0.054	0.0324	1.3125	0.121802	0.064203	0.0358453	0.0859572
0.7	0.6	0.3	0.3	0.3	0.09	0.054	0.0378	1.3125	0.121802	0.064203	0.0425635	0.079239
0.8	0.6	0.3	0.3	0.3	0.09	0.054	0.0432	1.3125	0.121802	0.064203	0.0495214	0.0722811
0.9	0.6	0.3	0.3	0.3	0.09	0.054	0.0486	1.3125	0.121802	0.064203	0.0567305	0.065072
0.1	0.7	0.3	0.3	0.3	0.09	0.063	0.0063	1.3125	0.121802	0.0772782	0.0064211	0.115381
0.2	0.7	0.3	0.3	0.3	0.09	0.063	0.0126	1.3125	0.121802	0.0772782	0.0130928	0.10871
0.3	0.7	0.3	0.3	0.3	0.09	0.063	0.0189	1.3125	0.121802	0.0772782	0.0200283	0.101774
0.4	0.7	0.3	0.3	0.3	0.09	0.063	0.0252	1.3125	0.121802	0.0772782	0.0272417	0.0945608
0.5	0.7	0.3	0.3	0.3	0.09	0.063	0.0315	1.3125	0.121802	0.0772782	0.0347481	0.0870544
0.6	0.7	0.3	0.3	0.3	0.09	0.063	0.0378	1.3125	0.121802	0.0772782	0.0425635	0.079239
0.7	0.7	0.3	0.3	0.3	0.09	0.063	0.0441	1.3125	0.121802	0.0772782	0.0507051	0.0710974
0.8	0.7	0.3	0.3	0.3	0.09	0.063	0.0504	1.3125	0.121802	0.0772782	0.0591914	0.0626111
0.9	0.7	0.3	0.3	0.3	0.09	0.063	0.0567	1.3125	0.121802	0.0772782	0.0680421	0.0537604
0.1	0.8	0.3	0.3	0.3	0.09	0.072	0.0072	1.3125	0.121802	0.091187	0.00735856	0.114444
0.2	0.8	0.3	0.3	0.3	0.09	0.072	0.0144	1.3125	0.121802	0.091187	0.0150469	0.106756
0.3	0.8	0.3	0.3	0.3	0.09	0.072	0.0216	1.3125	0.121802	0.091187	0.0230849	0.0987176
0.4	0.8	0.3	0.3	0.3	0.09	0.072	0.0288	1.3125	0.121802	0.091187	0.0314942	0.0903083
0.5	0.8	0.3	0.3	0.3	0.09	0.072	0.036	1.3125	0.121802	0.091187	0.040298	0.0815045
0.6	0.8	0.3	0.3	0.3	0.09	0.072	0.0432	1.3125	0.121802	0.091187	0.0495214	0.0722811
0.7	0.8	0.3	0.3	0.3	0.09	0.072	0.0504	1.3125	0.121802	0.091187	0.0591914	0.0626111
0.8	0.8	0.3	0.3	0.3	0.09	0.072	0.0576	1.3125	0.121802	0.091187	0.0693374	0.0524651
0.9	0.8	0.3	0.3	0.3	0.09	0.072	0.0648	1.3125	0.121802	0.091187	0.0799911	0.0418114
0.1	0.9	0.3	0.3	0.3	0.09	0.081	0.0081	1.3125	0.121802	0.106002	0.00830117	0.113501
0.2	0.9	0.3	0.3	0.3	0.09	0.081	0.0162	1.3125	0.121802	0.106002	0.0170228	0.10478
0.3	0.9	0.3	0.3	0.3	0.09	0.081	0.0243	1.3125	0.121802	0.106002	0.0261937	0.0956088
0.4	0.9	0.3	0.3	0.3	0.09	0.081	0.0324	1.3125	0.121802	0.106002	0.0358453	0.0859572
0.5	0.9	0.3	0.3	0.3	0.09	0.081	0.0405	1.3125	0.121802	0.106002	0.0460118	0.0757907
0.6	0.9	0.3	0.3	0.3	0.09	0.081	0.0486	1.3125	0.121802	0.106002	0.0567305	0.065072
0.7	0.9	0.3	0.3	0.3	0.09	0.081	0.0567	1.3125	0.121802	0.106002	0.0680421	0.0537604
0.8	0.9	0.3	0.3	0.3	0.09	0.081	0.0648	1.3125	0.121802	0.106002	0.0799911	0.0418114
0.9	0.9	0.3	0.3	0.3	0.09	0.081	0.0729	1.3125	0.121802	0.106002	0.0926264	0.0291761
0.1	0.1	0.4	0.3	0.3	0.12	0.012	0.0012	1.3125	0.182825	0.0124463	0.00120433	0.181621
0.2	0.1	0.4	0.3	0.3	0.12	0.012	0.0024	1.3125	0.182825	0.0124463	0.00241739	0.180408
0.3	0.1	0.4	0.3	0.3	0.12	0.012	0.0036	1.3125	0.182825	0.0124463	0.00363926	0.179186
0.4	0.1	0.4	0.3	0.3	0.12	0.012	0.0048	1.3125	0.182825	0.0124463	0.00487002	0.177955
0.5	0.1	0.4	0.3	0.3	0.12	0.012	0.006	1.3125	0.182825	0.0124463	0.00610975	0.176716
0.6	0.1	0.4	0.3	0.3	0.12	0.012	0.0072	1.3125	0.182825	0.0124463	0.00735856	0.175467
0.7	0.1	0.4	0.3	0.3	0.12	0.012	0.0084	1.3125	0.182825	0.0124463	0.00861652	0.174209
0.8	0.1	0.4	0.3	0.3	0.12	0.012	0.0096	1.3125	0.182825	0.0124463	0.00988373	0.172942
0.9	0.1	0.4	0.3	0.3	0.12	0.012	0.0108	1.3125	0.182825	0.0124463	0.0111603	0.171665
0.1	0.2	0.4	0.3	0.3	0.12	0.024	0.0024	1.3125	0.182825	0.0258456	0.00241739	0.180408
0.2	0.2	0.4	0.3	0.3	0.12	0.024	0.0048	1.3125	0.182825	0.0258456	0.00487002	0.177955
0.3	0.2	0.4	0.3	0.3	0.12	0.024	0.0072	1.3125	0.182825	0.0258456	0.00735856	0.175467
0.4	0.2	0.4	0.3	0.3	0.12	0.024	0.0096	1.3125	0.182825	0.0258456	0.00988373	0.172942
0.5	0.2	0.4	0.3	0.3	0.12	0.024	0.012	1.3125	0.182825	0.0258456	0.0124463	0.170379
0.6	0.2	0.4	0.3	0.3	0.12	0.024	0.0144	1.3125	0.182825	0.0258456	0.0150469	0.167779
0.7	0.2	0.4	0.3	0.3	0.12	0.024	0.0168	1.3125	0.182825	0.0258456	0.0176863	0.165139
0.8	0.2	0.4	0.3	0.3	0.12	0.024	0.0192	1.3125	0.182825	0.0258456	0.0203654	0.16246
0.9	0.2	0.4	0.3	0.3	0.12	0.024	0.0216	1.3125	0.182825	0.0258456	0.0230849	0.159741
0.1	0.3	0.4	0.3	0.3	0.12	0.036	0.0036	1.3125	0.182825	0.040298	0.00363926	0.179186
0.2	0.3	0.4	0.3	0.3	0.12	0.036	0.0072	1.3125	0.182825	0.040298	0.00735856	0.175467
0.3	0.3	0.4	0.3	0.3	0.12	0.036	0.0108	1.3125	0.182825	0.040298	0.0111603	0.171665
0.4	0.3	0.4	0.3	0.3	0.12	0.036	0.0144	1.3125	0.182825	0.040298	0.0150469	0.167779
0.5	0.3	0.4	0.3	0.3	0.12	0.036	0.018	1.3125	0.182825	0.040298	0.0190209	0.163805
0.6	0.3	0.4	0.3	0.3	0.12	0.036	0.0216	1.3125	0.182825	0.040298	0.0230849	0.159741
0.7	0.3	0.4	0.3	0.3	0.12	0.036	0.0252	1.3125	0.182825	0.040298	0.0272417	0.155584
0.8	0.3	0.4	0.3	0.3	0.12	0.036	0.0288	1.3125	0.182825	0.040298	0.0314942	0.151331
0.9	0.3	0.4	0.3	0.3	0.12	0.036	0.0324	1.3125	0.182825	0.040298	0.0358453	0.14698
0.1	0.4	0.4	0.3	0.3	0.12	0.048	0.0048	1.3125	0.182825	0.0559167	0.00487002	0.177955
0.2	0.4	0.4	0.3	0.3	0.12	0.048	0.0096	1.3125	0.182825	0.0559167	0.00988373	0.172942
0.3	0.4	0.4	0.3	0.3	0.12	0.048	0.0144	1.3125	0.182825	0.0559167	0.0150469	0.167779
0.4	0.4	0.4	0.3	0.3	0.12	0.048	0.0192	1.3125	0.182825	0.0559167	0.0203654	0.16246
0.5	0.4	0.4	0.3	0.3	0.12	0.048	0.024	1.3125	0.182825	0.0559167	0.0258456	0.15698
0.6	0.4	0.4	0.3	0.3	0.12	0.048	0.0288	1.3125	0.182825	0.0559167	0.0314942	0.151331
0.7	0.4	0.4	0.3	0.3	0.12	0.048	0.0336	1.3125	0.182825	0.0559167	0.0373181	0.145507
0.8	0.4	0.4	0.3	0.3	0.12	0.048	0.0384	1.3125	0.182825	0.0559167	0.0433246	0.139501
0.9	0.4	0.4	0.3	0.3	0.12	0.048	0.0432	1.3125	0.182825	0.0559167	0.0495214	0.133304
0.1	0.5	0.4	0.3	0.3	0.12	0.06	0.006	1.3125	0.182825	0.0728306	0.00610975	0.176716
0.2	0.5	0.4	0.3	0.3	0.12	0.06	0.012	1.3125	0.182825	0.0728306	0.0124463	0.170379
0.3	0.5	0.4	0.3	0.3	0.12	0.06	0.018	1.3125	0.182825	0.0728306	0.0190209	0.163805
0.4	0.5	0.4	0.3	0.3	0.12	0.06	0.024	1.3125	0.182825	0.0728306	0.0258456	0.15698
0.5	0.5	0.4	0.3	0.3	0.12	0.06	0.03	1.3125	0.182825	0.0728306	0.0329335	0.149892
0.6	0.5	0.4	0.3	0.3	0.12	0.06	0.036	1.3125	0.182825	0.0728306	0.040298	0.142527
0.7	0.5	0.4	0.3	0.3	0.12	0.06	0.042	1.3125	0.182825	0.0728306	0.0479539	0.134872
0.8	0.5	0.4	0.3	0.3	0.12	0.06	0.048	1.3125	0.182825	0.0728306	0.0559167	0.126909
0.9	0.5	0.4	0.3	0.3	0.12	0.06	0.054	1.3125	0.182825	0.0728306	0.064203	0.118623
0.1	0.6	0.4	0.3	0.3	0.12	0.072	0.0072	1.3125	0.182825	0.091187	0.00735856	0.175467
0.2	0.6	0.4	0.3	0.3	0.12	0.072	0.0144	1.3125	0.182825	0.091187	0.0150469	0.167779
0.3	0.6	0.4	0.3	0.3	0.12	0.072	0.0216	1.3125	0.182825	0.091187	0.0230849	0.159741
0.4	0.6	0.4	0.3	0.3	0.12	0.072	0.0288	1.3125	0.182825	0.091187	0.0314942	0.151331
0.5	0.6	0.4	0.3	0.3	0.12	0.072	0.036	1.3125	0.182825	0.091187	0.040298	0.142527
0.6	0.6	0.4	0.3	0.3	0.12	0.072	0.0432	1.3125	0.182825	0.091187	0.0495214	0.133304
0.7	0.6	0.4	0.3	0.3	0.12	0.072	0.0504	1.3125	0.182825	0.091187	0.0591914	0.123634
0.8	0.6	0.4	0.3	0.3	0.12	0.072	0.0576	1.3125	0.182825	0.091187	0.0693374	0.113488
0.9	0.6	0.4	0.3	0.3	0.12	0.072	0.0648	1.3125	0.182825	0.091187	0.0799911	0.102834
0.1	0.7	0.4	0.3	0.3	0.12	0.084	0.0084	1.3125	0.182825	0.111155	0.00861652	0.174209
0.2	0.7	0.4	0.3	0.3	0.12	0.084	0.0168	1.3125	0.182825	0.111155	0.0176863	0.165139
0.3	0.7	0.4	0.3	0.3	0.12	0.084	0.0252	1.3125	0.182825	0.111155	0.0272417	0.155584
0.4	0.7	0.4	0.3	0.3	0.12	0.084	0.0336	1.3125	0.182825	0.111155	0.0373181	0.145507
0.5	0.7	0.4	0.3	0.3	0.12	0.084	0.042	1.3125	0.182825	0.111155	0.0479539	0.134872
0.6	0.7	0.4	0.3	0.3	0.12	0.084	0.0504	1.3125	0.182825	0.111155	0.0591914	0.123634
0.7	0.7	0.4	0.3	0.3	0.12	0.084	0.0588	1.3125	0.182825	0.111155	0.0710769	0.111749
0.8	0.7	0.4	0.3	0.3	0.12	0.084	0.0672	1.3125	0.182825	0.111155	0.0836611	0.0991644
0.9	0.7	0.4	0.3	0.3	0.12	0.084	0.0756	1.3125	0.182825	0.111155	0.0969998	0.0858257
0.1	0.8	0.4	0.3	0.3	0.12	0.096	0.0096	1.3125	0.182825	0.132928	0.00988373	0.172942
0.2	0.8	0.4	0.3	0.3	0.12	0.096	0.0192	1.3125	0.182825	0.132928	0.0203654	0.16246
0.3	0.8	0.4	0.3	0.3	0.12	0.096	0.0288	1.3125	0.182825	0.132928	0.0314942	0.151331
0.4	0.8	0.4	0.3	0.3	0.12	0.096	0.0384	1.3125	0.182825	0.132928	0.0433246	0.139501
0.5	0.8	0.4	0.3	0.3	0.12	0.096	0.048	1.3125	0.182825	0.132928	0.0559167	0.126909
0.6	0.8	0.4	0.3	0.3	0.12	0.096	0.0576	1.3125	0.182825	0.132928	0.0693374	0.113488
0.7	0.8	0.4	0.3	0.3	0.12	0.096	0.0672	1.3125	0.182825	0.132928	0.0836611	0.0991644
0.8	0.8	0.4	0.3	0.3	0.12	0.096	0.0768	1.3125	0.182825	0.132928	0.0989705	0.083855
0.9	0.8	0.4	0.3	0.3	0.12	0.096	0.0864	1.3125	0.182825	0.132928	0.115358	0.0674672
0.1	0.9	0.4	0.3	0.3	0.12	0.108	0.0108	1.3125	0.182825	0.156732	0.0111603	0.171665
0.2	0.9	0.4	0.3	0.3	0.12	0.108	0.0216	1.3125	0.182825	0.156732	0.0230849	0.159741
0.3	0.9	0.4	0.3	0.3	0.12	0.108	0.0324	1.3125	0.182825	0.156732	0.0358453	0.14698
0.4	0.9	0.4	0.3	0.3	0.12	0.108	0.0432	1.3125	0.182825	0.156732	0.0495214	0.133304
0.5	0.9	0.4	0.3	0.3	0.12	0.108	0.054	1.3125	0.182825	0.156732	0.064203	0.118623
0.6	0.9	0.4	0.3	0.3	0.12	0.108	0.0648	1.3125	0.182825	0.156732	0.0799911	0.102834
0.7	0.9	0.4	0.3	0.3	0.12	0.108	0.0756	1.3125	0.182825	0.156732	0.0969998	0.0858257
0.8	0.9	0.4	0.3	0.3	0.12	0.108	0.0864	1.3125	0.182825	0.156732	0.115358	0.0674672
0.9	0.9	0.4	0.3	0.3	0.12	0.108	0.0972	1.3125	0.182825	0.156732	0.135213	0.0476123
0.1	0.1	0.5	0.3	0.3	0.15	0.015	0.0015	1.3125	0.260204	0.0157031	0.00150678	0.258697
0.2	0.1	0.5	0.3	0.3	0.15	0.015	0.003	1.3125	0.260204	0.0157031	0.00302722	0.257177
0.3	0.1	0.5	0.3	0.3	0.15	0.015	0.0045	1.3125	0.260204	0.0157031	0.00456149	0.255643
0.4	0.1	0.5	0.3	0.3	0.15	0.015	0.006	1.3125	0.260204	0.0157031	0.00610975	0.254094
0.5	0.1	0.5	0.3	0.3	0.15	0.015	0.0075	1.3125	0.260204	0.0157031	0.00767219	0.252532
0.6	0.1	0.5	0.3	0.3	0.15	0.015	0.009	1.3125	0.260204	0.0157031	0.00924897	0.250955
0.7	0.1	0.5	0.3	0.3	0.15	0.015	0.0105	1.3125	0.260204	0.0157031	0.0108403	0.249364
0.8	0.1	0.5	0.3	0.3	0.15	0.015	0.012	1.3125	0.260204	0.0157031	0.0124463	0.247758
0.9	0.1	0.5	0.3	0.3	0.15	0.015	0.0135	1.3125	0.260204	0.0157031	0.0140671	0.246137
0.1	0.2	0.5	0.3	0.3	0.15	0.03	0.003	1.3125	0.260204	0.0329335	0.00302722	0.257177
0.2	0.2	0.5	0.3	0.3	0.15	0.03	0.006	1.3125	0.260204	0.0329335	0.00610975	0.254094
0.3	0.2	0.5	0.3	0.3	0.15	0.03	0.009	1.3125	0.260204	0.0329335	0.00924897	0.250955
0.4	0.2	0.5	0.3	0.3	0.15	0.03	0.012	1.3125	0.260204	0.0329335	0.0124463	0.247758
0.5	0.2	0.5	0.3	0.3	0.15	0.03	0.015	1.3125	0.260204	0.0329335	0.0157031	0.244501
0.6	0.2	0.5	0.3	0.3	0.15	0.03	0.018	1.3125	0.260204	0.0329335	0.0190209	0.241183
0.7	0.2	0.5	0.3	0.3	0.15	0.03	0.021	1.3125	0.260204	0.0329335	0.0224012	0.237803
0.8	0.2	0.5	0.3	0.3	0.15	0.03	0.024	1.3125	0.260204	0.0329335	0.0258456	0.234358
0.9	0.2	0.5	0.3	0.3	0.15	0.03	0.027	1.3125	0.260204	0.0329335	0.0293558	0.230848
0.1	0.3	0.5	0.3	0.3	0.15	0.045	0.0045	1.3125	0.260204	0.0518959	0.00456149	0.255643
0.2	0.3	0.5	0.3	0.3	0.15	0.045	0.009	1.3125	0.260204	0.0518959	0.00924897	0.250955
0.3	0.3	0.5	0.3	0.3	0.15	0.045	0.0135	1.3125	0.260204	0.0518959	0.0140671	0.246137
0.4	0.3	0.5	0.3	0.3	0.15	0.045	0.018	1.3125	0.260204	0.0518959	0.0190209	0.241183
0.5	0.3	0.5	0.3	0.3	0.15	0.045	0.0225	1.3125	0.260204	0.0518959	0.0241153	0.236089
0.6	0.3	0.5	0.3	0.3	0.15	0.045	0.027	1.3125	0.260204	0.0518959	0.0293558	0.230848
0.7	0.3	0.5	0.3	0.3	0.15	0.045	0.0315	1.3125	0.260204	0.0518959	0.0347481	0.225456
0.8	0.3	0.5	0.3	0.3	0.15	0.045	0.036	1.3125	0.260204	0.0518959	0.040298	0.219906
0.9	0.3	0.5	0.3	0.3	0.15	0.045	0.0405	1.3125	0.260204	0.0518959	0.0460118	0.214192
0.1	0.4	0.5	0.3	0.3	0.15	0.06	0.006	1.3125	0.260204	0.0728306	0.00610975	0.254094
0.2	0.4	0.5	0.3	0.3	0.15	0.06	0.012	1.3125	0.260204	0.0728306	0.0124463	0.247758
0.3	0.4	0.5	0.3	0.3	0.15	0.06	0.018	1.3125	0.260204	0.0728306	0.0190209	0.241183
0.4	0.4	0.5	0.3	0.3	0.15	0.06	0.024	1.3125	0.260204	0.0728306	0.0258456	0.234358
0.5	0.4	0.5	0.3	0.3	0.15	0.06	0.03	1.3125	0.260204	0.0728306	0.0329335	0.227271
0.6	0.4	0.5	0.3	0.3	0.15	0.06	0.036	1.3125	0.260204	0.0728306	0.040298	0.219906
0.7	0.4	0.5	0.3	0.3	0.15	0.06	0.042	1.3125	0.260204	0.0728306	0.0479539	0.21225
0.8	0.4	0.5	0.3	0.3	0.15	0.06	0.048	1.3125	0.260204	0.0728306	0.0559167	0.204287
0.9	0.4	0.5	0.3	0.3	0.15	0.06	0.054	1.3125	0.260204	0.0728306	0.064203	0.196001
0.1	0.5	0.5	0.3	0.3	0.15	0.075	0.0075	1.3125	0.260204	0.0960208	0.00767219	0.252532
0.2	0.5	0.5	0.3	0.3	0.15	0.075	0.015	1.3125	0.260204	0.0960208	0.0157031	0.244501
0.3	0.5	0.5	0.3	0.3	0.15	0.075	0.0225	1.3125	0.260204	0.0960208	0.0241153	0.236089
0.4	0.5	0.5	0.3	0.3	0.15	0.075	0.03	1.3125	0.260204	0.0960208	0.0329335	0.227271
0.5	0.5	0.5	0.3	0.3	0.15	0.075	0.0375	1.3125	0.260204	0.0960208	0.0421841	0.21802
0.6	0.5	0.5	0.3	0.3	0.15	0.075	0.045	1.3125	0.260204	0.0960208	0.0518959	0.208308
0.7	0.5	0.5	0.3	0.3	0.15	0.075	0.0525	1.3125	0.260204	0.0960208	0.0621001	0.198104
0.8	0.5	0.5	0.3	0.3	0.15	0.075	0.06	1.3125	0.260204	0.0960208	0.0728306	0.187374
0.9	0.5	0.5	0.3	0.3	0.15	0.075	0.0675	1.3125	0.260204	0.0960208	0.0841241	0.17608
0.1	0.6	0.5	0.3	0.3	0.15	0.09	0.009	1.3125	0.260204	0.121802	0.00924897	0.250955
0.2	0.6	0.5	0.3	0.3	0.15	0.09	0.018	1.3125	0.260204	0.121802	0.0190209	0.241183
0.3	0.6	0.5	0.3	0.3	0.15	0.09	0.027	1.3125	0.260204	0.121802	0.0293558	0.230848
0.4	0.6	0.5	0.3	0.3	0.15	0.09	0.036	1.3125	0.260204	0.121802	0.040298	0.219906
0.5	0.6	0.5	0.3	0.3	0.15	0.09	0.045	1.3125	0.260204	0.121802	0.0518959	0.208308
0.6	0.6	0.5	0.3	0.3	0.15	0.09	0.054	1.3125	0.260204	0.121802	0.064203	0.196001
0.7	0.6	0.5	0.3	0.3	0.15	0.09	0.063	1.3125	0.260204	0.121802	0.0772782	0.182926
0.8	0.6	0.5	0.3	0.3	0.15	0.09	0.072	1.3125	0.260204	0.121802	0.091187	0.169017
0.9	0.6	0.5	0.3	0.3	0.15	0.09	0.081	1.3125	0.260204	0.121802	0.106002	0.154202
0.1	0.7	0.5	0.3	0.3	0.15	0.105	0.0105	1.3125	0.260204	0.150577	0.0108403	0.249364
[truncated: 2,873 more rows]
