# Supplementary material for: An innovative randomized response model based on a customizable random tool
Source: PLoS One. 2025 Apr 18;20(4):e0319780. doi: 10.1371/journal.pone.0319780 (PMC12007709; doi:10.1371/journal.pone.0319780)
Supplement: S3 File — (XLSX) [file pone.0319780.s003.xlsx]

## Sheet: ورقة2
q4	q3	q2	q1	Q1	Q2	Q3	Q4	Var1	Var2	Var3	Var4	Var3-Var4
0.1	0.1	0.1	0.1	0.1	0.01	0.001	0.0001	0.140625	0.0103082	0.00100301	0.00010003	0.000902978
0.2	0.1	0.1	0.1	0.1	0.01	0.001	0.0002	0.140625	0.0103082	0.00100301	0.00020012	0.000802888
0.3	0.1	0.1	0.1	0.1	0.01	0.001	0.0003	0.140625	0.0103082	0.00100301	0.00030027	0.000702738
0.4	0.1	0.1	0.1	0.1	0.01	0.001	0.0004	0.140625	0.0103082	0.00100301	0.000400481	0.000602528
0.5	0.1	0.1	0.1	0.1	0.01	0.001	0.0005	0.140625	0.0103082	0.00100301	0.000500751	0.000502257
0.6	0.1	0.1	0.1	0.1	0.01	0.001	0.0006	0.140625	0.0103082	0.00100301	0.000601082	0.000401926
0.7	0.1	0.1	0.1	0.1	0.01	0.001	0.0007	0.140625	0.0103082	0.00100301	0.000701473	0.000301535
0.8	0.1	0.1	0.1	0.1	0.01	0.001	0.0008	0.140625	0.0103082	0.00100301	0.000801924	0.000201084
0.9	0.1	0.1	0.1	0.1	0.01	0.001	0.0009	0.140625	0.0103082	0.00100301	0.000902436	0.000100572
0.1	0.2	0.1	0.1	0.1	0.01	0.002	0.0002	0.140625	0.0103082	0.00201206	0.00020012	0.00181194
0.2	0.2	0.1	0.1	0.1	0.01	0.002	0.0004	0.140625	0.0103082	0.00201206	0.000400481	0.00161158
0.3	0.2	0.1	0.1	0.1	0.01	0.002	0.0006	0.140625	0.0103082	0.00201206	0.000601082	0.00141098
0.4	0.2	0.1	0.1	0.1	0.01	0.002	0.0008	0.140625	0.0103082	0.00201206	0.000801924	0.00121014
0.5	0.2	0.1	0.1	0.1	0.01	0.002	0.001	0.140625	0.0103082	0.00201206	0.00100301	0.00100906
0.6	0.2	0.1	0.1	0.1	0.01	0.002	0.0012	0.140625	0.0103082	0.00201206	0.00120433	0.00080773
0.7	0.2	0.1	0.1	0.1	0.01	0.002	0.0014	0.140625	0.0103082	0.00201206	0.0014059	0.000606162
0.8	0.2	0.1	0.1	0.1	0.01	0.002	0.0016	0.140625	0.0103082	0.00201206	0.00160771	0.000404351
0.9	0.2	0.1	0.1	0.1	0.01	0.002	0.0018	0.140625	0.0103082	0.00201206	0.00180977	0.000202297
0.1	0.3	0.1	0.1	0.1	0.01	0.003	0.0003	0.140625	0.0103082	0.00302722	0.00030027	0.00272695
0.2	0.3	0.1	0.1	0.1	0.01	0.003	0.0006	0.140625	0.0103082	0.00302722	0.000601082	0.00242614
0.3	0.3	0.1	0.1	0.1	0.01	0.003	0.0009	0.140625	0.0103082	0.00302722	0.000902436	0.00212478
0.4	0.3	0.1	0.1	0.1	0.01	0.003	0.0012	0.140625	0.0103082	0.00302722	0.00120433	0.00182288
0.5	0.3	0.1	0.1	0.1	0.01	0.003	0.0015	0.140625	0.0103082	0.00302722	0.00150678	0.00152044
0.6	0.3	0.1	0.1	0.1	0.01	0.003	0.0018	0.140625	0.0103082	0.00302722	0.00180977	0.00121745
0.7	0.3	0.1	0.1	0.1	0.01	0.003	0.0021	0.140625	0.0103082	0.00302722	0.0021133	0.000913913
0.8	0.3	0.1	0.1	0.1	0.01	0.003	0.0024	0.140625	0.0103082	0.00302722	0.00241739	0.000609826
0.9	0.3	0.1	0.1	0.1	0.01	0.003	0.0027	0.140625	0.0103082	0.00302722	0.00272203	0.000305189
0.1	0.4	0.1	0.1	0.1	0.01	0.004	0.0004	0.140625	0.0103082	0.00404852	0.000400481	0.00364804
0.2	0.4	0.1	0.1	0.1	0.01	0.004	0.0008	0.140625	0.0103082	0.00404852	0.000801924	0.00324659
0.3	0.4	0.1	0.1	0.1	0.01	0.004	0.0012	0.140625	0.0103082	0.00404852	0.00120433	0.00284418
0.4	0.4	0.1	0.1	0.1	0.01	0.004	0.0016	0.140625	0.0103082	0.00404852	0.00160771	0.0024408
0.5	0.4	0.1	0.1	0.1	0.01	0.004	0.002	0.140625	0.0103082	0.00404852	0.00201206	0.00203645
0.6	0.4	0.1	0.1	0.1	0.01	0.004	0.0024	0.140625	0.0103082	0.00404852	0.00241739	0.00163113
0.7	0.4	0.1	0.1	0.1	0.01	0.004	0.0028	0.140625	0.0103082	0.00404852	0.0028237	0.00122482
0.8	0.4	0.1	0.1	0.1	0.01	0.004	0.0032	0.140625	0.0103082	0.00404852	0.00323098	0.000817533
0.9	0.4	0.1	0.1	0.1	0.01	0.004	0.0036	0.140625	0.0103082	0.00404852	0.00363926	0.000409261
0.1	0.5	0.1	0.1	0.1	0.01	0.005	0.0005	0.140625	0.0103082	0.00507601	0.000500751	0.00457526
0.2	0.5	0.1	0.1	0.1	0.01	0.005	0.001	0.140625	0.0103082	0.00507601	0.00100301	0.004073
0.3	0.5	0.1	0.1	0.1	0.01	0.005	0.0015	0.140625	0.0103082	0.00507601	0.00150678	0.00356924
0.4	0.5	0.1	0.1	0.1	0.01	0.005	0.002	0.140625	0.0103082	0.00507601	0.00201206	0.00306395
0.5	0.5	0.1	0.1	0.1	0.01	0.005	0.0025	0.140625	0.0103082	0.00507601	0.00251888	0.00255714
0.6	0.5	0.1	0.1	0.1	0.01	0.005	0.003	0.140625	0.0103082	0.00507601	0.00302722	0.0020488
0.7	0.5	0.1	0.1	0.1	0.01	0.005	0.0035	0.140625	0.0103082	0.00507601	0.0035371	0.00153892
0.8	0.5	0.1	0.1	0.1	0.01	0.005	0.004	0.140625	0.0103082	0.00507601	0.00404852	0.0010275
0.9	0.5	0.1	0.1	0.1	0.01	0.005	0.0045	0.140625	0.0103082	0.00507601	0.00456149	0.000514525
0.1	0.6	0.1	0.1	0.1	0.01	0.006	0.0006	0.140625	0.0103082	0.00610975	0.000601082	0.00550867
0.2	0.6	0.1	0.1	0.1	0.01	0.006	0.0012	0.140625	0.0103082	0.00610975	0.00120433	0.00490542
0.3	0.6	0.1	0.1	0.1	0.01	0.006	0.0018	0.140625	0.0103082	0.00610975	0.00180977	0.00429999
0.4	0.6	0.1	0.1	0.1	0.01	0.006	0.0024	0.140625	0.0103082	0.00610975	0.00241739	0.00369236
0.5	0.6	0.1	0.1	0.1	0.01	0.006	0.003	0.140625	0.0103082	0.00610975	0.00302722	0.00308254
0.6	0.6	0.1	0.1	0.1	0.01	0.006	0.0036	0.140625	0.0103082	0.00610975	0.00363926	0.0024705
0.7	0.6	0.1	0.1	0.1	0.01	0.006	0.0042	0.140625	0.0103082	0.00610975	0.00425352	0.00185624
0.8	0.6	0.1	0.1	0.1	0.01	0.006	0.0048	0.140625	0.0103082	0.00610975	0.00487002	0.00123974
0.9	0.6	0.1	0.1	0.1	0.01	0.006	0.0054	0.140625	0.0103082	0.00610975	0.00548876	0.000620997
0.1	0.7	0.1	0.1	0.1	0.01	0.007	0.0007	0.140625	0.0103082	0.00714979	0.000701473	0.00644832
0.2	0.7	0.1	0.1	0.1	0.01	0.007	0.0014	0.140625	0.0103082	0.00714979	0.0014059	0.00574389
0.3	0.7	0.1	0.1	0.1	0.01	0.007	0.0021	0.140625	0.0103082	0.00714979	0.0021133	0.00503649
0.4	0.7	0.1	0.1	0.1	0.01	0.007	0.0028	0.140625	0.0103082	0.00714979	0.0028237	0.0043261
0.5	0.7	0.1	0.1	0.1	0.01	0.007	0.0035	0.140625	0.0103082	0.00714979	0.0035371	0.0036127
0.6	0.7	0.1	0.1	0.1	0.01	0.007	0.0042	0.140625	0.0103082	0.00714979	0.00425352	0.00289627
0.7	0.7	0.1	0.1	0.1	0.01	0.007	0.0049	0.140625	0.0103082	0.00714979	0.00497298	0.00217681
0.8	0.7	0.1	0.1	0.1	0.01	0.007	0.0056	0.140625	0.0103082	0.00714979	0.0056955	0.00145429
0.9	0.7	0.1	0.1	0.1	0.01	0.007	0.0063	0.140625	0.0103082	0.00714979	0.0064211	0.00072869
0.1	0.8	0.1	0.1	0.1	0.01	0.008	0.0008	0.140625	0.0103082	0.00819618	0.000801924	0.00739426
0.2	0.8	0.1	0.1	0.1	0.01	0.008	0.0016	0.140625	0.0103082	0.00819618	0.00160771	0.00658847
0.3	0.8	0.1	0.1	0.1	0.01	0.008	0.0024	0.140625	0.0103082	0.00819618	0.00241739	0.00577879
0.4	0.8	0.1	0.1	0.1	0.01	0.008	0.0032	0.140625	0.0103082	0.00819618	0.00323098	0.0049652
0.5	0.8	0.1	0.1	0.1	0.01	0.008	0.004	0.140625	0.0103082	0.00819618	0.00404852	0.00414766
0.6	0.8	0.1	0.1	0.1	0.01	0.008	0.0048	0.140625	0.0103082	0.00819618	0.00487002	0.00332616
0.7	0.8	0.1	0.1	0.1	0.01	0.008	0.0056	0.140625	0.0103082	0.00819618	0.0056955	0.00250067
0.8	0.8	0.1	0.1	0.1	0.01	0.008	0.0064	0.140625	0.0103082	0.00819618	0.00652501	0.00167117
0.9	0.8	0.1	0.1	0.1	0.01	0.008	0.0072	0.140625	0.0103082	0.00819618	0.00735856	0.000837619
0.1	0.9	0.1	0.1	0.1	0.01	0.009	0.0009	0.140625	0.0103082	0.00924897	0.000902436	0.00834653
0.2	0.9	0.1	0.1	0.1	0.01	0.009	0.0018	0.140625	0.0103082	0.00924897	0.00180977	0.0074392
0.3	0.9	0.1	0.1	0.1	0.01	0.009	0.0027	0.140625	0.0103082	0.00924897	0.00272203	0.00652694
0.4	0.9	0.1	0.1	0.1	0.01	0.009	0.0036	0.140625	0.0103082	0.00924897	0.00363926	0.00560971
0.5	0.9	0.1	0.1	0.1	0.01	0.009	0.0045	0.140625	0.0103082	0.00924897	0.00456149	0.00468748
0.6	0.9	0.1	0.1	0.1	0.01	0.009	0.0054	0.140625	0.0103082	0.00924897	0.00548876	0.00376021
0.7	0.9	0.1	0.1	0.1	0.01	0.009	0.0063	0.140625	0.0103082	0.00924897	0.0064211	0.00282786
0.8	0.9	0.1	0.1	0.1	0.01	0.009	0.0072	0.140625	0.0103082	0.00924897	0.00735856	0.00189041
0.9	0.9	0.1	0.1	0.1	0.01	0.009	0.0081	0.140625	0.0103082	0.00924897	0.00830117	0.000947797
0.1	0.1	0.2	0.1	0.1	0.02	0.002	0.0002	0.140625	0.0212674	0.00201206	0.00020012	0.00181194
0.2	0.1	0.2	0.1	0.1	0.02	0.002	0.0004	0.140625	0.0212674	0.00201206	0.000400481	0.00161158
0.3	0.1	0.2	0.1	0.1	0.02	0.002	0.0006	0.140625	0.0212674	0.00201206	0.000601082	0.00141098
0.4	0.1	0.2	0.1	0.1	0.02	0.002	0.0008	0.140625	0.0212674	0.00201206	0.000801924	0.00121014
0.5	0.1	0.2	0.1	0.1	0.02	0.002	0.001	0.140625	0.0212674	0.00201206	0.00100301	0.00100906
0.6	0.1	0.2	0.1	0.1	0.02	0.002	0.0012	0.140625	0.0212674	0.00201206	0.00120433	0.00080773
0.7	0.1	0.2	0.1	0.1	0.02	0.002	0.0014	0.140625	0.0212674	0.00201206	0.0014059	0.000606162
0.8	0.1	0.2	0.1	0.1	0.02	0.002	0.0016	0.140625	0.0212674	0.00201206	0.00160771	0.000404351
0.9	0.1	0.2	0.1	0.1	0.02	0.002	0.0018	0.140625	0.0212674	0.00201206	0.00180977	0.000202297
0.1	0.2	0.2	0.1	0.1	0.02	0.004	0.0004	0.140625	0.0212674	0.00404852	0.000400481	0.00364804
0.2	0.2	0.2	0.1	0.1	0.02	0.004	0.0008	0.140625	0.0212674	0.00404852	0.000801924	0.00324659
0.3	0.2	0.2	0.1	0.1	0.02	0.004	0.0012	0.140625	0.0212674	0.00404852	0.00120433	0.00284418
0.4	0.2	0.2	0.1	0.1	0.02	0.004	0.0016	0.140625	0.0212674	0.00404852	0.00160771	0.0024408
0.5	0.2	0.2	0.1	0.1	0.02	0.004	0.002	0.140625	0.0212674	0.00404852	0.00201206	0.00203645
0.6	0.2	0.2	0.1	0.1	0.02	0.004	0.0024	0.140625	0.0212674	0.00404852	0.00241739	0.00163113
0.7	0.2	0.2	0.1	0.1	0.02	0.004	0.0028	0.140625	0.0212674	0.00404852	0.0028237	0.00122482
0.8	0.2	0.2	0.1	0.1	0.02	0.004	0.0032	0.140625	0.0212674	0.00404852	0.00323098	0.000817533
0.9	0.2	0.2	0.1	0.1	0.02	0.004	0.0036	0.140625	0.0212674	0.00404852	0.00363926	0.000409261
0.1	0.3	0.2	0.1	0.1	0.02	0.006	0.0006	0.140625	0.0212674	0.00610975	0.000601082	0.00550867
0.2	0.3	0.2	0.1	0.1	0.02	0.006	0.0012	0.140625	0.0212674	0.00610975	0.00120433	0.00490542
0.3	0.3	0.2	0.1	0.1	0.02	0.006	0.0018	0.140625	0.0212674	0.00610975	0.00180977	0.00429999
0.4	0.3	0.2	0.1	0.1	0.02	0.006	0.0024	0.140625	0.0212674	0.00610975	0.00241739	0.00369236
0.5	0.3	0.2	0.1	0.1	0.02	0.006	0.003	0.140625	0.0212674	0.00610975	0.00302722	0.00308254
0.6	0.3	0.2	0.1	0.1	0.02	0.006	0.0036	0.140625	0.0212674	0.00610975	0.00363926	0.0024705
0.7	0.3	0.2	0.1	0.1	0.02	0.006	0.0042	0.140625	0.0212674	0.00610975	0.00425352	0.00185624
0.8	0.3	0.2	0.1	0.1	0.02	0.006	0.0048	0.140625	0.0212674	0.00610975	0.00487002	0.00123974
0.9	0.3	0.2	0.1	0.1	0.02	0.006	0.0054	0.140625	0.0212674	0.00610975	0.00548876	0.000620997
0.1	0.4	0.2	0.1	0.1	0.02	0.008	0.0008	0.140625	0.0212674	0.00819618	0.000801924	0.00739426
0.2	0.4	0.2	0.1	0.1	0.02	0.008	0.0016	0.140625	0.0212674	0.00819618	0.00160771	0.00658847
0.3	0.4	0.2	0.1	0.1	0.02	0.008	0.0024	0.140625	0.0212674	0.00819618	0.00241739	0.00577879
0.4	0.4	0.2	0.1	0.1	0.02	0.008	0.0032	0.140625	0.0212674	0.00819618	0.00323098	0.0049652
0.5	0.4	0.2	0.1	0.1	0.02	0.008	0.004	0.140625	0.0212674	0.00819618	0.00404852	0.00414766
0.6	0.4	0.2	0.1	0.1	0.02	0.008	0.0048	0.140625	0.0212674	0.00819618	0.00487002	0.00332616
0.7	0.4	0.2	0.1	0.1	0.02	0.008	0.0056	0.140625	0.0212674	0.00819618	0.0056955	0.00250067
0.8	0.4	0.2	0.1	0.1	0.02	0.008	0.0064	0.140625	0.0212674	0.00819618	0.00652501	0.00167117
0.9	0.4	0.2	0.1	0.1	0.02	0.008	0.0072	0.140625	0.0212674	0.00819618	0.00735856	0.000837619
0.1	0.5	0.2	0.1	0.1	0.02	0.01	0.001	0.140625	0.0212674	0.0103082	0.00100301	0.0093052
0.2	0.5	0.2	0.1	0.1	0.02	0.01	0.002	0.140625	0.0212674	0.0103082	0.00201206	0.00829614
0.3	0.5	0.2	0.1	0.1	0.02	0.01	0.003	0.140625	0.0212674	0.0103082	0.00302722	0.00728099
0.4	0.5	0.2	0.1	0.1	0.02	0.01	0.004	0.140625	0.0212674	0.0103082	0.00404852	0.00625969
0.5	0.5	0.2	0.1	0.1	0.02	0.01	0.005	0.140625	0.0212674	0.0103082	0.00507601	0.00523219
0.6	0.5	0.2	0.1	0.1	0.02	0.01	0.006	0.140625	0.0212674	0.0103082	0.00610975	0.00419845
0.7	0.5	0.2	0.1	0.1	0.02	0.01	0.007	0.140625	0.0212674	0.0103082	0.00714979	0.00315841
0.8	0.5	0.2	0.1	0.1	0.02	0.01	0.008	0.140625	0.0212674	0.0103082	0.00819618	0.00211203
0.9	0.5	0.2	0.1	0.1	0.02	0.01	0.009	0.140625	0.0212674	0.0103082	0.00924897	0.00105924
0.1	0.6	0.2	0.1	0.1	0.02	0.012	0.0012	0.140625	0.0212674	0.0124463	0.00120433	0.0112419
0.2	0.6	0.2	0.1	0.1	0.02	0.012	0.0024	0.140625	0.0212674	0.0124463	0.00241739	0.0100289
0.3	0.6	0.2	0.1	0.1	0.02	0.012	0.0036	0.140625	0.0212674	0.0124463	0.00363926	0.00880699
0.4	0.6	0.2	0.1	0.1	0.02	0.012	0.0048	0.140625	0.0212674	0.0124463	0.00487002	0.00757624
0.5	0.6	0.2	0.1	0.1	0.02	0.012	0.006	0.140625	0.0212674	0.0124463	0.00610975	0.0063365
0.6	0.6	0.2	0.1	0.1	0.02	0.012	0.0072	0.140625	0.0212674	0.0124463	0.00735856	0.00508769
0.7	0.6	0.2	0.1	0.1	0.02	0.012	0.0084	0.140625	0.0212674	0.0124463	0.00861652	0.00382973
0.8	0.6	0.2	0.1	0.1	0.02	0.012	0.0096	0.140625	0.0212674	0.0124463	0.00988373	0.00256252
0.9	0.6	0.2	0.1	0.1	0.02	0.012	0.0108	0.140625	0.0212674	0.0124463	0.0111603	0.00128597
0.1	0.7	0.2	0.1	0.1	0.02	0.014	0.0014	0.140625	0.0212674	0.0146107	0.0014059	0.0132048
0.2	0.7	0.2	0.1	0.1	0.02	0.014	0.0028	0.140625	0.0212674	0.0146107	0.0028237	0.0117871
0.3	0.7	0.2	0.1	0.1	0.02	0.014	0.0042	0.140625	0.0212674	0.0146107	0.00425352	0.0103572
0.4	0.7	0.2	0.1	0.1	0.02	0.014	0.0056	0.140625	0.0212674	0.0146107	0.0056955	0.00891524
0.5	0.7	0.2	0.1	0.1	0.02	0.014	0.007	0.140625	0.0212674	0.0146107	0.00714979	0.00746095
0.6	0.7	0.2	0.1	0.1	0.02	0.014	0.0084	0.140625	0.0212674	0.0146107	0.00861652	0.00599422
0.7	0.7	0.2	0.1	0.1	0.02	0.014	0.0098	0.140625	0.0212674	0.0146107	0.0100958	0.00451491
0.8	0.7	0.2	0.1	0.1	0.02	0.014	0.0112	0.140625	0.0212674	0.0146107	0.0115879	0.00302286
0.9	0.7	0.2	0.1	0.1	0.02	0.014	0.0126	0.140625	0.0212674	0.0146107	0.0130928	0.00151794
0.1	0.8	0.2	0.1	0.1	0.02	0.016	0.0016	0.140625	0.0212674	0.0168021	0.00160771	0.0151944
0.2	0.8	0.2	0.1	0.1	0.02	0.016	0.0032	0.140625	0.0212674	0.0168021	0.00323098	0.0135711
0.3	0.8	0.2	0.1	0.1	0.02	0.016	0.0048	0.140625	0.0212674	0.0168021	0.00487002	0.0119321
0.4	0.8	0.2	0.1	0.1	0.02	0.016	0.0064	0.140625	0.0212674	0.0168021	0.00652501	0.0102771
0.5	0.8	0.2	0.1	0.1	0.02	0.016	0.008	0.140625	0.0212674	0.0168021	0.00819618	0.00860595
0.6	0.8	0.2	0.1	0.1	0.02	0.016	0.0096	0.140625	0.0212674	0.0168021	0.00988373	0.0069184
0.7	0.8	0.2	0.1	0.1	0.02	0.016	0.0112	0.140625	0.0212674	0.0168021	0.0115879	0.00521425
0.8	0.8	0.2	0.1	0.1	0.02	0.016	0.0128	0.140625	0.0212674	0.0168021	0.0133089	0.00349328
0.9	0.8	0.2	0.1	0.1	0.02	0.016	0.0144	0.140625	0.0212674	0.0168021	0.0150469	0.00175527
0.1	0.9	0.2	0.1	0.1	0.02	0.018	0.0018	0.140625	0.0212674	0.0190209	0.00180977	0.0172111
0.2	0.9	0.2	0.1	0.1	0.02	0.018	0.0036	0.140625	0.0212674	0.0190209	0.00363926	0.0153816
0.3	0.9	0.2	0.1	0.1	0.02	0.018	0.0054	0.140625	0.0212674	0.0190209	0.00548876	0.0135321
0.4	0.9	0.2	0.1	0.1	0.02	0.018	0.0072	0.140625	0.0212674	0.0190209	0.00735856	0.0116623
0.5	0.9	0.2	0.1	0.1	0.02	0.018	0.009	0.140625	0.0212674	0.0190209	0.00924897	0.00977188
0.6	0.9	0.2	0.1	0.1	0.02	0.018	0.0108	0.140625	0.0212674	0.0190209	0.0111603	0.00786057
0.7	0.9	0.2	0.1	0.1	0.02	0.018	0.0126	0.140625	0.0212674	0.0190209	0.0130928	0.00592805
0.8	0.9	0.2	0.1	0.1	0.02	0.018	0.0144	0.140625	0.0212674	0.0190209	0.0150469	0.00397399
0.9	0.9	0.2	0.1	0.1	0.02	0.018	0.0162	0.140625	0.0212674	0.0190209	0.0170228	0.00199808
0.1	0.1	0.3	0.1	0.1	0.03	0.003	0.0003	0.140625	0.0329335	0.00302722	0.00030027	0.00272695
0.2	0.1	0.3	0.1	0.1	0.03	0.003	0.0006	0.140625	0.0329335	0.00302722	0.000601082	0.00242614
0.3	0.1	0.3	0.1	0.1	0.03	0.003	0.0009	0.140625	0.0329335	0.00302722	0.000902436	0.00212478
0.4	0.1	0.3	0.1	0.1	0.03	0.003	0.0012	0.140625	0.0329335	0.00302722	0.00120433	0.00182288
0.5	0.1	0.3	0.1	0.1	0.03	0.003	0.0015	0.140625	0.0329335	0.00302722	0.00150678	0.00152044
0.6	0.1	0.3	0.1	0.1	0.03	0.003	0.0018	0.140625	0.0329335	0.00302722	0.00180977	0.00121745
0.7	0.1	0.3	0.1	0.1	0.03	0.003	0.0021	0.140625	0.0329335	0.00302722	0.0021133	0.000913913
0.8	0.1	0.3	0.1	0.1	0.03	0.003	0.0024	0.140625	0.0329335	0.00302722	0.00241739	0.000609826
0.9	0.1	0.3	0.1	0.1	0.03	0.003	0.0027	0.140625	0.0329335	0.00302722	0.00272203	0.000305189
0.1	0.2	0.3	0.1	0.1	0.03	0.006	0.0006	0.140625	0.0329335	0.00610975	0.000601082	0.00550867
0.2	0.2	0.3	0.1	0.1	0.03	0.006	0.0012	0.140625	0.0329335	0.00610975	0.00120433	0.00490542
0.3	0.2	0.3	0.1	0.1	0.03	0.006	0.0018	0.140625	0.0329335	0.00610975	0.00180977	0.00429999
0.4	0.2	0.3	0.1	0.1	0.03	0.006	0.0024	0.140625	0.0329335	0.00610975	0.00241739	0.00369236
0.5	0.2	0.3	0.1	0.1	0.03	0.006	0.003	0.140625	0.0329335	0.00610975	0.00302722	0.00308254
0.6	0.2	0.3	0.1	0.1	0.03	0.006	0.0036	0.140625	0.0329335	0.00610975	0.00363926	0.0024705
0.7	0.2	0.3	0.1	0.1	0.03	0.006	0.0042	0.140625	0.0329335	0.00610975	0.00425352	0.00185624
0.8	0.2	0.3	0.1	0.1	0.03	0.006	0.0048	0.140625	0.0329335	0.00610975	0.00487002	0.00123974
0.9	0.2	0.3	0.1	0.1	0.03	0.006	0.0054	0.140625	0.0329335	0.00610975	0.00548876	0.000620997
0.1	0.3	0.3	0.1	0.1	0.03	0.009	0.0009	0.140625	0.0329335	0.00924897	0.000902436	0.00834653
0.2	0.3	0.3	0.1	0.1	0.03	0.009	0.0018	0.140625	0.0329335	0.00924897	0.00180977	0.0074392
0.3	0.3	0.3	0.1	0.1	0.03	0.009	0.0027	0.140625	0.0329335	0.00924897	0.00272203	0.00652694
0.4	0.3	0.3	0.1	0.1	0.03	0.009	0.0036	0.140625	0.0329335	0.00924897	0.00363926	0.00560971
0.5	0.3	0.3	0.1	0.1	0.03	0.009	0.0045	0.140625	0.0329335	0.00924897	0.00456149	0.00468748
0.6	0.3	0.3	0.1	0.1	0.03	0.009	0.0054	0.140625	0.0329335	0.00924897	0.00548876	0.00376021
0.7	0.3	0.3	0.1	0.1	0.03	0.009	0.0063	0.140625	0.0329335	0.00924897	0.0064211	0.00282786
0.8	0.3	0.3	0.1	0.1	0.03	0.009	0.0072	0.140625	0.0329335	0.00924897	0.00735856	0.00189041
0.9	0.3	0.3	0.1	0.1	0.03	0.009	0.0081	0.140625	0.0329335	0.00924897	0.00830117	0.000947797
0.1	0.4	0.3	0.1	0.1	0.03	0.012	0.0012	0.140625	0.0329335	0.0124463	0.00120433	0.0112419
0.2	0.4	0.3	0.1	0.1	0.03	0.012	0.0024	0.140625	0.0329335	0.0124463	0.00241739	0.0100289
0.3	0.4	0.3	0.1	0.1	0.03	0.012	0.0036	0.140625	0.0329335	0.0124463	0.00363926	0.00880699
0.4	0.4	0.3	0.1	0.1	0.03	0.012	0.0048	0.140625	0.0329335	0.0124463	0.00487002	0.00757624
0.5	0.4	0.3	0.1	0.1	0.03	0.012	0.006	0.140625	0.0329335	0.0124463	0.00610975	0.0063365
0.6	0.4	0.3	0.1	0.1	0.03	0.012	0.0072	0.140625	0.0329335	0.0124463	0.00735856	0.00508769
0.7	0.4	0.3	0.1	0.1	0.03	0.012	0.0084	0.140625	0.0329335	0.0124463	0.00861652	0.00382973
0.8	0.4	0.3	0.1	0.1	0.03	0.012	0.0096	0.140625	0.0329335	0.0124463	0.00988373	0.00256252
0.9	0.4	0.3	0.1	0.1	0.03	0.012	0.0108	0.140625	0.0329335	0.0124463	0.0111603	0.00128597
0.1	0.5	0.3	0.1	0.1	0.03	0.015	0.0015	0.140625	0.0329335	0.0157031	0.00150678	0.0141963
0.2	0.5	0.3	0.1	0.1	0.03	0.015	0.003	0.140625	0.0329335	0.0157031	0.00302722	0.0126758
0.3	0.5	0.3	0.1	0.1	0.03	0.015	0.0045	0.140625	0.0329335	0.0157031	0.00456149	0.0111416
0.4	0.5	0.3	0.1	0.1	0.03	0.015	0.006	0.140625	0.0329335	0.0157031	0.00610975	0.0095933
0.5	0.5	0.3	0.1	0.1	0.03	0.015	0.0075	0.140625	0.0329335	0.0157031	0.00767219	0.00803086
0.6	0.5	0.3	0.1	0.1	0.03	0.015	0.009	0.140625	0.0329335	0.0157031	0.00924897	0.00645408
0.7	0.5	0.3	0.1	0.1	0.03	0.015	0.0105	0.140625	0.0329335	0.0157031	0.0108403	0.00486279
0.8	0.5	0.3	0.1	0.1	0.03	0.015	0.012	0.140625	0.0329335	0.0157031	0.0124463	0.0032568
0.9	0.5	0.3	0.1	0.1	0.03	0.015	0.0135	0.140625	0.0329335	0.0157031	0.0140671	0.00163593
0.1	0.6	0.3	0.1	0.1	0.03	0.018	0.0018	0.140625	0.0329335	0.0190209	0.00180977	0.0172111
0.2	0.6	0.3	0.1	0.1	0.03	0.018	0.0036	0.140625	0.0329335	0.0190209	0.00363926	0.0153816
0.3	0.6	0.3	0.1	0.1	0.03	0.018	0.0054	0.140625	0.0329335	0.0190209	0.00548876	0.0135321
0.4	0.6	0.3	0.1	0.1	0.03	0.018	0.0072	0.140625	0.0329335	0.0190209	0.00735856	0.0116623
0.5	0.6	0.3	0.1	0.1	0.03	0.018	0.009	0.140625	0.0329335	0.0190209	0.00924897	0.00977188
0.6	0.6	0.3	0.1	0.1	0.03	0.018	0.0108	0.140625	0.0329335	0.0190209	0.0111603	0.00786057
0.7	0.6	0.3	0.1	0.1	0.03	0.018	0.0126	0.140625	0.0329335	0.0190209	0.0130928	0.00592805
0.8	0.6	0.3	0.1	0.1	0.03	0.018	0.0144	0.140625	0.0329335	0.0190209	0.0150469	0.00397399
0.9	0.6	0.3	0.1	0.1	0.03	0.018	0.0162	0.140625	0.0329335	0.0190209	0.0170228	0.00199808
0.1	0.7	0.3	0.1	0.1	0.03	0.021	0.0021	0.140625	0.0329335	0.0224012	0.0021133	0.0202879
0.2	0.7	0.3	0.1	0.1	0.03	0.021	0.0042	0.140625	0.0329335	0.0224012	0.00425352	0.0181477
0.3	0.7	0.3	0.1	0.1	0.03	0.021	0.0063	0.140625	0.0329335	0.0224012	0.0064211	0.0159801
0.4	0.7	0.3	0.1	0.1	0.03	0.021	0.0084	0.140625	0.0329335	0.0224012	0.00861652	0.0137847
0.5	0.7	0.3	0.1	0.1	0.03	0.021	0.0105	0.140625	0.0329335	0.0224012	0.0108403	0.0115609
0.6	0.7	0.3	0.1	0.1	0.03	0.021	0.0126	0.140625	0.0329335	0.0224012	0.0130928	0.00930838
0.7	0.7	0.3	0.1	0.1	0.03	0.021	0.0147	0.140625	0.0329335	0.0224012	0.0153747	0.00702653
0.8	0.7	0.3	0.1	0.1	0.03	0.021	0.0168	0.140625	0.0329335	0.0224012	0.0176863	0.00471487
0.9	0.7	0.3	0.1	0.1	0.03	0.021	0.0189	0.140625	0.0329335	0.0224012	0.0200283	0.00237287
0.1	0.8	0.3	0.1	0.1	0.03	0.024	0.0024	0.140625	0.0329335	0.0258456	0.00241739	0.0234282
0.2	0.8	0.3	0.1	0.1	0.03	0.024	0.0048	0.140625	0.0329335	0.0258456	0.00487002	0.0209756
0.3	0.8	0.3	0.1	0.1	0.03	0.024	0.0072	0.140625	0.0329335	0.0258456	0.00735856	0.0184871
0.4	0.8	0.3	0.1	0.1	0.03	0.024	0.0096	0.140625	0.0329335	0.0258456	0.00988373	0.0159619
0.5	0.8	0.3	0.1	0.1	0.03	0.024	0.012	0.140625	0.0329335	0.0258456	0.0124463	0.0133994
0.6	0.8	0.3	0.1	0.1	0.03	0.024	0.0144	0.140625	0.0329335	0.0258456	0.0150469	0.0107988
0.7	0.8	0.3	0.1	0.1	0.03	0.024	0.0168	0.140625	0.0329335	0.0258456	0.0176863	0.00815932
0.8	0.8	0.3	0.1	0.1	0.03	0.024	0.0192	0.140625	0.0329335	0.0258456	0.0203654	0.00548024
0.9	0.8	0.3	0.1	0.1	0.03	0.024	0.0216	0.140625	0.0329335	0.0258456	0.0230849	0.00276074
0.1	0.9	0.3	0.1	0.1	0.03	0.027	0.0027	0.140625	0.0329335	0.0293558	0.00272203	0.0266338
0.2	0.9	0.3	0.1	0.1	0.03	0.027	0.0054	0.140625	0.0329335	0.0293558	0.00548876	0.0238671
0.3	0.9	0.3	0.1	0.1	0.03	0.027	0.0081	0.140625	0.0329335	0.0293558	0.00830117	0.0210547
0.4	0.9	0.3	0.1	0.1	0.03	0.027	0.0108	0.140625	0.0329335	0.0293558	0.0111603	0.0181956
0.5	0.9	0.3	0.1	0.1	0.03	0.027	0.0135	0.140625	0.0329335	0.0293558	0.0140671	0.0152887
0.6	0.9	0.3	0.1	0.1	0.03	0.027	0.0162	0.140625	0.0329335	0.0293558	0.0170228	0.0123331
0.7	0.9	0.3	0.1	0.1	0.03	0.027	0.0189	0.140625	0.0329335	0.0293558	0.0200283	0.00932751
0.8	0.9	0.3	0.1	0.1	0.03	0.027	0.0216	0.140625	0.0329335	0.0293558	0.0230849	0.00627094
0.9	0.9	0.3	0.1	0.1	0.03	0.027	0.0243	0.140625	0.0329335	0.0293558	0.0261937	0.00316216
0.1	0.1	0.4	0.1	0.1	0.04	0.004	0.0004	0.140625	0.0453686	0.00404852	0.000400481	0.00364804
0.2	0.1	0.4	0.1	0.1	0.04	0.004	0.0008	0.140625	0.0453686	0.00404852	0.000801924	0.00324659
0.3	0.1	0.4	0.1	0.1	0.04	0.004	0.0012	0.140625	0.0453686	0.00404852	0.00120433	0.00284418
0.4	0.1	0.4	0.1	0.1	0.04	0.004	0.0016	0.140625	0.0453686	0.00404852	0.00160771	0.0024408
0.5	0.1	0.4	0.1	0.1	0.04	0.004	0.002	0.140625	0.0453686	0.00404852	0.00201206	0.00203645
0.6	0.1	0.4	0.1	0.1	0.04	0.004	0.0024	0.140625	0.0453686	0.00404852	0.00241739	0.00163113
0.7	0.1	0.4	0.1	0.1	0.04	0.004	0.0028	0.140625	0.0453686	0.00404852	0.0028237	0.00122482
0.8	0.1	0.4	0.1	0.1	0.04	0.004	0.0032	0.140625	0.0453686	0.00404852	0.00323098	0.000817533
0.9	0.1	0.4	0.1	0.1	0.04	0.004	0.0036	0.140625	0.0453686	0.00404852	0.00363926	0.000409261
0.1	0.2	0.4	0.1	0.1	0.04	0.008	0.0008	0.140625	0.0453686	0.00819618	0.000801924	0.00739426
0.2	0.2	0.4	0.1	0.1	0.04	0.008	0.0016	0.140625	0.0453686	0.00819618	0.00160771	0.00658847
0.3	0.2	0.4	0.1	0.1	0.04	0.008	0.0024	0.140625	0.0453686	0.00819618	0.00241739	0.00577879
0.4	0.2	0.4	0.1	0.1	0.04	0.008	0.0032	0.140625	0.0453686	0.00819618	0.00323098	0.0049652
0.5	0.2	0.4	0.1	0.1	0.04	0.008	0.004	0.140625	0.0453686	0.00819618	0.00404852	0.00414766
0.6	0.2	0.4	0.1	0.1	0.04	0.008	0.0048	0.140625	0.0453686	0.00819618	0.00487002	0.00332616
0.7	0.2	0.4	0.1	0.1	0.04	0.008	0.0056	0.140625	0.0453686	0.00819618	0.0056955	0.00250067
0.8	0.2	0.4	0.1	0.1	0.04	0.008	0.0064	0.140625	0.0453686	0.00819618	0.00652501	0.00167117
0.9	0.2	0.4	0.1	0.1	0.04	0.008	0.0072	0.140625	0.0453686	0.00819618	0.00735856	0.000837619
0.1	0.3	0.4	0.1	0.1	0.04	0.012	0.0012	0.140625	0.0453686	0.0124463	0.00120433	0.0112419
0.2	0.3	0.4	0.1	0.1	0.04	0.012	0.0024	0.140625	0.0453686	0.0124463	0.00241739	0.0100289
0.3	0.3	0.4	0.1	0.1	0.04	0.012	0.0036	0.140625	0.0453686	0.0124463	0.00363926	0.00880699
0.4	0.3	0.4	0.1	0.1	0.04	0.012	0.0048	0.140625	0.0453686	0.0124463	0.00487002	0.00757624
0.5	0.3	0.4	0.1	0.1	0.04	0.012	0.006	0.140625	0.0453686	0.0124463	0.00610975	0.0063365
0.6	0.3	0.4	0.1	0.1	0.04	0.012	0.0072	0.140625	0.0453686	0.0124463	0.00735856	0.00508769
0.7	0.3	0.4	0.1	0.1	0.04	0.012	0.0084	0.140625	0.0453686	0.0124463	0.00861652	0.00382973
0.8	0.3	0.4	0.1	0.1	0.04	0.012	0.0096	0.140625	0.0453686	0.0124463	0.00988373	0.00256252
0.9	0.3	0.4	0.1	0.1	0.04	0.012	0.0108	0.140625	0.0453686	0.0124463	0.0111603	0.00128597
0.1	0.4	0.4	0.1	0.1	0.04	0.016	0.0016	0.140625	0.0453686	0.0168021	0.00160771	0.0151944
0.2	0.4	0.4	0.1	0.1	0.04	0.016	0.0032	0.140625	0.0453686	0.0168021	0.00323098	0.0135711
0.3	0.4	0.4	0.1	0.1	0.04	0.016	0.0048	0.140625	0.0453686	0.0168021	0.00487002	0.0119321
0.4	0.4	0.4	0.1	0.1	0.04	0.016	0.0064	0.140625	0.0453686	0.0168021	0.00652501	0.0102771
0.5	0.4	0.4	0.1	0.1	0.04	0.016	0.008	0.140625	0.0453686	0.0168021	0.00819618	0.00860595
0.6	0.4	0.4	0.1	0.1	0.04	0.016	0.0096	0.140625	0.0453686	0.0168021	0.00988373	0.0069184
0.7	0.4	0.4	0.1	0.1	0.04	0.016	0.0112	0.140625	0.0453686	0.0168021	0.0115879	0.00521425
0.8	0.4	0.4	0.1	0.1	0.04	0.016	0.0128	0.140625	0.0453686	0.0168021	0.0133089	0.00349328
0.9	0.4	0.4	0.1	0.1	0.04	0.016	0.0144	0.140625	0.0453686	0.0168021	0.0150469	0.00175527
0.1	0.5	0.4	0.1	0.1	0.04	0.02	0.002	0.140625	0.0453686	0.0212674	0.00201206	0.0192553
0.2	0.5	0.4	0.1	0.1	0.04	0.02	0.004	0.140625	0.0453686	0.0212674	0.00404852	0.0172188
0.3	0.5	0.4	0.1	0.1	0.04	0.02	0.006	0.140625	0.0453686	0.0212674	0.00610975	0.0151576
0.4	0.5	0.4	0.1	0.1	0.04	0.02	0.008	0.140625	0.0453686	0.0212674	0.00819618	0.0130712
0.5	0.5	0.4	0.1	0.1	0.04	0.02	0.01	0.140625	0.0453686	0.0212674	0.0103082	0.0109592
0.6	0.5	0.4	0.1	0.1	0.04	0.02	0.012	0.140625	0.0453686	0.0212674	0.0124463	0.00882111
0.7	0.5	0.4	0.1	0.1	0.04	0.02	0.014	0.140625	0.0453686	0.0212674	0.0146107	0.00665661
0.8	0.5	0.4	0.1	0.1	0.04	0.02	0.016	0.140625	0.0453686	0.0212674	0.0168021	0.00446523
0.9	0.5	0.4	0.1	0.1	0.04	0.02	0.018	0.140625	0.0453686	0.0212674	0.0190209	0.00224651
0.1	0.6	0.4	0.1	0.1	0.04	0.024	0.0024	0.140625	0.0453686	0.0258456	0.00241739	0.0234282
0.2	0.6	0.4	0.1	0.1	0.04	0.024	0.0048	0.140625	0.0453686	0.0258456	0.00487002	0.0209756
0.3	0.6	0.4	0.1	0.1	0.04	0.024	0.0072	0.140625	0.0453686	0.0258456	0.00735856	0.0184871
0.4	0.6	0.4	0.1	0.1	0.04	0.024	0.0096	0.140625	0.0453686	0.0258456	0.00988373	0.0159619
0.5	0.6	0.4	0.1	0.1	0.04	0.024	0.012	0.140625	0.0453686	0.0258456	0.0124463	0.0133994
0.6	0.6	0.4	0.1	0.1	0.04	0.024	0.0144	0.140625	0.0453686	0.0258456	0.0150469	0.0107988
0.7	0.6	0.4	0.1	0.1	0.04	0.024	0.0168	0.140625	0.0453686	0.0258456	0.0176863	0.00815932
0.8	0.6	0.4	0.1	0.1	0.04	0.024	0.0192	0.140625	0.0453686	0.0258456	0.0203654	0.00548024
0.9	0.6	0.4	0.1	0.1	0.04	0.024	0.0216	0.140625	0.0453686	0.0258456	0.0230849	0.00276074
0.1	0.7	0.4	0.1	0.1	0.04	0.028	0.0028	0.140625	0.0453686	0.0305408	0.0028237	0.0277171
0.2	0.7	0.4	0.1	0.1	0.04	0.028	0.0056	0.140625	0.0453686	0.0305408	0.0056955	0.0248453
0.3	0.7	0.4	0.1	0.1	0.04	0.028	0.0084	0.140625	0.0453686	0.0305408	0.00861652	0.0219243
0.4	0.7	0.4	0.1	0.1	0.04	0.028	0.0112	0.140625	0.0453686	0.0305408	0.0115879	0.0189529
0.5	0.7	0.4	0.1	0.1	0.04	0.028	0.014	0.140625	0.0453686	0.0305408	0.0146107	0.01593
0.6	0.7	0.4	0.1	0.1	0.04	0.028	0.0168	0.140625	0.0453686	0.0305408	0.0176863	0.0128545
0.7	0.7	0.4	0.1	0.1	0.04	0.028	0.0196	0.140625	0.0453686	0.0305408	0.0208158	0.00972498
0.8	0.7	0.4	0.1	0.1	0.04	0.028	0.0224	0.140625	0.0453686	0.0305408	0.0240005	0.00654028
0.9	0.7	0.4	0.1	0.1	0.04	0.028	0.0252	0.140625	0.0453686	0.0305408	0.0272417	0.00329907
0.1	0.8	0.4	0.1	0.1	0.04	0.032	0.0032	0.140625	0.0453686	0.0353569	0.00323098	0.0321259
0.2	0.8	0.4	0.1	0.1	0.04	0.032	0.0064	0.140625	0.0453686	0.0353569	0.00652501	0.0288318
0.3	0.8	0.4	0.1	0.1	0.04	0.032	0.0096	0.140625	0.0453686	0.0353569	0.00988373	0.0254731
0.4	0.8	0.4	0.1	0.1	0.04	0.032	0.0128	0.140625	0.0453686	0.0353569	0.0133089	0.022048
0.5	0.8	0.4	0.1	0.1	0.04	0.032	0.016	0.140625	0.0453686	0.0353569	0.0168021	0.0185547
0.6	0.8	0.4	0.1	0.1	0.04	0.032	0.0192	0.140625	0.0453686	0.0353569	0.0203654	0.0149915
0.7	0.8	0.4	0.1	0.1	0.04	0.032	0.0224	0.140625	0.0453686	0.0353569	0.0240005	0.0113563
0.8	0.8	0.4	0.1	0.1	0.04	0.032	0.0256	0.140625	0.0453686	0.0353569	0.0277094	0.00764741
0.9	0.8	0.4	0.1	0.1	0.04	0.032	0.0288	0.140625	0.0453686	0.0353569	0.0314942	0.00386265
0.1	0.9	0.4	0.1	0.1	0.04	0.036	0.0036	0.140625	0.0453686	0.040298	0.00363926	0.0366588
0.2	0.9	0.4	0.1	0.1	0.04	0.036	0.0072	0.140625	0.0453686	0.040298	0.00735856	0.0329394
0.3	0.9	0.4	0.1	0.1	0.04	0.036	0.0108	0.140625	0.0453686	0.040298	0.0111603	0.0291377
0.4	0.9	0.4	0.1	0.1	0.04	0.036	0.0144	0.140625	0.0453686	0.040298	0.0150469	0.0252511
0.5	0.9	0.4	0.1	0.1	0.04	0.036	0.018	0.140625	0.0453686	0.040298	0.0190209	0.0212772
0.6	0.9	0.4	0.1	0.1	0.04	0.036	0.0216	0.140625	0.0453686	0.040298	0.0230849	0.0172131
0.7	0.9	0.4	0.1	0.1	0.04	0.036	0.0252	0.140625	0.0453686	0.040298	0.0272417	0.0130563
0.8	0.9	0.4	0.1	0.1	0.04	0.036	0.0288	0.140625	0.0453686	0.040298	0.0314942	0.00880381
0.9	0.9	0.4	0.1	0.1	0.04	0.036	0.0324	0.140625	0.0453686	0.040298	0.0358453	0.00445274
0.1	0.1	0.5	0.1	0.1	0.05	0.005	0.0005	0.140625	0.058642	0.00507601	0.000500751	0.00457526
0.2	0.1	0.5	0.1	0.1	0.05	0.005	0.001	0.140625	0.058642	0.00507601	0.00100301	0.004073
0.3	0.1	0.5	0.1	0.1	0.05	0.005	0.0015	0.140625	0.058642	0.00507601	0.00150678	0.00356924
0.4	0.1	0.5	0.1	0.1	0.05	0.005	0.002	0.140625	0.058642	0.00507601	0.00201206	0.00306395
0.5	0.1	0.5	0.1	0.1	0.05	0.005	0.0025	0.140625	0.058642	0.00507601	0.00251888	0.00255714
0.6	0.1	0.5	0.1	0.1	0.05	0.005	0.003	0.140625	0.058642	0.00507601	0.00302722	0.0020488
0.7	0.1	0.5	0.1	0.1	0.05	0.005	0.0035	0.140625	0.058642	0.00507601	0.0035371	0.00153892
0.8	0.1	0.5	0.1	0.1	0.05	0.005	0.004	0.140625	0.058642	0.00507601	0.00404852	0.0010275
0.9	0.1	0.5	0.1	0.1	0.05	0.005	0.0045	0.140625	0.058642	0.00507601	0.00456149	0.000514525
0.1	0.2	0.5	0.1	0.1	0.05	0.01	0.001	0.140625	0.058642	0.0103082	0.00100301	0.0093052
0.2	0.2	0.5	0.1	0.1	0.05	0.01	0.002	0.140625	0.058642	0.0103082	0.00201206	0.00829614
0.3	0.2	0.5	0.1	0.1	0.05	0.01	0.003	0.140625	0.058642	0.0103082	0.00302722	0.00728099
0.4	0.2	0.5	0.1	0.1	0.05	0.01	0.004	0.140625	0.058642	0.0103082	0.00404852	0.00625969
0.5	0.2	0.5	0.1	0.1	0.05	0.01	0.005	0.140625	0.058642	0.0103082	0.00507601	0.00523219
0.6	0.2	0.5	0.1	0.1	0.05	0.01	0.006	0.140625	0.058642	0.0103082	0.00610975	0.00419845
0.7	0.2	0.5	0.1	0.1	0.05	0.01	0.007	0.140625	0.058642	0.0103082	0.00714979	0.00315841
0.8	0.2	0.5	0.1	0.1	0.05	0.01	0.008	0.140625	0.058642	0.0103082	0.00819618	0.00211203
0.9	0.2	0.5	0.1	0.1	0.05	0.01	0.009	0.140625	0.058642	0.0103082	0.00924897	0.00105924
0.1	0.3	0.5	0.1	0.1	0.05	0.015	0.0015	0.140625	0.058642	0.0157031	0.00150678	0.0141963
0.2	0.3	0.5	0.1	0.1	0.05	0.015	0.003	0.140625	0.058642	0.0157031	0.00302722	0.0126758
0.3	0.3	0.5	0.1	0.1	0.05	0.015	0.0045	0.140625	0.058642	0.0157031	0.00456149	0.0111416
0.4	0.3	0.5	0.1	0.1	0.05	0.015	0.006	0.140625	0.058642	0.0157031	0.00610975	0.0095933
0.5	0.3	0.5	0.1	0.1	0.05	0.015	0.0075	0.140625	0.058642	0.0157031	0.00767219	0.00803086
0.6	0.3	0.5	0.1	0.1	0.05	0.015	0.009	0.140625	0.058642	0.0157031	0.00924897	0.00645408
0.7	0.3	0.5	0.1	0.1	0.05	0.015	0.0105	0.140625	0.058642	0.0157031	0.0108403	0.00486279
0.8	0.3	0.5	0.1	0.1	0.05	0.015	0.012	0.140625	0.058642	0.0157031	0.0124463	0.0032568
0.9	0.3	0.5	0.1	0.1	0.05	0.015	0.0135	0.140625	0.058642	0.0157031	0.0140671	0.00163593
0.1	0.4	0.5	0.1	0.1	0.05	0.02	0.002	0.140625	0.058642	0.0212674	0.00201206	0.0192553
0.2	0.4	0.5	0.1	0.1	0.05	0.02	0.004	0.140625	0.058642	0.0212674	0.00404852	0.0172188
0.3	0.4	0.5	0.1	0.1	0.05	0.02	0.006	0.140625	0.058642	0.0212674	0.00610975	0.0151576
0.4	0.4	0.5	0.1	0.1	0.05	0.02	0.008	0.140625	0.058642	0.0212674	0.00819618	0.0130712
0.5	0.4	0.5	0.1	0.1	0.05	0.02	0.01	0.140625	0.058642	0.0212674	0.0103082	0.0109592
0.6	0.4	0.5	0.1	0.1	0.05	0.02	0.012	0.140625	0.058642	0.0212674	0.0124463	0.00882111
0.7	0.4	0.5	0.1	0.1	0.05	0.02	0.014	0.140625	0.058642	0.0212674	0.0146107	0.00665661
0.8	0.4	0.5	0.1	0.1	0.05	0.02	0.016	0.140625	0.058642	0.0212674	0.0168021	0.00446523
0.9	0.4	0.5	0.1	0.1	0.05	0.02	0.018	0.140625	0.058642	0.0212674	0.0190209	0.00224651
0.1	0.5	0.5	0.1	0.1	0.05	0.025	0.0025	0.140625	0.058642	0.0270083	0.00251888	0.0244894
0.2	0.5	0.5	0.1	0.1	0.05	0.025	0.005	0.140625	0.058642	0.0270083	0.00507601	0.0219323
0.3	0.5	0.5	0.1	0.1	0.05	0.025	0.0075	0.140625	0.058642	0.0270083	0.00767219	0.0193361
0.4	0.5	0.5	0.1	0.1	0.05	0.025	0.01	0.140625	0.058642	0.0270083	0.0103082	0.0167001
0.5	0.5	0.5	0.1	0.1	0.05	0.025	0.0125	0.140625	0.058642	0.0270083	0.0129849	0.0140234
0.6	0.5	0.5	0.1	0.1	0.05	0.025	0.015	0.140625	0.058642	0.0270083	0.0157031	0.0113053
0.7	0.5	0.5	0.1	0.1	0.05	0.025	0.0175	0.140625	0.058642	0.0270083	0.0184636	0.00854473
0.8	0.5	0.5	0.1	0.1	0.05	0.025	0.02	0.140625	0.058642	0.0270083	0.0212674	0.00574095
0.9	0.5	0.5	0.1	0.1	0.05	0.025	0.0225	0.140625	0.058642	0.0270083	0.0241153	0.00289302
0.1	0.6	0.5	0.1	0.1	0.05	0.03	0.003	0.140625	0.058642	0.0329335	0.00302722	0.0299062
0.2	0.6	0.5	0.1	0.1	0.05	0.03	0.006	0.140625	0.058642	0.0329335	0.00610975	0.0268237
0.3	0.6	0.5	0.1	0.1	0.05	0.03	0.009	0.140625	0.058642	0.0329335	0.00924897	0.0236845
0.4	0.6	0.5	0.1	0.1	0.05	0.03	0.012	0.140625	0.058642	0.0329335	0.0124463	0.0204872
0.5	0.6	0.5	0.1	0.1	0.05	0.03	0.015	0.140625	0.058642	0.0329335	0.0157031	0.0172304
0.6	0.6	0.5	0.1	0.1	0.05	0.03	0.018	0.140625	0.058642	0.0329335	0.0190209	0.0139126
0.7	0.6	0.5	0.1	0.1	0.05	0.03	0.021	0.140625	0.058642	0.0329335	0.0224012	0.0105323
0.8	0.6	0.5	0.1	0.1	0.05	0.03	0.024	0.140625	0.058642	0.0329335	0.0258456	0.00708782
0.9	0.6	0.5	0.1	0.1	0.05	0.03	0.027	0.140625	0.058642	0.0329335	0.0293558	0.00357763
0.1	0.7	0.5	0.1	0.1	0.05	0.035	0.0035	0.140625	0.058642	0.0390508	0.0035371	0.0355137
0.2	0.7	0.5	0.1	0.1	0.05	0.035	0.007	0.140625	0.058642	0.0390508	0.00714979	0.031901
0.3	0.7	0.5	0.1	0.1	0.05	0.035	0.0105	0.140625	0.058642	0.0390508	0.0108403	0.0282105
0.4	0.7	0.5	0.1	0.1	0.05	0.035	0.014	0.140625	0.058642	0.0390508	0.0146107	0.02444
0.5	0.7	0.5	0.1	0.1	0.05	0.035	0.0175	0.140625	0.058642	0.0390508	0.0184636	0.0205872
0.6	0.7	0.5	0.1	0.1	0.05	0.035	0.021	0.140625	0.058642	0.0390508	0.0224012	0.0166496
0.7	0.7	0.5	0.1	0.1	0.05	0.035	0.0245	0.140625	0.058642	0.0390508	0.0264261	0.0126247
0.8	0.7	0.5	0.1	0.1	0.05	0.035	0.028	0.140625	0.058642	0.0390508	0.0305408	0.00850996
0.9	0.7	0.5	0.1	0.1	0.05	0.035	0.0315	0.140625	0.058642	0.0390508	0.0347481	0.00430266
0.1	0.8	0.5	0.1	0.1	0.05	0.04	0.004	0.140625	0.058642	0.0453686	0.00404852	0.0413201
0.2	0.8	0.5	0.1	0.1	0.05	0.04	0.008	0.140625	0.058642	0.0453686	0.00819618	0.0371724
0.3	0.8	0.5	0.1	0.1	0.05	0.04	0.012	0.140625	0.058642	0.0453686	0.0124463	0.0329224
0.4	0.8	0.5	0.1	0.1	0.05	0.04	0.016	0.140625	0.058642	0.0453686	0.0168021	0.0285665
0.5	0.8	0.5	0.1	0.1	0.05	0.04	0.02	0.140625	0.058642	0.0453686	0.0212674	0.0241013
0.6	0.8	0.5	0.1	0.1	0.05	0.04	0.024	0.140625	0.058642	0.0453686	0.0258456	0.019523
0.7	0.8	0.5	0.1	0.1	0.05	0.04	0.028	0.140625	0.058642	0.0453686	0.0305408	0.0148278
0.8	0.8	0.5	0.1	0.1	0.05	0.04	0.032	0.140625	0.058642	0.0453686	0.0353569	0.0100118
0.9	0.8	0.5	0.1	0.1	0.05	0.04	0.036	0.140625	0.058642	0.0453686	0.040298	0.00507061
0.1	0.9	0.5	0.1	0.1	0.05	0.045	0.0045	0.140625	0.058642	0.0518959	0.00456149	0.0473344
0.2	0.9	0.5	0.1	0.1	0.05	0.045	0.009	0.140625	0.058642	0.0518959	0.00924897	0.0426469
0.3	0.9	0.5	0.1	0.1	0.05	0.045	0.0135	0.140625	0.058642	0.0518959	0.0140671	0.0378288
0.4	0.9	0.5	0.1	0.1	0.05	0.045	0.018	0.140625	0.058642	0.0518959	0.0190209	0.0328751
0.5	0.9	0.5	0.1	0.1	0.05	0.045	0.0225	0.140625	0.058642	0.0518959	0.0241153	0.0277806
0.6	0.9	0.5	0.1	0.1	0.05	0.045	0.027	0.140625	0.058642	0.0518959	0.0293558	0.0225401
0.7	0.9	0.5	0.1	0.1	0.05	0.045	0.0315	0.140625	0.058642	0.0518959	0.0347481	0.0171478
0.8	0.9	0.5	0.1	0.1	0.05	0.045	0.036	0.140625	0.058642	0.0518959	0.040298	0.0115979
0.9	0.9	0.5	0.1	0.1	0.05	0.045	0.0405	0.140625	0.058642	0.0518959	0.0460118	0.00588413
0.1	0.1	0.6	0.1	0.1	0.06	0.006	0.0006	0.140625	0.0728306	0.00610975	0.000601082	0.00550867
0.2	0.1	0.6	0.1	0.1	0.06	0.006	0.0012	0.140625	0.0728306	0.00610975	0.00120433	0.00490542
0.3	0.1	0.6	0.1	0.1	0.06	0.006	0.0018	0.140625	0.0728306	0.00610975	0.00180977	0.00429999
0.4	0.1	0.6	0.1	0.1	0.06	0.006	0.0024	0.140625	0.0728306	0.00610975	0.00241739	0.00369236
0.5	0.1	0.6	0.1	0.1	0.06	0.006	0.003	0.140625	0.0728306	0.00610975	0.00302722	0.00308254
0.6	0.1	0.6	0.1	0.1	0.06	0.006	0.0036	0.140625	0.0728306	0.00610975	0.00363926	0.0024705
0.7	0.1	0.6	0.1	0.1	0.06	0.006	0.0042	0.140625	0.0728306	0.00610975	0.00425352	0.00185624
0.8	0.1	0.6	0.1	0.1	0.06	0.006	0.0048	0.140625	0.0728306	0.00610975	0.00487002	0.00123974
0.9	0.1	0.6	0.1	0.1	0.06	0.006	0.0054	0.140625	0.0728306	0.00610975	0.00548876	0.000620997
0.1	0.2	0.6	0.1	0.1	0.06	0.012	0.0012	0.140625	0.0728306	0.0124463	0.00120433	0.0112419
0.2	0.2	0.6	0.1	0.1	0.06	0.012	0.0024	0.140625	0.0728306	0.0124463	0.00241739	0.0100289
0.3	0.2	0.6	0.1	0.1	0.06	0.012	0.0036	0.140625	0.0728306	0.0124463	0.00363926	0.00880699
0.4	0.2	0.6	0.1	0.1	0.06	0.012	0.0048	0.140625	0.0728306	0.0124463	0.00487002	0.00757624
0.5	0.2	0.6	0.1	0.1	0.06	0.012	0.006	0.140625	0.0728306	0.0124463	0.00610975	0.0063365
0.6	0.2	0.6	0.1	0.1	0.06	0.012	0.0072	0.140625	0.0728306	0.0124463	0.00735856	0.00508769
0.7	0.2	0.6	0.1	0.1	0.06	0.012	0.0084	0.140625	0.0728306	0.0124463	0.00861652	0.00382973
0.8	0.2	0.6	0.1	0.1	0.06	0.012	0.0096	0.140625	0.0728306	0.0124463	0.00988373	0.00256252
0.9	0.2	0.6	0.1	0.1	0.06	0.012	0.0108	0.140625	0.0728306	0.0124463	0.0111603	0.00128597
0.1	0.3	0.6	0.1	0.1	0.06	0.018	0.0018	0.140625	0.0728306	0.0190209	0.00180977	0.0172111
0.2	0.3	0.6	0.1	0.1	0.06	0.018	0.0036	0.140625	0.0728306	0.0190209	0.00363926	0.0153816
0.3	0.3	0.6	0.1	0.1	0.06	0.018	0.0054	0.140625	0.0728306	0.0190209	0.00548876	0.0135321
0.4	0.3	0.6	0.1	0.1	0.06	0.018	0.0072	0.140625	0.0728306	0.0190209	0.00735856	0.0116623
0.5	0.3	0.6	0.1	0.1	0.06	0.018	0.009	0.140625	0.0728306	0.0190209	0.00924897	0.00977188
0.6	0.3	0.6	0.1	0.1	0.06	0.018	0.0108	0.140625	0.0728306	0.0190209	0.0111603	0.00786057
0.7	0.3	0.6	0.1	0.1	0.06	0.018	0.0126	0.140625	0.0728306	0.0190209	0.0130928	0.00592805
0.8	0.3	0.6	0.1	0.1	0.06	0.018	0.0144	0.140625	0.0728306	0.0190209	0.0150469	0.00397399
0.9	0.3	0.6	0.1	0.1	0.06	0.018	0.0162	0.140625	0.0728306	0.0190209	0.0170228	0.00199808
0.1	0.4	0.6	0.1	0.1	0.06	0.024	0.0024	0.140625	0.0728306	0.0258456	0.00241739	0.0234282
0.2	0.4	0.6	0.1	0.1	0.06	0.024	0.0048	0.140625	0.0728306	0.0258456	0.00487002	0.0209756
0.3	0.4	0.6	0.1	0.1	0.06	0.024	0.0072	0.140625	0.0728306	0.0258456	0.00735856	0.0184871
0.4	0.4	0.6	0.1	0.1	0.06	0.024	0.0096	0.140625	0.0728306	0.0258456	0.00988373	0.0159619
0.5	0.4	0.6	0.1	0.1	0.06	0.024	0.012	0.140625	0.0728306	0.0258456	0.0124463	0.0133994
0.6	0.4	0.6	0.1	0.1	0.06	0.024	0.0144	0.140625	0.0728306	0.0258456	0.0150469	0.0107988
0.7	0.4	0.6	0.1	0.1	0.06	0.024	0.0168	0.140625	0.0728306	0.0258456	0.0176863	0.00815932
0.8	0.4	0.6	0.1	0.1	0.06	0.024	0.0192	0.140625	0.0728306	0.0258456	0.0203654	0.00548024
0.9	0.4	0.6	0.1	0.1	0.06	0.024	0.0216	0.140625	0.0728306	0.0258456	0.0230849	0.00276074
0.1	0.5	0.6	0.1	0.1	0.06	0.03	0.003	0.140625	0.0728306	0.0329335	0.00302722	0.0299062
0.2	0.5	0.6	0.1	0.1	0.06	0.03	0.006	0.140625	0.0728306	0.0329335	0.00610975	0.0268237
0.3	0.5	0.6	0.1	0.1	0.06	0.03	0.009	0.140625	0.0728306	0.0329335	0.00924897	0.0236845
0.4	0.5	0.6	0.1	0.1	0.06	0.03	0.012	0.140625	0.0728306	0.0329335	0.0124463	0.0204872
0.5	0.5	0.6	0.1	0.1	0.06	0.03	0.015	0.140625	0.0728306	0.0329335	0.0157031	0.0172304
0.6	0.5	0.6	0.1	0.1	0.06	0.03	0.018	0.140625	0.0728306	0.0329335	0.0190209	0.0139126
0.7	0.5	0.6	0.1	0.1	0.06	0.03	0.021	0.140625	0.0728306	0.0329335	0.0224012	0.0105323
0.8	0.5	0.6	0.1	0.1	0.06	0.03	0.024	0.140625	0.0728306	0.0329335	0.0258456	0.00708782
0.9	0.5	0.6	0.1	0.1	0.06	0.03	0.027	0.140625	0.0728306	0.0329335	0.0293558	0.00357763
0.1	0.6	0.6	0.1	0.1	0.06	0.036	0.0036	0.140625	0.0728306	0.040298	0.00363926	0.0366588
0.2	0.6	0.6	0.1	0.1	0.06	0.036	0.0072	0.140625	0.0728306	0.040298	0.00735856	0.0329394
0.3	0.6	0.6	0.1	0.1	0.06	0.036	0.0108	0.140625	0.0728306	0.040298	0.0111603	0.0291377
0.4	0.6	0.6	0.1	0.1	0.06	0.036	0.0144	0.140625	0.0728306	0.040298	0.0150469	0.0252511
0.5	0.6	0.6	0.1	0.1	0.06	0.036	0.018	0.140625	0.0728306	0.040298	0.0190209	0.0212772
0.6	0.6	0.6	0.1	0.1	0.06	0.036	0.0216	0.140625	0.0728306	0.040298	0.0230849	0.0172131
0.7	0.6	0.6	0.1	0.1	0.06	0.036	0.0252	0.140625	0.0728306	0.040298	0.0272417	0.0130563
0.8	0.6	0.6	0.1	0.1	0.06	0.036	0.0288	0.140625	0.0728306	0.040298	0.0314942	0.00880381
0.9	0.6	0.6	0.1	0.1	0.06	0.036	0.0324	0.140625	0.0728306	0.040298	0.0358453	0.00445274
0.1	0.7	0.6	0.1	0.1	0.06	0.042	0.0042	0.140625	0.0728306	0.0479539	0.00425352	0.0437004
0.2	0.7	0.6	0.1	0.1	0.06	0.042	0.0084	0.140625	0.0728306	0.0479539	0.00861652	0.0393374
0.3	0.7	0.6	0.1	0.1	0.06	0.042	0.0126	0.140625	0.0728306	0.0479539	0.0130928	0.0348611
0.4	0.7	0.6	0.1	0.1	0.06	0.042	0.0168	0.140625	0.0728306	0.0479539	0.0176863	0.0302676
0.5	0.7	0.6	0.1	0.1	0.06	0.042	0.021	0.140625	0.0728306	0.0479539	0.0224012	0.0255527
0.6	0.7	0.6	0.1	0.1	0.06	0.042	0.0252	0.140625	0.0728306	0.0479539	0.0272417	0.0207122
0.7	0.7	0.6	0.1	0.1	0.06	0.042	0.0294	0.140625	0.0728306	0.0479539	0.0322125	0.0157414
0.8	0.7	0.6	0.1	0.1	0.06	0.042	0.0336	0.140625	0.0728306	0.0479539	0.0373181	0.0106358
0.9	0.7	0.6	0.1	0.1	0.06	0.042	0.0378	0.140625	0.0728306	0.0479539	0.0425635	0.0053904
0.1	0.8	0.6	0.1	0.1	0.06	0.048	0.0048	0.140625	0.0728306	0.0559167	0.00487002	0.0510467
0.2	0.8	0.6	0.1	0.1	0.06	0.048	0.0096	0.140625	0.0728306	0.0559167	0.00988373	0.0460329
0.3	0.8	0.6	0.1	0.1	0.06	0.048	0.0144	0.140625	0.0728306	0.0559167	0.0150469	0.0408698
0.4	0.8	0.6	0.1	0.1	0.06	0.048	0.0192	0.140625	0.0728306	0.0559167	0.0203654	0.0355513
0.5	0.8	0.6	0.1	0.1	0.06	0.048	0.024	0.140625	0.0728306	0.0559167	0.0258456	0.030071
0.6	0.8	0.6	0.1	0.1	0.06	0.048	0.0288	0.140625	0.0728306	0.0559167	0.0314942	0.0244225
0.7	0.8	0.6	0.1	0.1	0.06	0.048	0.0336	0.140625	0.0728306	0.0559167	0.0373181	0.0185986
0.8	0.8	0.6	0.1	0.1	0.06	0.048	0.0384	0.140625	0.0728306	0.0559167	0.0433246	0.0125921
0.9	0.8	0.6	0.1	0.1	0.06	0.048	0.0432	0.140625	0.0728306	0.0559167	0.0495214	0.00639529
0.1	0.9	0.6	0.1	0.1	0.06	0.054	0.0054	0.140625	0.0728306	0.064203	0.00548876	0.0587142
0.2	0.9	0.6	0.1	0.1	0.06	0.054	0.0108	0.140625	0.0728306	0.064203	0.0111603	0.0530427
0.3	0.9	0.6	0.1	0.1	0.06	0.054	0.0162	0.140625	0.0728306	0.064203	0.0170228	0.0471802
0.4	0.9	0.6	0.1	0.1	0.06	0.054	0.0216	0.140625	0.0728306	0.064203	0.0230849	0.0411181
0.5	0.9	0.6	0.1	0.1	0.06	0.054	0.027	0.140625	0.0728306	0.064203	0.0293558	0.0348472
0.6	0.9	0.6	0.1	0.1	0.06	0.054	0.0324	0.140625	0.0728306	0.064203	0.0358453	0.0283577
0.7	0.9	0.6	0.1	0.1	0.06	0.054	0.0378	0.140625	0.0728306	0.064203	0.0425635	0.0216395
0.8	0.9	0.6	0.1	0.1	0.06	0.054	0.0432	0.140625	0.0728306	0.064203	0.0495214	0.0146816
0.9	0.9	0.6	0.1	0.1	0.06	0.054	0.0486	0.140625	0.0728306	0.064203	0.0567305	0.00747252
0.1	0.1	0.6	0.1	0.1	0.06	0.006	0.0006	0.140625	0.0728306	0.00610975	0.000601082	0.00550867
0.2	0.1	0.6	0.1	0.1	0.06	0.006	0.0012	0.140625	0.0728306	0.00610975	0.00120433	0.00490542
0.3	0.1	0.6	0.1	0.1	0.06	0.006	0.0018	0.140625	0.0728306	0.00610975	0.00180977	0.00429999
0.4	0.1	0.6	0.1	0.1	0.06	0.006	0.0024	0.140625	0.0728306	0.00610975	0.00241739	0.00369236
0.5	0.1	0.6	0.1	0.1	0.06	0.006	0.003	0.140625	0.0728306	0.00610975	0.00302722	0.00308254
0.6	0.1	0.6	0.1	0.1	0.06	0.006	0.0036	0.140625	0.0728306	0.00610975	0.00363926	0.0024705
0.7	0.1	0.6	0.1	0.1	0.06	0.006	0.0042	0.140625	0.0728306	0.00610975	0.00425352	0.00185624
0.8	0.1	0.6	0.1	0.1	0.06	0.006	0.0048	0.140625	0.0728306	0.00610975	0.00487002	0.00123974
0.9	0.1	0.6	0.1	0.1	0.06	0.006	0.0054	0.140625	0.0728306	0.00610975	0.00548876	0.000620997
0.1	0.2	0.6	0.1	0.1	0.06	0.012	0.0012	0.140625	0.0728306	0.0124463	0.00120433	0.0112419
0.2	0.2	0.6	0.1	0.1	0.06	0.012	0.0024	0.140625	0.0728306	0.0124463	0.00241739	0.0100289
0.3	0.2	0.6	0.1	0.1	0.06	0.012	0.0036	0.140625	0.0728306	0.0124463	0.00363926	0.00880699
0.4	0.2	0.6	0.1	0.1	0.06	0.012	0.0048	0.140625	0.0728306	0.0124463	0.00487002	0.00757624
0.5	0.2	0.6	0.1	0.1	0.06	0.012	0.006	0.140625	0.0728306	0.0124463	0.00610975	0.0063365
0.6	0.2	0.6	0.1	0.1	0.06	0.012	0.0072	0.140625	0.0728306	0.0124463	0.00735856	0.00508769
0.7	0.2	0.6	0.1	0.1	0.06	0.012	0.0084	0.140625	0.0728306	0.0124463	0.00861652	0.00382973
0.8	0.2	0.6	0.1	0.1	0.06	0.012	0.0096	0.140625	0.0728306	0.0124463	0.00988373	0.00256252
0.9	0.2	0.6	0.1	0.1	0.06	0.012	0.0108	0.140625	0.0728306	0.0124463	0.0111603	0.00128597
0.1	0.3	0.6	0.1	0.1	0.06	0.018	0.0018	0.140625	0.0728306	0.0190209	0.00180977	0.0172111
0.2	0.3	0.6	0.1	0.1	0.06	0.018	0.0036	0.140625	0.0728306	0.0190209	0.00363926	0.0153816
0.3	0.3	0.6	0.1	0.1	0.06	0.018	0.0054	0.140625	0.0728306	0.0190209	0.00548876	0.0135321
0.4	0.3	0.6	0.1	0.1	0.06	0.018	0.0072	0.140625	0.0728306	0.0190209	0.00735856	0.0116623
0.5	0.3	0.6	0.1	0.1	0.06	0.018	0.009	0.140625	0.0728306	0.0190209	0.00924897	0.00977188
0.6	0.3	0.6	0.1	0.1	0.06	0.018	0.0108	0.140625	0.0728306	0.0190209	0.0111603	0.00786057
0.7	0.3	0.6	0.1	0.1	0.06	0.018	0.0126	0.140625	0.0728306	0.0190209	0.0130928	0.00592805
0.8	0.3	0.6	0.1	0.1	0.06	0.018	0.0144	0.140625	0.0728306	0.0190209	0.0150469	0.00397399
0.9	0.3	0.6	0.1	0.1	0.06	0.018	0.0162	0.140625	0.0728306	0.0190209	0.0170228	0.00199808
0.1	0.4	0.6	0.1	0.1	0.06	0.024	0.0024	0.140625	0.0728306	0.0258456	0.00241739	0.0234282
0.2	0.4	0.6	0.1	0.1	0.06	0.024	0.0048	0.140625	0.0728306	0.0258456	0.00487002	0.0209756
0.3	0.4	0.6	0.1	0.1	0.06	0.024	0.0072	0.140625	0.0728306	0.0258456	0.00735856	0.0184871
0.4	0.4	0.6	0.1	0.1	0.06	0.024	0.0096	0.140625	0.0728306	0.0258456	0.00988373	0.0159619
0.5	0.4	0.6	0.1	0.1	0.06	0.024	0.012	0.140625	0.0728306	0.0258456	0.0124463	0.0133994
0.6	0.4	0.6	0.1	0.1	0.06	0.024	0.0144	0.140625	0.0728306	0.0258456	0.0150469	0.0107988
0.7	0.4	0.6	0.1	0.1	0.06	0.024	0.0168	0.140625	0.0728306	0.0258456	0.0176863	0.00815932
0.8	0.4	0.6	0.1	0.1	0.06	0.024	0.0192	0.140625	0.0728306	0.0258456	0.0203654	0.00548024
0.9	0.4	0.6	0.1	0.1	0.06	0.024	0.0216	0.140625	0.0728306	0.0258456	0.0230849	0.00276074
0.1	0.5	0.6	0.1	0.1	0.06	0.03	0.003	0.140625	0.0728306	0.0329335	0.00302722	0.0299062
0.2	0.5	0.6	0.1	0.1	0.06	0.03	0.006	0.140625	0.0728306	0.0329335	0.00610975	0.0268237
0.3	0.5	0.6	0.1	0.1	0.06	0.03	0.009	0.140625	0.0728306	0.0329335	0.00924897	0.0236845
0.4	0.5	0.6	0.1	0.1	0.06	0.03	0.012	0.140625	0.0728306	0.0329335	0.0124463	0.0204872
0.5	0.5	0.6	0.1	0.1	0.06	0.03	0.015	0.140625	0.0728306	0.0329335	0.0157031	0.0172304
0.6	0.5	0.6	0.1	0.1	0.06	0.03	0.018	0.140625	0.0728306	0.0329335	0.0190209	0.0139126
0.7	0.5	0.6	0.1	0.1	0.06	0.03	0.021	0.140625	0.0728306	0.0329335	0.0224012	0.0105323
0.8	0.5	0.6	0.1	0.1	0.06	0.03	0.024	0.140625	0.0728306	0.0329335	0.0258456	0.00708782
0.9	0.5	0.6	0.1	0.1	0.06	0.03	0.027	0.140625	0.0728306	0.0329335	0.0293558	0.00357763
0.1	0.6	0.6	0.1	0.1	0.06	0.036	0.0036	0.140625	0.0728306	0.040298	0.00363926	0.0366588
0.2	0.6	0.6	0.1	0.1	0.06	0.036	0.0072	0.140625	0.0728306	0.040298	0.00735856	0.0329394
0.3	0.6	0.6	0.1	0.1	0.06	0.036	0.0108	0.140625	0.0728306	0.040298	0.0111603	0.0291377
0.4	0.6	0.6	0.1	0.1	0.06	0.036	0.0144	0.140625	0.0728306	0.040298	0.0150469	0.0252511
0.5	0.6	0.6	0.1	0.1	0.06	0.036	0.018	0.140625	0.0728306	0.040298	0.0190209	0.0212772
0.6	0.6	0.6	0.1	0.1	0.06	0.036	0.0216	0.140625	0.0728306	0.040298	0.0230849	0.0172131
0.7	0.6	0.6	0.1	0.1	0.06	0.036	0.0252	0.140625	0.0728306	0.040298	0.0272417	0.0130563
0.8	0.6	0.6	0.1	0.1	0.06	0.036	0.0288	0.140625	0.0728306	0.040298	0.0314942	0.00880381
0.9	0.6	0.6	0.1	0.1	0.06	0.036	0.0324	0.140625	0.0728306	0.040298	0.0358453	0.00445274
0.1	0.7	0.6	0.1	0.1	0.06	0.042	0.0042	0.140625	0.0728306	0.0479539	0.00425352	0.0437004
0.2	0.7	0.6	0.1	0.1	0.06	0.042	0.0084	0.140625	0.0728306	0.0479539	0.00861652	0.0393374
0.3	0.7	0.6	0.1	0.1	0.06	0.042	0.0126	0.140625	0.0728306	0.0479539	0.0130928	0.0348611
0.4	0.7	0.6	0.1	0.1	0.06	0.042	0.0168	0.140625	0.0728306	0.0479539	0.0176863	0.0302676
0.5	0.7	0.6	0.1	0.1	0.06	0.042	0.021	0.140625	0.0728306	0.0479539	0.0224012	0.0255527
0.6	0.7	0.6	0.1	0.1	0.06	0.042	0.0252	0.140625	0.0728306	0.0479539	0.0272417	0.0207122
0.7	0.7	0.6	0.1	0.1	0.06	0.042	0.0294	0.140625	0.0728306	0.0479539	0.0322125	0.0157414
0.8	0.7	0.6	0.1	0.1	0.06	0.042	0.0336	0.140625	0.0728306	0.0479539	0.0373181	0.0106358
0.9	0.7	0.6	0.1	0.1	0.06	0.042	0.0378	0.140625	0.0728306	0.0479539	0.0425635	0.0053904
0.1	0.8	0.6	0.1	0.1	0.06	0.048	0.0048	0.140625	0.0728306	0.0559167	0.00487002	0.0510467
0.2	0.8	0.6	0.1	0.1	0.06	0.048	0.0096	0.140625	0.0728306	0.0559167	0.00988373	0.0460329
0.3	0.8	0.6	0.1	0.1	0.06	0.048	0.0144	0.140625	0.0728306	0.0559167	0.0150469	0.0408698
0.4	0.8	0.6	0.1	0.1	0.06	0.048	0.0192	0.140625	0.0728306	0.0559167	0.0203654	0.0355513
0.5	0.8	0.6	0.1	0.1	0.06	0.048	0.024	0.140625	0.0728306	0.0559167	0.0258456	0.030071
0.6	0.8	0.6	0.1	0.1	0.06	0.048	0.0288	0.140625	0.0728306	0.0559167	0.0314942	0.0244225
0.7	0.8	0.6	0.1	0.1	0.06	0.048	0.0336	0.140625	0.0728306	0.0559167	0.0373181	0.0185986
0.8	0.8	0.6	0.1	0.1	0.06	0.048	0.0384	0.140625	0.0728306	0.0559167	0.0433246	0.0125921
0.9	0.8	0.6	0.1	0.1	0.06	0.048	0.0432	0.140625	0.0728306	0.0559167	0.0495214	0.00639529
0.1	0.9	0.6	0.1	0.1	0.06	0.054	0.0054	0.140625	0.0728306	0.064203	0.00548876	0.0587142
0.2	0.9	0.6	0.1	0.1	0.06	0.054	0.0108	0.140625	0.0728306	0.064203	0.0111603	0.0530427
0.3	0.9	0.6	0.1	0.1	0.06	0.054	0.0162	0.140625	0.0728306	0.064203	0.0170228	0.0471802
0.4	0.9	0.6	0.1	0.1	0.06	0.054	0.0216	0.140625	0.0728306	0.064203	0.0230849	0.0411181
0.5	0.9	0.6	0.1	0.1	0.06	0.054	0.027	0.140625	0.0728306	0.064203	0.0293558	0.0348472
0.6	0.9	0.6	0.1	0.1	0.06	0.054	0.0324	0.140625	0.0728306	0.064203	0.0358453	0.0283577
0.7	0.9	0.6	0.1	0.1	0.06	0.054	0.0378	0.140625	0.0728306	0.064203	0.0425635	0.0216395
0.8	0.9	0.6	0.1	0.1	0.06	0.054	0.0432	0.140625	0.0728306	0.064203	0.0495214	0.0146816
0.9	0.9	0.6	0.1	0.1	0.06	0.054	0.0486	0.140625	0.0728306	0.064203	0.0567305	0.00747252
0.1	0.1	0.6	0.1	0.1	0.06	0.006	0.0006	0.140625	0.0728306	0.00610975	0.000601082	0.00550867
0.2	0.1	0.6	0.1	0.1	0.06	0.006	0.0012	0.140625	0.0728306	0.00610975	0.00120433	0.00490542
0.3	0.1	0.6	0.1	0.1	0.06	0.006	0.0018	0.140625	0.0728306	0.00610975	0.00180977	0.00429999
0.4	0.1	0.6	0.1	0.1	0.06	0.006	0.0024	0.140625	0.0728306	0.00610975	0.00241739	0.00369236
0.5	0.1	0.6	0.1	0.1	0.06	0.006	0.003	0.140625	0.0728306	0.00610975	0.00302722	0.00308254
0.6	0.1	0.6	0.1	0.1	0.06	0.006	0.0036	0.140625	0.0728306	0.00610975	0.00363926	0.0024705
0.7	0.1	0.6	0.1	0.1	0.06	0.006	0.0042	0.140625	0.0728306	0.00610975	0.00425352	0.00185624
0.8	0.1	0.6	0.1	0.1	0.06	0.006	0.0048	0.140625	0.0728306	0.00610975	0.00487002	0.00123974
0.9	0.1	0.6	0.1	0.1	0.06	0.006	0.0054	0.140625	0.0728306	0.00610975	0.00548876	0.000620997
0.1	0.2	0.6	0.1	0.1	0.06	0.012	0.0012	0.140625	0.0728306	0.0124463	0.00120433	0.0112419
0.2	0.2	0.6	0.1	0.1	0.06	0.012	0.0024	0.140625	0.0728306	0.0124463	0.00241739	0.0100289
0.3	0.2	0.6	0.1	0.1	0.06	0.012	0.0036	0.140625	0.0728306	0.0124463	0.00363926	0.00880699
0.4	0.2	0.6	0.1	0.1	0.06	0.012	0.0048	0.140625	0.0728306	0.0124463	0.00487002	0.00757624
0.5	0.2	0.6	0.1	0.1	0.06	0.012	0.006	0.140625	0.0728306	0.0124463	0.00610975	0.0063365
0.6	0.2	0.6	0.1	0.1	0.06	0.012	0.0072	0.140625	0.0728306	0.0124463	0.00735856	0.00508769
0.7	0.2	0.6	0.1	0.1	0.06	0.012	0.0084	0.140625	0.0728306	0.0124463	0.00861652	0.00382973
0.8	0.2	0.6	0.1	0.1	0.06	0.012	0.0096	0.140625	0.0728306	0.0124463	0.00988373	0.00256252
0.9	0.2	0.6	0.1	0.1	0.06	0.012	0.0108	0.140625	0.0728306	0.0124463	0.0111603	0.00128597
0.1	0.3	0.6	0.1	0.1	0.06	0.018	0.0018	0.140625	0.0728306	0.0190209	0.00180977	0.0172111
0.2	0.3	0.6	0.1	0.1	0.06	0.018	0.0036	0.140625	0.0728306	0.0190209	0.00363926	0.0153816
0.3	0.3	0.6	0.1	0.1	0.06	0.018	0.0054	0.140625	0.0728306	0.0190209	0.00548876	0.0135321
0.4	0.3	0.6	0.1	0.1	0.06	0.018	0.0072	0.140625	0.0728306	0.0190209	0.00735856	0.0116623
0.5	0.3	0.6	0.1	0.1	0.06	0.018	0.009	0.140625	0.0728306	0.0190209	0.00924897	0.00977188
0.6	0.3	0.6	0.1	0.1	0.06	0.018	0.0108	0.140625	0.0728306	0.0190209	0.0111603	0.00786057
0.7	0.3	0.6	0.1	0.1	0.06	0.018	0.0126	0.140625	0.0728306	0.0190209	0.0130928	0.00592805
0.8	0.3	0.6	0.1	0.1	0.06	0.018	0.0144	0.140625	0.0728306	0.0190209	0.0150469	0.00397399
0.9	0.3	0.6	0.1	0.1	0.06	0.018	0.0162	0.140625	0.0728306	0.0190209	0.0170228	0.00199808
0.1	0.4	0.6	0.1	0.1	0.06	0.024	0.0024	0.140625	0.0728306	0.0258456	0.00241739	0.0234282
0.2	0.4	0.6	0.1	0.1	0.06	0.024	0.0048	0.140625	0.0728306	0.0258456	0.00487002	0.0209756
0.3	0.4	0.6	0.1	0.1	0.06	0.024	0.0072	0.140625	0.0728306	0.0258456	0.00735856	0.0184871
0.4	0.4	0.6	0.1	0.1	0.06	0.024	0.0096	0.140625	0.0728306	0.0258456	0.00988373	0.0159619
0.5	0.4	0.6	0.1	0.1	0.06	0.024	0.012	0.140625	0.0728306	0.0258456	0.0124463	0.0133994
0.6	0.4	0.6	0.1	0.1	0.06	0.024	0.0144	0.140625	0.0728306	0.0258456	0.0150469	0.0107988
0.7	0.4	0.6	0.1	0.1	0.06	0.024	0.0168	0.140625	0.0728306	0.0258456	0.0176863	0.00815932
0.8	0.4	0.6	0.1	0.1	0.06	0.024	0.0192	0.140625	0.0728306	0.0258456	0.0203654	0.00548024
0.9	0.4	0.6	0.1	0.1	0.06	0.024	0.0216	0.140625	0.0728306	0.0258456	0.0230849	0.00276074
0.1	0.5	0.6	0.1	0.1	0.06	0.03	0.003	0.140625	0.0728306	0.0329335	0.00302722	0.0299062
0.2	0.5	0.6	0.1	0.1	0.06	0.03	0.006	0.140625	0.0728306	0.0329335	0.00610975	0.0268237
0.3	0.5	0.6	0.1	0.1	0.06	0.03	0.009	0.140625	0.0728306	0.0329335	0.00924897	0.0236845
0.4	0.5	0.6	0.1	0.1	0.06	0.03	0.012	0.140625	0.0728306	0.0329335	0.0124463	0.0204872
0.5	0.5	0.6	0.1	0.1	0.06	0.03	0.015	0.140625	0.0728306	0.0329335	0.0157031	0.0172304
0.6	0.5	0.6	0.1	0.1	0.06	0.03	0.018	0.140625	0.0728306	0.0329335	0.0190209	0.0139126
0.7	0.5	0.6	0.1	0.1	0.06	0.03	0.021	0.140625	0.0728306	0.0329335	0.0224012	0.0105323
0.8	0.5	0.6	0.1	0.1	0.06	0.03	0.024	0.140625	0.0728306	0.0329335	0.0258456	0.00708782
0.9	0.5	0.6	0.1	0.1	0.06	0.03	0.027	0.140625	0.0728306	0.0329335	0.0293558	0.00357763
0.1	0.6	0.6	0.1	0.1	0.06	0.036	0.0036	0.140625	0.0728306	0.040298	0.00363926	0.0366588
0.2	0.6	0.6	0.1	0.1	0.06	0.036	0.0072	0.140625	0.0728306	0.040298	0.00735856	0.0329394
0.3	0.6	0.6	0.1	0.1	0.06	0.036	0.0108	0.140625	0.0728306	0.040298	0.0111603	0.0291377
0.4	0.6	0.6	0.1	0.1	0.06	0.036	0.0144	0.140625	0.0728306	0.040298	0.0150469	0.0252511
0.5	0.6	0.6	0.1	0.1	0.06	0.036	0.018	0.140625	0.0728306	0.040298	0.0190209	0.0212772
0.6	0.6	0.6	0.1	0.1	0.06	0.036	0.0216	0.140625	0.0728306	0.040298	0.0230849	0.0172131
0.7	0.6	0.6	0.1	0.1	0.06	0.036	0.0252	0.140625	0.0728306	0.040298	0.0272417	0.0130563
0.8	0.6	0.6	0.1	0.1	0.06	0.036	0.0288	0.140625	0.0728306	0.040298	0.0314942	0.00880381
0.9	0.6	0.6	0.1	0.1	0.06	0.036	0.0324	0.140625	0.0728306	0.040298	0.0358453	0.00445274
0.1	0.7	0.6	0.1	0.1	0.06	0.042	0.0042	0.140625	0.0728306	0.0479539	0.00425352	0.0437004
0.2	0.7	0.6	0.1	0.1	0.06	0.042	0.0084	0.140625	0.0728306	0.0479539	0.00861652	0.0393374
0.3	0.7	0.6	0.1	0.1	0.06	0.042	0.0126	0.140625	0.0728306	0.0479539	0.0130928	0.0348611
0.4	0.7	0.6	0.1	0.1	0.06	0.042	0.0168	0.140625	0.0728306	0.0479539	0.0176863	0.0302676
0.5	0.7	0.6	0.1	0.1	0.06	0.042	0.021	0.140625	0.0728306	0.0479539	0.0224012	0.0255527
0.6	0.7	0.6	0.1	0.1	0.06	0.042	0.0252	0.140625	0.0728306	0.0479539	0.0272417	0.0207122
0.7	0.7	0.6	0.1	0.1	0.06	0.042	0.0294	0.140625	0.0728306	0.0479539	0.0322125	0.0157414
0.8	0.7	0.6	0.1	0.1	0.06	0.042	0.0336	0.140625	0.0728306	0.0479539	0.0373181	0.0106358
0.9	0.7	0.6	0.1	0.1	0.06	0.042	0.0378	0.140625	0.0728306	0.0479539	0.0425635	0.0053904
0.1	0.8	0.6	0.1	0.1	0.06	0.048	0.0048	0.140625	0.0728306	0.0559167	0.00487002	0.0510467
0.2	0.8	0.6	0.1	0.1	0.06	0.048	0.0096	0.140625	0.0728306	0.0559167	0.00988373	0.0460329
0.3	0.8	0.6	0.1	0.1	0.06	0.048	0.0144	0.140625	0.0728306	0.0559167	0.0150469	0.0408698
0.4	0.8	0.6	0.1	0.1	0.06	0.048	0.0192	0.140625	0.0728306	0.0559167	0.0203654	0.0355513
0.5	0.8	0.6	0.1	0.1	0.06	0.048	0.024	0.140625	0.0728306	0.0559167	0.0258456	0.030071
0.6	0.8	0.6	0.1	0.1	0.06	0.048	0.0288	0.140625	0.0728306	0.0559167	0.0314942	0.0244225
0.7	0.8	0.6	0.1	0.1	0.06	0.048	0.0336	0.140625	0.0728306	0.0559167	0.0373181	0.0185986
0.8	0.8	0.6	0.1	0.1	0.06	0.048	0.0384	0.140625	0.0728306	0.0559167	0.0433246	0.0125921
0.9	0.8	0.6	0.1	0.1	0.06	0.048	0.0432	0.140625	0.0728306	0.0559167	0.0495214	0.00639529
0.1	0.9	0.6	0.1	0.1	0.06	0.054	0.0054	0.140625	0.0728306	0.064203	0.00548876	0.0587142
0.2	0.9	0.6	0.1	0.1	0.06	0.054	0.0108	0.140625	0.0728306	0.064203	0.0111603	0.0530427
0.3	0.9	0.6	0.1	0.1	0.06	0.054	0.0162	0.140625	0.0728306	0.064203	0.0170228	0.0471802
0.4	0.9	0.6	0.1	0.1	0.06	0.054	0.0216	0.140625	0.0728306	0.064203	0.0230849	0.0411181
0.5	0.9	0.6	0.1	0.1	0.06	0.054	0.027	0.140625	0.0728306	0.064203	0.0293558	0.0348472
0.6	0.9	0.6	0.1	0.1	0.06	0.054	0.0324	0.140625	0.0728306	0.064203	0.0358453	0.0283577
0.7	0.9	0.6	0.1	0.1	0.06	0.054	0.0378	0.140625	0.0728306	0.064203	0.0425635	0.0216395
0.8	0.9	0.6	0.1	0.1	0.06	0.054	0.0432	0.140625	0.0728306	0.064203	0.0495214	0.0146816
0.9	0.9	0.6	0.1	0.1	0.06	0.054	0.0486	0.140625	0.0728306	0.064203	0.0567305	0.00747252
0.1	0.1	0.6	0.1	0.1	0.06	0.006	0.0006	0.140625	0.0728306	0.00610975	0.000601082	0.00550867
0.2	0.1	0.6	0.1	0.1	0.06	0.006	0.0012	0.140625	0.0728306	0.00610975	0.00120433	0.00490542
0.3	0.1	0.6	0.1	0.1	0.06	0.006	0.0018	0.140625	0.0728306	0.00610975	0.00180977	0.00429999
0.4	0.1	0.6	0.1	0.1	0.06	0.006	0.0024	0.140625	0.0728306	0.00610975	0.00241739	0.00369236
0.5	0.1	0.6	0.1	0.1	0.06	0.006	0.003	0.140625	0.0728306	0.00610975	0.00302722	0.00308254
0.6	0.1	0.6	0.1	0.1	0.06	0.006	0.0036	0.140625	0.0728306	0.00610975	0.00363926	0.0024705
0.7	0.1	0.6	0.1	0.1	0.06	0.006	0.0042	0.140625	0.0728306	0.00610975	0.00425352	0.00185624
0.8	0.1	0.6	0.1	0.1	0.06	0.006	0.0048	0.140625	0.0728306	0.00610975	0.00487002	0.00123974
0.9	0.1	0.6	0.1	0.1	0.06	0.006	0.0054	0.140625	0.0728306	0.00610975	0.00548876	0.000620997
0.1	0.2	0.6	0.1	0.1	0.06	0.012	0.0012	0.140625	0.0728306	0.0124463	0.00120433	0.0112419
0.2	0.2	0.6	0.1	0.1	0.06	0.012	0.0024	0.140625	0.0728306	0.0124463	0.00241739	0.0100289
0.3	0.2	0.6	0.1	0.1	0.06	0.012	0.0036	0.140625	0.0728306	0.0124463	0.00363926	0.00880699
0.4	0.2	0.6	0.1	0.1	0.06	0.012	0.0048	0.140625	0.0728306	0.0124463	0.00487002	0.00757624
0.5	0.2	0.6	0.1	0.1	0.06	0.012	0.006	0.140625	0.0728306	0.0124463	0.00610975	0.0063365
0.6	0.2	0.6	0.1	0.1	0.06	0.012	0.0072	0.140625	0.0728306	0.0124463	0.00735856	0.00508769
0.7	0.2	0.6	0.1	0.1	0.06	0.012	0.0084	0.140625	0.0728306	0.0124463	0.00861652	0.00382973
0.8	0.2	0.6	0.1	0.1	0.06	0.012	0.0096	0.140625	0.0728306	0.0124463	0.00988373	0.00256252
0.9	0.2	0.6	0.1	0.1	0.06	0.012	0.0108	0.140625	0.0728306	0.0124463	0.0111603	0.00128597
0.1	0.3	0.6	0.1	0.1	0.06	0.018	0.0018	0.140625	0.0728306	0.0190209	0.00180977	0.0172111
0.2	0.3	0.6	0.1	0.1	0.06	0.018	0.0036	0.140625	0.0728306	0.0190209	0.00363926	0.0153816
0.3	0.3	0.6	0.1	0.1	0.06	0.018	0.0054	0.140625	0.0728306	0.0190209	0.00548876	0.0135321
0.4	0.3	0.6	0.1	0.1	0.06	0.018	0.0072	0.140625	0.0728306	0.0190209	0.00735856	0.0116623
0.5	0.3	0.6	0.1	0.1	0.06	0.018	0.009	0.140625	0.0728306	0.0190209	0.00924897	0.00977188
0.6	0.3	0.6	0.1	0.1	0.06	0.018	0.0108	0.140625	0.0728306	0.0190209	0.0111603	0.00786057
0.7	0.3	0.6	0.1	0.1	0.06	0.018	0.0126	0.140625	0.0728306	0.0190209	0.0130928	0.00592805
0.8	0.3	0.6	0.1	0.1	0.06	0.018	0.0144	0.140625	0.0728306	0.0190209	0.0150469	0.00397399
0.9	0.3	0.6	0.1	0.1	0.06	0.018	0.0162	0.140625	0.0728306	0.0190209	0.0170228	0.00199808
0.1	0.4	0.6	0.1	0.1	0.06	0.024	0.0024	0.140625	0.0728306	0.0258456	0.00241739	0.0234282
0.2	0.4	0.6	0.1	0.1	0.06	0.024	0.0048	0.140625	0.0728306	0.0258456	0.00487002	0.0209756
0.3	0.4	0.6	0.1	0.1	0.06	0.024	0.0072	0.140625	0.0728306	0.0258456	0.00735856	0.0184871
0.4	0.4	0.6	0.1	0.1	0.06	0.024	0.0096	0.140625	0.0728306	0.0258456	0.00988373	0.0159619
0.5	0.4	0.6	0.1	0.1	0.06	0.024	0.012	0.140625	0.0728306	0.0258456	0.0124463	0.0133994
0.6	0.4	0.6	0.1	0.1	0.06	0.024	0.0144	0.140625	0.0728306	0.0258456	0.0150469	0.0107988
0.7	0.4	0.6	0.1	0.1	0.06	0.024	0.0168	0.140625	0.0728306	0.0258456	0.0176863	0.00815932
0.8	0.4	0.6	0.1	0.1	0.06	0.024	0.0192	0.140625	0.0728306	0.0258456	0.0203654	0.00548024
0.9	0.4	0.6	0.1	0.1	0.06	0.024	0.0216	0.140625	0.0728306	0.0258456	0.0230849	0.00276074
0.1	0.5	0.6	0.1	0.1	0.06	0.03	0.003	0.140625	0.0728306	0.0329335	0.00302722	0.0299062
0.2	0.5	0.6	0.1	0.1	0.06	0.03	0.006	0.140625	0.0728306	0.0329335	0.00610975	0.0268237
0.3	0.5	0.6	0.1	0.1	0.06	0.03	0.009	0.140625	0.0728306	0.0329335	0.00924897	0.0236845
0.4	0.5	0.6	0.1	0.1	0.06	0.03	0.012	0.140625	0.0728306	0.0329335	0.0124463	0.0204872
0.5	0.5	0.6	0.1	0.1	0.06	0.03	0.015	0.140625	0.0728306	0.0329335	0.0157031	0.0172304
0.6	0.5	0.6	0.1	0.1	0.06	0.03	0.018	0.140625	0.0728306	0.0329335	0.0190209	0.0139126
0.7	0.5	0.6	0.1	0.1	0.06	0.03	0.021	0.140625	0.0728306	0.0329335	0.0224012	0.0105323
0.8	0.5	0.6	0.1	0.1	0.06	0.03	0.024	0.140625	0.0728306	0.0329335	0.0258456	0.00708782
0.9	0.5	0.6	0.1	0.1	0.06	0.03	0.027	0.140625	0.0728306	0.0329335	0.0293558	0.00357763
0.1	0.6	0.6	0.1	0.1	0.06	0.036	0.0036	0.140625	0.0728306	0.040298	0.00363926	0.0366588
0.2	0.6	0.6	0.1	0.1	0.06	0.036	0.0072	0.140625	0.0728306	0.040298	0.00735856	0.0329394
0.3	0.6	0.6	0.1	0.1	0.06	0.036	0.0108	0.140625	0.0728306	0.040298	0.0111603	0.0291377
0.4	0.6	0.6	0.1	0.1	0.06	0.036	0.0144	0.140625	0.0728306	0.040298	0.0150469	0.0252511
0.5	0.6	0.6	0.1	0.1	0.06	0.036	0.018	0.140625	0.0728306	0.040298	0.0190209	0.0212772
0.6	0.6	0.6	0.1	0.1	0.06	0.036	0.0216	0.140625	0.0728306	0.040298	0.0230849	0.0172131
0.7	0.6	0.6	0.1	0.1	0.06	0.036	0.0252	0.140625	0.0728306	0.040298	0.0272417	0.0130563
0.8	0.6	0.6	0.1	0.1	0.06	0.036	0.0288	0.140625	0.0728306	0.040298	0.0314942	0.00880381
0.9	0.6	0.6	0.1	0.1	0.06	0.036	0.0324	0.140625	0.0728306	0.040298	0.0358453	0.00445274
0.1	0.7	0.6	0.1	0.1	0.06	0.042	0.0042	0.140625	0.0728306	0.0479539	0.00425352	0.0437004
0.2	0.7	0.6	0.1	0.1	0.06	0.042	0.0084	0.140625	0.0728306	0.0479539	0.00861652	0.0393374
0.3	0.7	0.6	0.1	0.1	0.06	0.042	0.0126	0.140625	0.0728306	0.0479539	0.0130928	0.0348611
0.4	0.7	0.6	0.1	0.1	0.06	0.042	0.0168	0.140625	0.0728306	0.0479539	0.0176863	0.0302676
0.5	0.7	0.6	0.1	0.1	0.06	0.042	0.021	0.140625	0.0728306	0.0479539	0.0224012	0.0255527
0.6	0.7	0.6	0.1	0.1	0.06	0.042	0.0252	0.140625	0.0728306	0.0479539	0.0272417	0.0207122
0.7	0.7	0.6	0.1	0.1	0.06	0.042	0.0294	0.140625	0.0728306	0.0479539	0.0322125	0.0157414
0.8	0.7	0.6	0.1	0.1	0.06	0.042	0.0336	0.140625	0.0728306	0.0479539	0.0373181	0.0106358
0.9	0.7	0.6	0.1	0.1	0.06	0.042	0.0378	0.140625	0.0728306	0.0479539	0.0425635	0.0053904
0.1	0.8	0.6	0.1	0.1	0.06	0.048	0.0048	0.140625	0.0728306	0.0559167	0.00487002	0.0510467
0.2	0.8	0.6	0.1	0.1	0.06	0.048	0.0096	0.140625	0.0728306	0.0559167	0.00988373	0.0460329
0.3	0.8	0.6	0.1	0.1	0.06	0.048	0.0144	0.140625	0.0728306	0.0559167	0.0150469	0.0408698
0.4	0.8	0.6	0.1	0.1	0.06	0.048	0.0192	0.140625	0.0728306	0.0559167	0.0203654	0.0355513
0.5	0.8	0.6	0.1	0.1	0.06	0.048	0.024	0.140625	0.0728306	0.0559167	0.0258456	0.030071
0.6	0.8	0.6	0.1	0.1	0.06	0.048	0.0288	0.140625	0.0728306	0.0559167	0.0314942	0.0244225
0.7	0.8	0.6	0.1	0.1	0.06	0.048	0.0336	0.140625	0.0728306	0.0559167	0.0373181	0.0185986
0.8	0.8	0.6	0.1	0.1	0.06	0.048	0.0384	0.140625	0.0728306	0.0559167	0.0433246	0.0125921
0.9	0.8	0.6	0.1	0.1	0.06	0.048	0.0432	0.140625	0.0728306	0.0559167	0.0495214	0.00639529
0.1	0.9	0.6	0.1	0.1	0.06	0.054	0.0054	0.140625	0.0728306	0.064203	0.00548876	0.0587142
0.2	0.9	0.6	0.1	0.1	0.06	0.054	0.0108	0.140625	0.0728306	0.064203	0.0111603	0.0530427
0.3	0.9	0.6	0.1	0.1	0.06	0.054	0.0162	0.140625	0.0728306	0.064203	0.0170228	0.0471802
0.4	0.9	0.6	0.1	0.1	0.06	0.054	0.0216	0.140625	0.0728306	0.064203	0.0230849	0.0411181
0.5	0.9	0.6	0.1	0.1	0.06	0.054	0.027	0.140625	0.0728306	0.064203	0.0293558	0.0348472
0.6	0.9	0.6	0.1	0.1	0.06	0.054	0.0324	0.140625	0.0728306	0.064203	0.0358453	0.0283577
0.7	0.9	0.6	0.1	0.1	0.06	0.054	0.0378	0.140625	0.0728306	0.064203	0.0425635	0.0216395
0.8	0.9	0.6	0.1	0.1	0.06	0.054	0.0432	0.140625	0.0728306	0.064203	0.0495214	0.0146816
0.9	0.9	0.6	0.1	0.1	0.06	0.054	0.0486	0.140625	0.0728306	0.064203	0.0567305	0.00747252
0.1	0.1	0.7	0.1	0.1	0.07	0.007	0.0007	0.140625	0.0880206	0.00714979	0.000701473	0.00644832
0.2	0.1	0.7	0.1	0.1	0.07	0.007	0.0014	0.140625	0.0880206	0.00714979	0.0014059	0.00574389
0.3	0.1	0.7	0.1	0.1	0.07	0.007	0.0021	0.140625	0.0880206	0.00714979	0.0021133	0.00503649
0.4	0.1	0.7	0.1	0.1	0.07	0.007	0.0028	0.140625	0.0880206	0.00714979	0.0028237	0.0043261
0.5	0.1	0.7	0.1	0.1	0.07	0.007	0.0035	0.140625	0.0880206	0.00714979	0.0035371	0.0036127
0.6	0.1	0.7	0.1	0.1	0.07	0.007	0.0042	0.140625	0.0880206	0.00714979	0.00425352	0.00289627
0.7	0.1	0.7	0.1	0.1	0.07	0.007	0.0049	0.140625	0.0880206	0.00714979	0.00497298	0.00217681
0.8	0.1	0.7	0.1	0.1	0.07	0.007	0.0056	0.140625	0.0880206	0.00714979	0.0056955	0.00145429
0.9	0.1	0.7	0.1	0.1	0.07	0.007	0.0063	0.140625	0.0880206	0.00714979	0.0064211	0.00072869
0.1	0.2	0.7	0.1	0.1	0.07	0.014	0.0014	0.140625	0.0880206	0.0146107	0.0014059	0.0132048
0.2	0.2	0.7	0.1	0.1	0.07	0.014	0.0028	0.140625	0.0880206	0.0146107	0.0028237	0.0117871
0.3	0.2	0.7	0.1	0.1	0.07	0.014	0.0042	0.140625	0.0880206	0.0146107	0.00425352	0.0103572
0.4	0.2	0.7	0.1	0.1	0.07	0.014	0.0056	0.140625	0.0880206	0.0146107	0.0056955	0.00891524
0.5	0.2	0.7	0.1	0.1	0.07	0.014	0.007	0.140625	0.0880206	0.0146107	0.00714979	0.00746095
0.6	0.2	0.7	0.1	0.1	0.07	0.014	0.0084	0.140625	0.0880206	0.0146107	0.00861652	0.00599422
0.7	0.2	0.7	0.1	0.1	0.07	0.014	0.0098	0.140625	0.0880206	0.0146107	0.0100958	0.00451491
0.8	0.2	0.7	0.1	0.1	0.07	0.014	0.0112	0.140625	0.0880206	0.0146107	0.0115879	0.00302286
0.9	0.2	0.7	0.1	0.1	0.07	0.014	0.0126	0.140625	0.0880206	0.0146107	0.0130928	0.00151794
0.1	0.3	0.7	0.1	0.1	0.07	0.021	0.0021	0.140625	0.0880206	0.0224012	0.0021133	0.0202879
0.2	0.3	0.7	0.1	0.1	0.07	0.021	0.0042	0.140625	0.0880206	0.0224012	0.00425352	0.0181477
0.3	0.3	0.7	0.1	0.1	0.07	0.021	0.0063	0.140625	0.0880206	0.0224012	0.0064211	0.0159801
0.4	0.3	0.7	0.1	0.1	0.07	0.021	0.0084	0.140625	0.0880206	0.0224012	0.00861652	0.0137847
0.5	0.3	0.7	0.1	0.1	0.07	0.021	0.0105	0.140625	0.0880206	0.0224012	0.0108403	0.0115609
0.6	0.3	0.7	0.1	0.1	0.07	0.021	0.0126	0.140625	0.0880206	0.0224012	0.0130928	0.00930838
0.7	0.3	0.7	0.1	0.1	0.07	0.021	0.0147	0.140625	0.0880206	0.0224012	0.0153747	0.00702653
0.8	0.3	0.7	0.1	0.1	0.07	0.021	0.0168	0.140625	0.0880206	0.0224012	0.0176863	0.00471487
0.9	0.3	0.7	0.1	0.1	0.07	0.021	0.0189	0.140625	0.0880206	0.0224012	0.0200283	0.00237287
0.1	0.4	0.7	0.1	0.1	0.07	0.028	0.0028	0.140625	0.0880206	0.0305408	0.0028237	0.0277171
0.2	0.4	0.7	0.1	0.1	0.07	0.028	0.0056	0.140625	0.0880206	0.0305408	0.0056955	0.0248453
0.3	0.4	0.7	0.1	0.1	0.07	0.028	0.0084	0.140625	0.0880206	0.0305408	0.00861652	0.0219243
0.4	0.4	0.7	0.1	0.1	0.07	0.028	0.0112	0.140625	0.0880206	0.0305408	0.0115879	0.0189529
0.5	0.4	0.7	0.1	0.1	0.07	0.028	0.014	0.140625	0.0880206	0.0305408	0.0146107	0.01593
0.6	0.4	0.7	0.1	0.1	0.07	0.028	0.0168	0.140625	0.0880206	0.0305408	0.0176863	0.0128545
0.7	0.4	0.7	0.1	0.1	0.07	0.028	0.0196	0.140625	0.0880206	0.0305408	0.0208158	0.00972498
0.8	0.4	0.7	0.1	0.1	0.07	0.028	0.0224	0.140625	0.0880206	0.0305408	0.0240005	0.00654028
0.9	0.4	0.7	0.1	0.1	0.07	0.028	0.0252	0.140625	0.0880206	0.0305408	0.0272417	0.00329907
0.1	0.5	0.7	0.1	0.1	0.07	0.035	0.0035	0.140625	0.0880206	0.0390508	0.0035371	0.0355137
0.2	0.5	0.7	0.1	0.1	0.07	0.035	0.007	0.140625	0.0880206	0.0390508	0.00714979	0.031901
0.3	0.5	0.7	0.1	0.1	0.07	0.035	0.0105	0.140625	0.0880206	0.0390508	0.0108403	0.0282105
0.4	0.5	0.7	0.1	0.1	0.07	0.035	0.014	0.140625	0.0880206	0.0390508	0.0146107	0.02444
0.5	0.5	0.7	0.1	0.1	0.07	0.035	0.0175	0.140625	0.0880206	0.0390508	0.0184636	0.0205872
0.6	0.5	0.7	0.1	0.1	0.07	0.035	0.021	0.140625	0.0880206	0.0390508	0.0224012	0.0166496
0.7	0.5	0.7	0.1	0.1	0.07	0.035	0.0245	0.140625	0.0880206	0.0390508	0.0264261	0.0126247
0.8	0.5	0.7	0.1	0.1	0.07	0.035	0.028	0.140625	0.0880206	0.0390508	0.0305408	0.00850996
0.9	0.5	0.7	0.1	0.1	0.07	0.035	0.0315	0.140625	0.0880206	0.0390508	0.0347481	0.00430266
0.1	0.6	0.7	0.1	0.1	0.07	0.042	0.0042	0.140625	0.0880206	0.0479539	0.00425352	0.0437004
0.2	0.6	0.7	0.1	0.1	0.07	0.042	0.0084	0.140625	0.0880206	0.0479539	0.00861652	0.0393374
0.3	0.6	0.7	0.1	0.1	0.07	0.042	0.0126	0.140625	0.0880206	0.0479539	0.0130928	0.0348611
0.4	0.6	0.7	0.1	0.1	0.07	0.042	0.0168	0.140625	0.0880206	0.0479539	0.0176863	0.0302676
0.5	0.6	0.7	0.1	0.1	0.07	0.042	0.021	0.140625	0.0880206	0.0479539	0.0224012	0.0255527
0.6	0.6	0.7	0.1	0.1	0.07	0.042	0.0252	0.140625	0.0880206	0.0479539	0.0272417	0.0207122
0.7	0.6	0.7	0.1	0.1	0.07	0.042	0.0294	0.140625	0.0880206	0.0479539	0.0322125	0.0157414
0.8	0.6	0.7	0.1	0.1	0.07	0.042	0.0336	0.140625	0.0880206	0.0479539	0.0373181	0.0106358
0.9	0.6	0.7	0.1	0.1	0.07	0.042	0.0378	0.140625	0.0880206	0.0479539	0.0425635	0.0053904
0.1	0.7	0.7	0.1	0.1	0.07	0.049	0.0049	0.140625	0.0880206	0.0572748	0.00497298	0.0523018
0.2	0.7	0.7	0.1	0.1	0.07	0.049	0.0098	0.140625	0.0880206	0.0572748	0.0100958	0.047179
0.3	0.7	0.7	0.1	0.1	0.07	0.049	0.0147	0.140625	0.0880206	0.0572748	0.0153747	0.0419001
0.4	0.7	0.7	0.1	0.1	0.07	0.049	0.0196	0.140625	0.0880206	0.0572748	0.0208158	0.036459
0.5	0.7	0.7	0.1	0.1	0.07	0.049	0.0245	0.140625	0.0880206	0.0572748	0.0264261	0.0308487
0.6	0.7	0.7	0.1	0.1	0.07	0.049	0.0294	0.140625	0.0880206	0.0572748	0.0322125	0.0250623
0.7	0.7	0.7	0.1	0.1	0.07	0.049	0.0343	0.140625	0.0880206	0.0572748	0.0381825	0.0190923
0.8	0.7	0.7	0.1	0.1	0.07	0.049	0.0392	0.140625	0.0880206	0.0572748	0.0443439	0.0129309
0.9	0.7	0.7	0.1	0.1	0.07	0.049	0.0441	0.140625	0.0880206	0.0572748	0.0507051	0.00656967
0.1	0.8	0.7	0.1	0.1	0.07	0.056	0.0056	0.140625	0.0880206	0.06704	0.0056955	0.0613445
0.2	0.8	0.7	0.1	0.1	0.07	0.056	0.0112	0.140625	0.0880206	0.06704	0.0115879	0.0554521
0.3	0.8	0.7	0.1	0.1	0.07	0.056	0.0168	0.140625	0.0880206	0.06704	0.0176863	0.0493537
0.4	0.8	0.7	0.1	0.1	0.07	0.056	0.0224	0.140625	0.0880206	0.06704	0.0240005	0.0430395
0.5	0.8	0.7	0.1	0.1	0.07	0.056	0.028	0.140625	0.0880206	0.06704	0.0305408	0.0364992
0.6	0.8	0.7	0.1	0.1	0.07	0.056	0.0336	0.140625	0.0880206	0.06704	0.0373181	0.0297219
0.7	0.8	0.7	0.1	0.1	0.07	0.056	0.0392	0.140625	0.0880206	0.06704	0.0443439	0.0226961
0.8	0.8	0.7	0.1	0.1	0.07	0.056	0.0448	0.140625	0.0880206	0.06704	0.0516307	0.0154093
0.9	0.8	0.7	0.1	0.1	0.07	0.056	0.0504	0.140625	0.0880206	0.06704	0.0591914	0.00784861
0.1	0.9	0.7	0.1	0.1	0.07	0.063	0.0063	0.140625	0.0880206	0.0772782	0.0064211	0.0708571
0.2	0.9	0.7	0.1	0.1	0.07	0.063	0.0126	0.140625	0.0880206	0.0772782	0.0130928	0.0641854
0.3	0.9	0.7	0.1	0.1	0.07	0.063	0.0189	0.140625	0.0880206	0.0772782	0.0200283	0.0572499
0.4	0.9	0.7	0.1	0.1	0.07	0.063	0.0252	0.140625	0.0880206	0.0772782	0.0272417	0.0500365
0.5	0.9	0.7	0.1	0.1	0.07	0.063	0.0315	0.140625	0.0880206	0.0772782	0.0347481	0.0425302
0.6	0.9	0.7	0.1	0.1	0.07	0.063	0.0378	0.140625	0.0880206	0.0772782	0.0425635	0.0347148
0.7	0.9	0.7	0.1	0.1	0.07	0.063	0.0441	0.140625	0.0880206	0.0772782	0.0507051	0.0265731
0.8	0.9	0.7	0.1	0.1	0.07	0.063	0.0504	0.140625	0.0880206	0.0772782	0.0591914	0.0180868
0.9	0.9	0.7	0.1	0.1	0.07	0.063	0.0567	0.140625	0.0880206	0.0772782	0.0680421	0.00923619
0.1	0.1	0.1	0.2	0.2	0.02	0.002	0.0002	0.444444	0.0212674	0.00201206	0.00020012	0.00181194
0.2	0.1	0.1	0.2	0.2	0.02	0.002	0.0004	0.444444	0.0212674	0.00201206	0.000400481	0.00161158
0.3	0.1	0.1	0.2	0.2	0.02	0.002	0.0006	0.444444	0.0212674	0.00201206	0.000601082	0.00141098
0.4	0.1	0.1	0.2	0.2	0.02	0.002	0.0008	0.444444	0.0212674	0.00201206	0.000801924	0.00121014
0.5	0.1	0.1	0.2	0.2	0.02	0.002	0.001	0.444444	0.0212674	0.00201206	0.00100301	0.00100906
0.6	0.1	0.1	0.2	0.2	0.02	0.002	0.0012	0.444444	0.0212674	0.00201206	0.00120433	0.00080773
0.7	0.1	0.1	0.2	0.2	0.02	0.002	0.0014	0.444444	0.0212674	0.00201206	0.0014059	0.000606162
0.8	0.1	0.1	0.2	0.2	0.02	0.002	0.0016	0.444444	0.0212674	0.00201206	0.00160771	0.000404351
0.9	0.1	0.1	0.2	0.2	0.02	0.002	0.0018	0.444444	0.0212674	0.00201206	0.00180977	0.000202297
0.1	0.2	0.1	0.2	0.2	0.02	0.004	0.0004	0.444444	0.0212674	0.00404852	0.000400481	0.00364804
0.2	0.2	0.1	0.2	0.2	0.02	0.004	0.0008	0.444444	0.0212674	0.00404852	0.000801924	0.00324659
0.3	0.2	0.1	0.2	0.2	0.02	0.004	0.0012	0.444444	0.0212674	0.00404852	0.00120433	0.00284418
0.4	0.2	0.1	0.2	0.2	0.02	0.004	0.0016	0.444444	0.0212674	0.00404852	0.00160771	0.0024408
0.5	0.2	0.1	0.2	0.2	0.02	0.004	0.002	0.444444	0.0212674	0.00404852	0.00201206	0.00203645
0.6	0.2	0.1	0.2	0.2	0.02	0.004	0.0024	0.444444	0.0212674	0.00404852	0.00241739	0.00163113
0.7	0.2	0.1	0.2	0.2	0.02	0.004	0.0028	0.444444	0.0212674	0.00404852	0.0028237	0.00122482
0.8	0.2	0.1	0.2	0.2	0.02	0.004	0.0032	0.444444	0.0212674	0.00404852	0.00323098	0.000817533
0.9	0.2	0.1	0.2	0.2	0.02	0.004	0.0036	0.444444	0.0212674	0.00404852	0.00363926	0.000409261
0.1	0.3	0.1	0.2	0.2	0.02	0.006	0.0006	0.444444	0.0212674	0.00610975	0.000601082	0.00550867
0.2	0.3	0.1	0.2	0.2	0.02	0.006	0.0012	0.444444	0.0212674	0.00610975	0.00120433	0.00490542
0.3	0.3	0.1	0.2	0.2	0.02	0.006	0.0018	0.444444	0.0212674	0.00610975	0.00180977	0.00429999
0.4	0.3	0.1	0.2	0.2	0.02	0.006	0.0024	0.444444	0.0212674	0.00610975	0.00241739	0.00369236
0.5	0.3	0.1	0.2	0.2	0.02	0.006	0.003	0.444444	0.0212674	0.00610975	0.00302722	0.00308254
0.6	0.3	0.1	0.2	0.2	0.02	0.006	0.0036	0.444444	0.0212674	0.00610975	0.00363926	0.0024705
0.7	0.3	0.1	0.2	0.2	0.02	0.006	0.0042	0.444444	0.0212674	0.00610975	0.00425352	0.00185624
0.8	0.3	0.1	0.2	0.2	0.02	0.006	0.0048	0.444444	0.0212674	0.00610975	0.00487002	0.00123974
0.9	0.3	0.1	0.2	0.2	0.02	0.006	0.0054	0.444444	0.0212674	0.00610975	0.00548876	0.000620997
0.1	0.4	0.1	0.2	0.2	0.02	0.008	0.0008	0.444444	0.0212674	0.00819618	0.000801924	0.00739426
0.2	0.4	0.1	0.2	0.2	0.02	0.008	0.0016	0.444444	0.0212674	0.00819618	0.00160771	0.00658847
0.3	0.4	0.1	0.2	0.2	0.02	0.008	0.0024	0.444444	0.0212674	0.00819618	0.00241739	0.00577879
0.4	0.4	0.1	0.2	0.2	0.02	0.008	0.0032	0.444444	0.0212674	0.00819618	0.00323098	0.0049652
0.5	0.4	0.1	0.2	0.2	0.02	0.008	0.004	0.444444	0.0212674	0.00819618	0.00404852	0.00414766
0.6	0.4	0.1	0.2	0.2	0.02	0.008	0.0048	0.444444	0.0212674	0.00819618	0.00487002	0.00332616
0.7	0.4	0.1	0.2	0.2	0.02	0.008	0.0056	0.444444	0.0212674	0.00819618	0.0056955	0.00250067
0.8	0.4	0.1	0.2	0.2	0.02	0.008	0.0064	0.444444	0.0212674	0.00819618	0.00652501	0.00167117
0.9	0.4	0.1	0.2	0.2	0.02	0.008	0.0072	0.444444	0.0212674	0.00819618	0.00735856	0.000837619
0.1	0.5	0.1	0.2	0.2	0.02	0.01	0.001	0.444444	0.0212674	0.0103082	0.00100301	0.0093052
0.2	0.5	0.1	0.2	0.2	0.02	0.01	0.002	0.444444	0.0212674	0.0103082	0.00201206	0.00829614
0.3	0.5	0.1	0.2	0.2	0.02	0.01	0.003	0.444444	0.0212674	0.0103082	0.00302722	0.00728099
0.4	0.5	0.1	0.2	0.2	0.02	0.01	0.004	0.444444	0.0212674	0.0103082	0.00404852	0.00625969
0.5	0.5	0.1	0.2	0.2	0.02	0.01	0.005	0.444444	0.0212674	0.0103082	0.00507601	0.00523219
0.6	0.5	0.1	0.2	0.2	0.02	0.01	0.006	0.444444	0.0212674	0.0103082	0.00610975	0.00419845
0.7	0.5	0.1	0.2	0.2	0.02	0.01	0.007	0.444444	0.0212674	0.0103082	0.00714979	0.00315841
0.8	0.5	0.1	0.2	0.2	0.02	0.01	0.008	0.444444	0.0212674	0.0103082	0.00819618	0.00211203
0.9	0.5	0.1	0.2	0.2	0.02	0.01	0.009	0.444444	0.0212674	0.0103082	0.00924897	0.00105924
0.1	0.6	0.1	0.2	0.2	0.02	0.012	0.0012	0.444444	0.0212674	0.0124463	0.00120433	0.0112419
0.2	0.6	0.1	0.2	0.2	0.02	0.012	0.0024	0.444444	0.0212674	0.0124463	0.00241739	0.0100289
0.3	0.6	0.1	0.2	0.2	0.02	0.012	0.0036	0.444444	0.0212674	0.0124463	0.00363926	0.00880699
0.4	0.6	0.1	0.2	0.2	0.02	0.012	0.0048	0.444444	0.0212674	0.0124463	0.00487002	0.00757624
0.5	0.6	0.1	0.2	0.2	0.02	0.012	0.006	0.444444	0.0212674	0.0124463	0.00610975	0.0063365
0.6	0.6	0.1	0.2	0.2	0.02	0.012	0.0072	0.444444	0.0212674	0.0124463	0.00735856	0.00508769
0.7	0.6	0.1	0.2	0.2	0.02	0.012	0.0084	0.444444	0.0212674	0.0124463	0.00861652	0.00382973
0.8	0.6	0.1	0.2	0.2	0.02	0.012	0.0096	0.444444	0.0212674	0.0124463	0.00988373	0.00256252
0.9	0.6	0.1	0.2	0.2	0.02	0.012	0.0108	0.444444	0.0212674	0.0124463	0.0111603	0.00128597
0.1	0.7	0.1	0.2	0.2	0.02	0.014	0.0014	0.444444	0.0212674	0.0146107	0.0014059	0.0132048
0.2	0.7	0.1	0.2	0.2	0.02	0.014	0.0028	0.444444	0.0212674	0.0146107	0.0028237	0.0117871
0.3	0.7	0.1	0.2	0.2	0.02	0.014	0.0042	0.444444	0.0212674	0.0146107	0.00425352	0.0103572
0.4	0.7	0.1	0.2	0.2	0.02	0.014	0.0056	0.444444	0.0212674	0.0146107	0.0056955	0.00891524
0.5	0.7	0.1	0.2	0.2	0.02	0.014	0.007	0.444444	0.0212674	0.0146107	0.00714979	0.00746095
0.6	0.7	0.1	0.2	0.2	0.02	0.014	0.0084	0.444444	0.0212674	0.0146107	0.00861652	0.00599422
0.7	0.7	0.1	0.2	0.2	0.02	0.014	0.0098	0.444444	0.0212674	0.0146107	0.0100958	0.00451491
0.8	0.7	0.1	0.2	0.2	0.02	0.014	0.0112	0.444444	0.0212674	0.0146107	0.0115879	0.00302286
0.9	0.7	0.1	0.2	0.2	0.02	0.014	0.0126	0.444444	0.0212674	0.0146107	0.0130928	0.00151794
0.1	0.8	0.1	0.2	0.2	0.02	0.016	0.0016	0.444444	0.0212674	0.0168021	0.00160771	0.0151944
0.2	0.8	0.1	0.2	0.2	0.02	0.016	0.0032	0.444444	0.0212674	0.0168021	0.00323098	0.0135711
0.3	0.8	0.1	0.2	0.2	0.02	0.016	0.0048	0.444444	0.0212674	0.0168021	0.00487002	0.0119321
0.4	0.8	0.1	0.2	0.2	0.02	0.016	0.0064	0.444444	0.0212674	0.0168021	0.00652501	0.0102771
0.5	0.8	0.1	0.2	0.2	0.02	0.016	0.008	0.444444	0.0212674	0.0168021	0.00819618	0.00860595
0.6	0.8	0.1	0.2	0.2	0.02	0.016	0.0096	0.444444	0.0212674	0.0168021	0.00988373	0.0069184
0.7	0.8	0.1	0.2	0.2	0.02	0.016	0.0112	0.444444	0.0212674	0.0168021	0.0115879	0.00521425
0.8	0.8	0.1	0.2	0.2	0.02	0.016	0.0128	0.444444	0.0212674	0.0168021	0.0133089	0.00349328
0.9	0.8	0.1	0.2	0.2	0.02	0.016	0.0144	0.444444	0.0212674	0.0168021	0.0150469	0.00175527
0.1	0.9	0.1	0.2	0.2	0.02	0.018	0.0018	0.444444	0.0212674	0.0190209	0.00180977	0.0172111
0.2	0.9	0.1	0.2	0.2	0.02	0.018	0.0036	0.444444	0.0212674	0.0190209	0.00363926	0.0153816
0.3	0.9	0.1	0.2	0.2	0.02	0.018	0.0054	0.444444	0.0212674	0.0190209	0.00548876	0.0135321
0.4	0.9	0.1	0.2	0.2	0.02	0.018	0.0072	0.444444	0.0212674	0.0190209	0.00735856	0.0116623
0.5	0.9	0.1	0.2	0.2	0.02	0.018	0.009	0.444444	0.0212674	0.0190209	0.00924897	0.00977188
0.6	0.9	0.1	0.2	0.2	0.02	0.018	0.0108	0.444444	0.0212674	0.0190209	0.0111603	0.00786057
0.7	0.9	0.1	0.2	0.2	0.02	0.018	0.0126	0.444444	0.0212674	0.0190209	0.0130928	0.00592805
0.8	0.9	0.1	0.2	0.2	0.02	0.018	0.0144	0.444444	0.0212674	0.0190209	0.0150469	0.00397399
0.9	0.9	0.1	0.2	0.2	0.02	0.018	0.0162	0.444444	0.0212674	0.0190209	0.0170228	0.00199808
0.1	0.1	0.2	0.2	0.2	0.04	0.004	0.0004	0.444444	0.0453686	0.00404852	0.000400481	0.00364804
0.2	0.1	0.2	0.2	0.2	0.04	0.004	0.0008	0.444444	0.0453686	0.00404852	0.000801924	0.00324659
0.3	0.1	0.2	0.2	0.2	0.04	0.004	0.0012	0.444444	0.0453686	0.00404852	0.00120433	0.00284418
0.4	0.1	0.2	0.2	0.2	0.04	0.004	0.0016	0.444444	0.0453686	0.00404852	0.00160771	0.0024408
0.5	0.1	0.2	0.2	0.2	0.04	0.004	0.002	0.444444	0.0453686	0.00404852	0.00201206	0.00203645
0.6	0.1	0.2	0.2	0.2	0.04	0.004	0.0024	0.444444	0.0453686	0.00404852	0.00241739	0.00163113
0.7	0.1	0.2	0.2	0.2	0.04	0.004	0.0028	0.444444	0.0453686	0.00404852	0.0028237	0.00122482
0.8	0.1	0.2	0.2	0.2	0.04	0.004	0.0032	0.444444	0.0453686	0.00404852	0.00323098	0.000817533
0.9	0.1	0.2	0.2	0.2	0.04	0.004	0.0036	0.444444	0.0453686	0.00404852	0.00363926	0.000409261
0.1	0.2	0.2	0.2	0.2	0.04	0.008	0.0008	0.444444	0.0453686	0.00819618	0.000801924	0.00739426
0.2	0.2	0.2	0.2	0.2	0.04	0.008	0.0016	0.444444	0.0453686	0.00819618	0.00160771	0.00658847
0.3	0.2	0.2	0.2	0.2	0.04	0.008	0.0024	0.444444	0.0453686	0.00819618	0.00241739	0.00577879
0.4	0.2	0.2	0.2	0.2	0.04	0.008	0.0032	0.444444	0.0453686	0.00819618	0.00323098	0.0049652
0.5	0.2	0.2	0.2	0.2	0.04	0.008	0.004	0.444444	0.0453686	0.00819618	0.00404852	0.00414766
0.6	0.2	0.2	0.2	0.2	0.04	0.008	0.0048	0.444444	0.0453686	0.00819618	0.00487002	0.00332616
0.7	0.2	0.2	0.2	0.2	0.04	0.008	0.0056	0.444444	0.0453686	0.00819618	0.0056955	0.00250067
0.8	0.2	0.2	0.2	0.2	0.04	0.008	0.0064	0.444444	0.0453686	0.00819618	0.00652501	0.00167117
0.9	0.2	0.2	0.2	0.2	0.04	0.008	0.0072	0.444444	0.0453686	0.00819618	0.00735856	0.000837619
0.1	0.3	0.2	0.2	0.2	0.04	0.012	0.0012	0.444444	0.0453686	0.0124463	0.00120433	0.0112419
0.2	0.3	0.2	0.2	0.2	0.04	0.012	0.0024	0.444444	0.0453686	0.0124463	0.00241739	0.0100289
0.3	0.3	0.2	0.2	0.2	0.04	0.012	0.0036	0.444444	0.0453686	0.0124463	0.00363926	0.00880699
0.4	0.3	0.2	0.2	0.2	0.04	0.012	0.0048	0.444444	0.0453686	0.0124463	0.00487002	0.00757624
0.5	0.3	0.2	0.2	0.2	0.04	0.012	0.006	0.444444	0.0453686	0.0124463	0.00610975	0.0063365
0.6	0.3	0.2	0.2	0.2	0.04	0.012	0.0072	0.444444	0.0453686	0.0124463	0.00735856	0.00508769
0.7	0.3	0.2	0.2	0.2	0.04	0.012	0.0084	0.444444	0.0453686	0.0124463	0.00861652	0.00382973
0.8	0.3	0.2	0.2	0.2	0.04	0.012	0.0096	0.444444	0.0453686	0.0124463	0.00988373	0.00256252
0.9	0.3	0.2	0.2	0.2	0.04	0.012	0.0108	0.444444	0.0453686	0.0124463	0.0111603	0.00128597
0.1	0.4	0.2	0.2	0.2	0.04	0.016	0.0016	0.444444	0.0453686	0.0168021	0.00160771	0.0151944
0.2	0.4	0.2	0.2	0.2	0.04	0.016	0.0032	0.444444	0.0453686	0.0168021	0.00323098	0.0135711
0.3	0.4	0.2	0.2	0.2	0.04	0.016	0.0048	0.444444	0.0453686	0.0168021	0.00487002	0.0119321
0.4	0.4	0.2	0.2	0.2	0.04	0.016	0.0064	0.444444	0.0453686	0.0168021	0.00652501	0.0102771
0.5	0.4	0.2	0.2	0.2	0.04	0.016	0.008	0.444444	0.0453686	0.0168021	0.00819618	0.00860595
0.6	0.4	0.2	0.2	0.2	0.04	0.016	0.0096	0.444444	0.0453686	0.0168021	0.00988373	0.0069184
0.7	0.4	0.2	0.2	0.2	0.04	0.016	0.0112	0.444444	0.0453686	0.0168021	0.0115879	0.00521425
0.8	0.4	0.2	0.2	0.2	0.04	0.016	0.0128	0.444444	0.0453686	0.0168021	0.0133089	0.00349328
0.9	0.4	0.2	0.2	0.2	0.04	0.016	0.0144	0.444444	0.0453686	0.0168021	0.0150469	0.00175527
0.1	0.5	0.2	0.2	0.2	0.04	0.02	0.002	0.444444	0.0453686	0.0212674	0.00201206	0.0192553
0.2	0.5	0.2	0.2	0.2	0.04	0.02	0.004	0.444444	0.0453686	0.0212674	0.00404852	0.0172188
0.3	0.5	0.2	0.2	0.2	0.04	0.02	0.006	0.444444	0.0453686	0.0212674	0.00610975	0.0151576
0.4	0.5	0.2	0.2	0.2	0.04	0.02	0.008	0.444444	0.0453686	0.0212674	0.00819618	0.0130712
0.5	0.5	0.2	0.2	0.2	0.04	0.02	0.01	0.444444	0.0453686	0.0212674	0.0103082	0.0109592
0.6	0.5	0.2	0.2	0.2	0.04	0.02	0.012	0.444444	0.0453686	0.0212674	0.0124463	0.00882111
0.7	0.5	0.2	0.2	0.2	0.04	0.02	0.014	0.444444	0.0453686	0.0212674	0.0146107	0.00665661
0.8	0.5	0.2	0.2	0.2	0.04	0.02	0.016	0.444444	0.0453686	0.0212674	0.0168021	0.00446523
0.9	0.5	0.2	0.2	0.2	0.04	0.02	0.018	0.444444	0.0453686	0.0212674	0.0190209	0.00224651
0.1	0.6	0.2	0.2	0.2	0.04	0.024	0.0024	0.444444	0.0453686	0.0258456	0.00241739	0.0234282
0.2	0.6	0.2	0.2	0.2	0.04	0.024	0.0048	0.444444	0.0453686	0.0258456	0.00487002	0.0209756
0.3	0.6	0.2	0.2	0.2	0.04	0.024	0.0072	0.444444	0.0453686	0.0258456	0.00735856	0.0184871
0.4	0.6	0.2	0.2	0.2	0.04	0.024	0.0096	0.444444	0.0453686	0.0258456	0.00988373	0.0159619
0.5	0.6	0.2	0.2	0.2	0.04	0.024	0.012	0.444444	0.0453686	0.0258456	0.0124463	0.0133994
0.6	0.6	0.2	0.2	0.2	0.04	0.024	0.0144	0.444444	0.0453686	0.0258456	0.0150469	0.0107988
0.7	0.6	0.2	0.2	0.2	0.04	0.024	0.0168	0.444444	0.0453686	0.0258456	0.0176863	0.00815932
0.8	0.6	0.2	0.2	0.2	0.04	0.024	0.0192	0.444444	0.0453686	0.0258456	0.0203654	0.00548024
0.9	0.6	0.2	0.2	0.2	0.04	0.024	0.0216	0.444444	0.0453686	0.0258456	0.0230849	0.00276074
0.1	0.7	0.2	0.2	0.2	0.04	0.028	0.0028	0.444444	0.0453686	0.0305408	0.0028237	0.0277171
0.2	0.7	0.2	0.2	0.2	0.04	0.028	0.0056	0.444444	0.0453686	0.0305408	0.0056955	0.0248453
0.3	0.7	0.2	0.2	0.2	0.04	0.028	0.0084	0.444444	0.0453686	0.0305408	0.00861652	0.0219243
0.4	0.7	0.2	0.2	0.2	0.04	0.028	0.0112	0.444444	0.0453686	0.0305408	0.0115879	0.0189529
0.5	0.7	0.2	0.2	0.2	0.04	0.028	0.014	0.444444	0.0453686	0.0305408	0.0146107	0.01593
0.6	0.7	0.2	0.2	0.2	0.04	0.028	0.0168	0.444444	0.0453686	0.0305408	0.0176863	0.0128545
0.7	0.7	0.2	0.2	0.2	0.04	0.028	0.0196	0.444444	0.0453686	0.0305408	0.0208158	0.00972498
0.8	0.7	0.2	0.2	0.2	0.04	0.028	0.0224	0.444444	0.0453686	0.0305408	0.0240005	0.00654028
0.9	0.7	0.2	0.2	0.2	0.04	0.028	0.0252	0.444444	0.0453686	0.0305408	0.0272417	0.00329907
0.1	0.8	0.2	0.2	0.2	0.04	0.032	0.0032	0.444444	0.0453686	0.0353569	0.00323098	0.0321259
0.2	0.8	0.2	0.2	0.2	0.04	0.032	0.0064	0.444444	0.0453686	0.0353569	0.00652501	0.0288318
0.3	0.8	0.2	0.2	0.2	0.04	0.032	0.0096	0.444444	0.0453686	0.0353569	0.00988373	0.0254731
0.4	0.8	0.2	0.2	0.2	0.04	0.032	0.0128	0.444444	0.0453686	0.0353569	0.0133089	0.022048
0.5	0.8	0.2	0.2	0.2	0.04	0.032	0.016	0.444444	0.0453686	0.0353569	0.0168021	0.0185547
0.6	0.8	0.2	0.2	0.2	0.04	0.032	0.0192	0.444444	0.0453686	0.0353569	0.0203654	0.0149915
0.7	0.8	0.2	0.2	0.2	0.04	0.032	0.0224	0.444444	0.0453686	0.0353569	0.0240005	0.0113563
0.8	0.8	0.2	0.2	0.2	0.04	0.032	0.0256	0.444444	0.0453686	0.0353569	0.0277094	0.00764741
0.9	0.8	0.2	0.2	0.2	0.04	0.032	0.0288	0.444444	0.0453686	0.0353569	0.0314942	0.00386265
0.1	0.9	0.2	0.2	0.2	0.04	0.036	0.0036	0.444444	0.0453686	0.040298	0.00363926	0.0366588
0.2	0.9	0.2	0.2	0.2	0.04	0.036	0.0072	0.444444	0.0453686	0.040298	0.00735856	0.0329394
0.3	0.9	0.2	0.2	0.2	0.04	0.036	0.0108	0.444444	0.0453686	0.040298	0.0111603	0.0291377
0.4	0.9	0.2	0.2	0.2	0.04	0.036	0.0144	0.444444	0.0453686	0.040298	0.0150469	0.0252511
0.5	0.9	0.2	0.2	0.2	0.04	0.036	0.018	0.444444	0.0453686	0.040298	0.0190209	0.0212772
0.6	0.9	0.2	0.2	0.2	0.04	0.036	0.0216	0.444444	0.0453686	0.040298	0.0230849	0.0172131
0.7	0.9	0.2	0.2	0.2	0.04	0.036	0.0252	0.444444	0.0453686	0.040298	0.0272417	0.0130563
0.8	0.9	0.2	0.2	0.2	0.04	0.036	0.0288	0.444444	0.0453686	0.040298	0.0314942	0.00880381
0.9	0.9	0.2	0.2	0.2	0.04	0.036	0.0324	0.444444	0.0453686	0.040298	0.0358453	0.00445274
0.1	0.1	0.3	0.2	0.2	0.06	0.006	0.0006	0.444444	0.0728306	0.00610975	0.000601082	0.00550867
0.2	0.1	0.3	0.2	0.2	0.06	0.006	0.0012	0.444444	0.0728306	0.00610975	0.00120433	0.00490542
0.3	0.1	0.3	0.2	0.2	0.06	0.006	0.0018	0.444444	0.0728306	0.00610975	0.00180977	0.00429999
0.4	0.1	0.3	0.2	0.2	0.06	0.006	0.0024	0.444444	0.0728306	0.00610975	0.00241739	0.00369236
0.5	0.1	0.3	0.2	0.2	0.06	0.006	0.003	0.444444	0.0728306	0.00610975	0.00302722	0.00308254
0.6	0.1	0.3	0.2	0.2	0.06	0.006	0.0036	0.444444	0.0728306	0.00610975	0.00363926	0.0024705
0.7	0.1	0.3	0.2	0.2	0.06	0.006	0.0042	0.444444	0.0728306	0.00610975	0.00425352	0.00185624
0.8	0.1	0.3	0.2	0.2	0.06	0.006	0.0048	0.444444	0.0728306	0.00610975	0.00487002	0.00123974
0.9	0.1	0.3	0.2	0.2	0.06	0.006	0.0054	0.444444	0.0728306	0.00610975	0.00548876	0.000620997
0.1	0.2	0.3	0.2	0.2	0.06	0.012	0.0012	0.444444	0.0728306	0.0124463	0.00120433	0.0112419
0.2	0.2	0.3	0.2	0.2	0.06	0.012	0.0024	0.444444	0.0728306	0.0124463	0.00241739	0.0100289
0.3	0.2	0.3	0.2	0.2	0.06	0.012	0.0036	0.444444	0.0728306	0.0124463	0.00363926	0.00880699
0.4	0.2	0.3	0.2	0.2	0.06	0.012	0.0048	0.444444	0.0728306	0.0124463	0.00487002	0.00757624
0.5	0.2	0.3	0.2	0.2	0.06	0.012	0.006	0.444444	0.0728306	0.0124463	0.00610975	0.0063365
0.6	0.2	0.3	0.2	0.2	0.06	0.012	0.0072	0.444444	0.0728306	0.0124463	0.00735856	0.00508769
0.7	0.2	0.3	0.2	0.2	0.06	0.012	0.0084	0.444444	0.0728306	0.0124463	0.00861652	0.00382973
0.8	0.2	0.3	0.2	0.2	0.06	0.012	0.0096	0.444444	0.0728306	0.0124463	0.00988373	0.00256252
0.9	0.2	0.3	0.2	0.2	0.06	0.012	0.0108	0.444444	0.0728306	0.0124463	0.0111603	0.00128597
0.1	0.3	0.3	0.2	0.2	0.06	0.018	0.0018	0.444444	0.0728306	0.0190209	0.00180977	0.0172111
0.2	0.3	0.3	0.2	0.2	0.06	0.018	0.0036	0.444444	0.0728306	0.0190209	0.00363926	0.0153816
0.3	0.3	0.3	0.2	0.2	0.06	0.018	0.0054	0.444444	0.0728306	0.0190209	0.00548876	0.0135321
0.4	0.3	0.3	0.2	0.2	0.06	0.018	0.0072	0.444444	0.0728306	0.0190209	0.00735856	0.0116623
0.5	0.3	0.3	0.2	0.2	0.06	0.018	0.009	0.444444	0.0728306	0.0190209	0.00924897	0.00977188
0.6	0.3	0.3	0.2	0.2	0.06	0.018	0.0108	0.444444	0.0728306	0.0190209	0.0111603	0.00786057
0.7	0.3	0.3	0.2	0.2	0.06	0.018	0.0126	0.444444	0.0728306	0.0190209	0.0130928	0.00592805
0.8	0.3	0.3	0.2	0.2	0.06	0.018	0.0144	0.444444	0.0728306	0.0190209	0.0150469	0.00397399
0.9	0.3	0.3	0.2	0.2	0.06	0.018	0.0162	0.444444	0.0728306	0.0190209	0.0170228	0.00199808
0.1	0.4	0.3	0.2	0.2	0.06	0.024	0.0024	0.444444	0.0728306	0.0258456	0.00241739	0.0234282
0.2	0.4	0.3	0.2	0.2	0.06	0.024	0.0048	0.444444	0.0728306	0.0258456	0.00487002	0.0209756
0.3	0.4	0.3	0.2	0.2	0.06	0.024	0.0072	0.444444	0.0728306	0.0258456	0.00735856	0.0184871
0.4	0.4	0.3	0.2	0.2	0.06	0.024	0.0096	0.444444	0.0728306	0.0258456	0.00988373	0.0159619
0.5	0.4	0.3	0.2	0.2	0.06	0.024	0.012	0.444444	0.0728306	0.0258456	0.0124463	0.0133994
0.6	0.4	0.3	0.2	0.2	0.06	0.024	0.0144	0.444444	0.0728306	0.0258456	0.0150469	0.0107988
0.7	0.4	0.3	0.2	0.2	0.06	0.024	0.0168	0.444444	0.0728306	0.0258456	0.0176863	0.00815932
0.8	0.4	0.3	0.2	0.2	0.06	0.024	0.0192	0.444444	0.0728306	0.0258456	0.0203654	0.00548024
0.9	0.4	0.3	0.2	0.2	0.06	0.024	0.0216	0.444444	0.0728306	0.0258456	0.0230849	0.00276074
0.1	0.5	0.3	0.2	0.2	0.06	0.03	0.003	0.444444	0.0728306	0.0329335	0.00302722	0.0299062
0.2	0.5	0.3	0.2	0.2	0.06	0.03	0.006	0.444444	0.0728306	0.0329335	0.00610975	0.0268237
0.3	0.5	0.3	0.2	0.2	0.06	0.03	0.009	0.444444	0.0728306	0.0329335	0.00924897	0.0236845
0.4	0.5	0.3	0.2	0.2	0.06	0.03	0.012	0.444444	0.0728306	0.0329335	0.0124463	0.0204872
0.5	0.5	0.3	0.2	0.2	0.06	0.03	0.015	0.444444	0.0728306	0.0329335	0.0157031	0.0172304
0.6	0.5	0.3	0.2	0.2	0.06	0.03	0.018	0.444444	0.0728306	0.0329335	0.0190209	0.0139126
0.7	0.5	0.3	0.2	0.2	0.06	0.03	0.021	0.444444	0.0728306	0.0329335	0.0224012	0.0105323
0.8	0.5	0.3	0.2	0.2	0.06	0.03	0.024	0.444444	0.0728306	0.0329335	0.0258456	0.00708782
0.9	0.5	0.3	0.2	0.2	0.06	0.03	0.027	0.444444	0.0728306	0.0329335	0.0293558	0.00357763
0.1	0.6	0.3	0.2	0.2	0.06	0.036	0.0036	0.444444	0.0728306	0.040298	0.00363926	0.0366588
0.2	0.6	0.3	0.2	0.2	0.06	0.036	0.0072	0.444444	0.0728306	0.040298	0.00735856	0.0329394
0.3	0.6	0.3	0.2	0.2	0.06	0.036	0.0108	0.444444	0.0728306	0.040298	0.0111603	0.0291377
0.4	0.6	0.3	0.2	0.2	0.06	0.036	0.0144	0.444444	0.0728306	0.040298	0.0150469	0.0252511
0.5	0.6	0.3	0.2	0.2	0.06	0.036	0.018	0.444444	0.0728306	0.040298	0.0190209	0.0212772
0.6	0.6	0.3	0.2	0.2	0.06	0.036	0.0216	0.444444	0.0728306	0.040298	0.0230849	0.0172131
0.7	0.6	0.3	0.2	0.2	0.06	0.036	0.0252	0.444444	0.0728306	0.040298	0.0272417	0.0130563
0.8	0.6	0.3	0.2	0.2	0.06	0.036	0.0288	0.444444	0.0728306	0.040298	0.0314942	0.00880381
0.9	0.6	0.3	0.2	0.2	0.06	0.036	0.0324	0.444444	0.0728306	0.040298	0.0358453	0.00445274
0.1	0.7	0.3	0.2	0.2	0.06	0.042	0.0042	0.444444	0.0728306	0.0479539	0.00425352	0.0437004
0.2	0.7	0.3	0.2	0.2	0.06	0.042	0.0084	0.444444	0.0728306	0.0479539	0.00861652	0.0393374
0.3	0.7	0.3	0.2	0.2	0.06	0.042	0.0126	0.444444	0.0728306	0.0479539	0.0130928	0.0348611
0.4	0.7	0.3	0.2	0.2	0.06	0.042	0.0168	0.444444	0.0728306	0.0479539	0.0176863	0.0302676
0.5	0.7	0.3	0.2	0.2	0.06	0.042	0.021	0.444444	0.0728306	0.0479539	0.0224012	0.0255527
0.6	0.7	0.3	0.2	0.2	0.06	0.042	0.0252	0.444444	0.0728306	0.0479539	0.0272417	0.0207122
0.7	0.7	0.3	0.2	0.2	0.06	0.042	0.0294	0.444444	0.0728306	0.0479539	0.0322125	0.0157414
0.8	0.7	0.3	0.2	0.2	0.06	0.042	0.0336	0.444444	0.0728306	0.0479539	0.0373181	0.0106358
0.9	0.7	0.3	0.2	0.2	0.06	0.042	0.0378	0.444444	0.0728306	0.0479539	0.0425635	0.0053904
0.1	0.8	0.3	0.2	0.2	0.06	0.048	0.0048	0.444444	0.0728306	0.0559167	0.00487002	0.0510467
0.2	0.8	0.3	0.2	0.2	0.06	0.048	0.0096	0.444444	0.0728306	0.0559167	0.00988373	0.0460329
0.3	0.8	0.3	0.2	0.2	0.06	0.048	0.0144	0.444444	0.0728306	0.0559167	0.0150469	0.0408698
0.4	0.8	0.3	0.2	0.2	0.06	0.048	0.0192	0.444444	0.0728306	0.0559167	0.0203654	0.0355513
0.5	0.8	0.3	0.2	0.2	0.06	0.048	0.024	0.444444	0.0728306	0.0559167	0.0258456	0.030071
0.6	0.8	0.3	0.2	0.2	0.06	0.048	0.0288	0.444444	0.0728306	0.0559167	0.0314942	0.0244225
0.7	0.8	0.3	0.2	0.2	0.06	0.048	0.0336	0.444444	0.0728306	0.0559167	0.0373181	0.0185986
0.8	0.8	0.3	0.2	0.2	0.06	0.048	0.0384	0.444444	0.0728306	0.0559167	0.0433246	0.0125921
0.9	0.8	0.3	0.2	0.2	0.06	0.048	0.0432	0.444444	0.0728306	0.0559167	0.0495214	0.00639529
0.1	0.9	0.3	0.2	0.2	0.06	0.054	0.0054	0.444444	0.0728306	0.064203	0.00548876	0.0587142
0.2	0.9	0.3	0.2	0.2	0.06	0.054	0.0108	0.444444	0.0728306	0.064203	0.0111603	0.0530427
0.3	0.9	0.3	0.2	0.2	0.06	0.054	0.0162	0.444444	0.0728306	0.064203	0.0170228	0.0471802
0.4	0.9	0.3	0.2	0.2	0.06	0.054	0.0216	0.444444	0.0728306	0.064203	0.0230849	0.0411181
0.5	0.9	0.3	0.2	0.2	0.06	0.054	0.027	0.444444	0.0728306	0.064203	0.0293558	0.0348472
0.6	0.9	0.3	0.2	0.2	0.06	0.054	0.0324	0.444444	0.0728306	0.064203	0.0358453	0.0283577
0.7	0.9	0.3	0.2	0.2	0.06	0.054	0.0378	0.444444	0.0728306	0.064203	0.0425635	0.0216395
0.8	0.9	0.3	0.2	0.2	0.06	0.054	0.0432	0.444444	0.0728306	0.064203	0.0495214	0.0146816
0.9	0.9	0.3	0.2	0.2	0.06	0.054	0.0486	0.444444	0.0728306	0.064203	0.0567305	0.00747252
0.1	0.1	0.4	0.2	0.2	0.08	0.008	0.0008	0.444444	0.104308	0.00819618	0.000801924	0.00739426
0.2	0.1	0.4	0.2	0.2	0.08	0.008	0.0016	0.444444	0.104308	0.00819618	0.00160771	0.00658847
0.3	0.1	0.4	0.2	0.2	0.08	0.008	0.0024	0.444444	0.104308	0.00819618	0.00241739	0.00577879
0.4	0.1	0.4	0.2	0.2	0.08	0.008	0.0032	0.444444	0.104308	0.00819618	0.00323098	0.0049652
0.5	0.1	0.4	0.2	0.2	0.08	0.008	0.004	0.444444	0.104308	0.00819618	0.00404852	0.00414766
0.6	0.1	0.4	0.2	0.2	0.08	0.008	0.0048	0.444444	0.104308	0.00819618	0.00487002	0.00332616
0.7	0.1	0.4	0.2	0.2	0.08	0.008	0.0056	0.444444	0.104308	0.00819618	0.0056955	0.00250067
0.8	0.1	0.4	0.2	0.2	0.08	0.008	0.0064	0.444444	0.104308	0.00819618	0.00652501	0.00167117
0.9	0.1	0.4	0.2	0.2	0.08	0.008	0.0072	0.444444	0.104308	0.00819618	0.00735856	0.000837619
0.1	0.2	0.4	0.2	0.2	0.08	0.016	0.0016	0.444444	0.104308	0.0168021	0.00160771	0.0151944
0.2	0.2	0.4	0.2	0.2	0.08	0.016	0.0032	0.444444	0.104308	0.0168021	0.00323098	0.0135711
0.3	0.2	0.4	0.2	0.2	0.08	0.016	0.0048	0.444444	0.104308	0.0168021	0.00487002	0.0119321
0.4	0.2	0.4	0.2	0.2	0.08	0.016	0.0064	0.444444	0.104308	0.0168021	0.00652501	0.0102771
0.5	0.2	0.4	0.2	0.2	0.08	0.016	0.008	0.444444	0.104308	0.0168021	0.00819618	0.00860595
0.6	0.2	0.4	0.2	0.2	0.08	0.016	0.0096	0.444444	0.104308	0.0168021	0.00988373	0.0069184
0.7	0.2	0.4	0.2	0.2	0.08	0.016	0.0112	0.444444	0.104308	0.0168021	0.0115879	0.00521425
0.8	0.2	0.4	0.2	0.2	0.08	0.016	0.0128	0.444444	0.104308	0.0168021	0.0133089	0.00349328
0.9	0.2	0.4	0.2	0.2	0.08	0.016	0.0144	0.444444	0.104308	0.0168021	0.0150469	0.00175527
0.1	0.3	0.4	0.2	0.2	0.08	0.024	0.0024	0.444444	0.104308	0.0258456	0.00241739	0.0234282
0.2	0.3	0.4	0.2	0.2	0.08	0.024	0.0048	0.444444	0.104308	0.0258456	0.00487002	0.0209756
0.3	0.3	0.4	0.2	0.2	0.08	0.024	0.0072	0.444444	0.104308	0.0258456	0.00735856	0.0184871
0.4	0.3	0.4	0.2	0.2	0.08	0.024	0.0096	0.444444	0.104308	0.0258456	0.00988373	0.0159619
0.5	0.3	0.4	0.2	0.2	0.08	0.024	0.012	0.444444	0.104308	0.0258456	0.0124463	0.0133994
0.6	0.3	0.4	0.2	0.2	0.08	0.024	0.0144	0.444444	0.104308	0.0258456	0.0150469	0.0107988
0.7	0.3	0.4	0.2	0.2	0.08	0.024	0.0168	0.444444	0.104308	0.0258456	0.0176863	0.00815932
0.8	0.3	0.4	0.2	0.2	0.08	0.024	0.0192	0.444444	0.104308	0.0258456	0.0203654	0.00548024
0.9	0.3	0.4	0.2	0.2	0.08	0.024	0.0216	0.444444	0.104308	0.0258456	0.0230849	0.00276074
0.1	0.4	0.4	0.2	0.2	0.08	0.032	0.0032	0.444444	0.104308	0.0353569	0.00323098	0.0321259
0.2	0.4	0.4	0.2	0.2	0.08	0.032	0.0064	0.444444	0.104308	0.0353569	0.00652501	0.0288318
0.3	0.4	0.4	0.2	0.2	0.08	0.032	0.0096	0.444444	0.104308	0.0353569	0.00988373	0.0254731
0.4	0.4	0.4	0.2	0.2	0.08	0.032	0.0128	0.444444	0.104308	0.0353569	0.0133089	0.022048
0.5	0.4	0.4	0.2	0.2	0.08	0.032	0.016	0.444444	0.104308	0.0353569	0.0168021	0.0185547
0.6	0.4	0.4	0.2	0.2	0.08	0.032	0.0192	0.444444	0.104308	0.0353569	0.0203654	0.0149915
0.7	0.4	0.4	0.2	0.2	0.08	0.032	0.0224	0.444444	0.104308	0.0353569	0.0240005	0.0113563
0.8	0.4	0.4	0.2	0.2	0.08	0.032	0.0256	0.444444	0.104308	0.0353569	0.0277094	0.00764741
0.9	0.4	0.4	0.2	0.2	0.08	0.032	0.0288	0.444444	0.104308	0.0353569	0.0314942	0.00386265
0.1	0.5	0.4	0.2	0.2	0.08	0.04	0.004	0.444444	0.104308	0.0453686	0.00404852	0.0413201
0.2	0.5	0.4	0.2	0.2	0.08	0.04	0.008	0.444444	0.104308	0.0453686	0.00819618	0.0371724
0.3	0.5	0.4	0.2	0.2	0.08	0.04	0.012	0.444444	0.104308	0.0453686	0.0124463	0.0329224
0.4	0.5	0.4	0.2	0.2	0.08	0.04	0.016	0.444444	0.104308	0.0453686	0.0168021	0.0285665
0.5	0.5	0.4	0.2	0.2	0.08	0.04	0.02	0.444444	0.104308	0.0453686	0.0212674	0.0241013
0.6	0.5	0.4	0.2	0.2	0.08	0.04	0.024	0.444444	0.104308	0.0453686	0.0258456	0.019523
0.7	0.5	0.4	0.2	0.2	0.08	0.04	0.028	0.444444	0.104308	0.0453686	0.0305408	0.0148278
0.8	0.5	0.4	0.2	0.2	0.08	0.04	0.032	0.444444	0.104308	0.0453686	0.0353569	0.0100118
0.9	0.5	0.4	0.2	0.2	0.08	0.04	0.036	0.444444	0.104308	0.0453686	0.040298	0.00507061
0.1	0.6	0.4	0.2	0.2	0.08	0.048	0.0048	0.444444	0.104308	0.0559167	0.00487002	0.0510467
0.2	0.6	0.4	0.2	0.2	0.08	0.048	0.0096	0.444444	0.104308	0.0559167	0.00988373	0.0460329
0.3	0.6	0.4	0.2	0.2	0.08	0.048	0.0144	0.444444	0.104308	0.0559167	0.0150469	0.0408698
0.4	0.6	0.4	0.2	0.2	0.08	0.048	0.0192	0.444444	0.104308	0.0559167	0.0203654	0.0355513
0.5	0.6	0.4	0.2	0.2	0.08	0.048	0.024	0.444444	0.104308	0.0559167	0.0258456	0.030071
0.6	0.6	0.4	0.2	0.2	0.08	0.048	0.0288	0.444444	0.104308	0.0559167	0.0314942	0.0244225
0.7	0.6	0.4	0.2	0.2	0.08	0.048	0.0336	0.444444	0.104308	0.0559167	0.0373181	0.0185986
0.8	0.6	0.4	0.2	0.2	0.08	0.048	0.0384	0.444444	0.104308	0.0559167	0.0433246	0.0125921
0.9	0.6	0.4	0.2	0.2	0.08	0.048	0.0432	0.444444	0.104308	0.0559167	0.0495214	0.00639529
0.1	0.7	0.4	0.2	0.2	0.08	0.056	0.0056	0.444444	0.104308	0.06704	0.0056955	0.0613445
0.2	0.7	0.4	0.2	0.2	0.08	0.056	0.0112	0.444444	0.104308	0.06704	0.0115879	0.0554521
0.3	0.7	0.4	0.2	0.2	0.08	0.056	0.0168	0.444444	0.104308	0.06704	0.0176863	0.0493537
0.4	0.7	0.4	0.2	0.2	0.08	0.056	0.0224	0.444444	0.104308	0.06704	0.0240005	0.0430395
0.5	0.7	0.4	0.2	0.2	0.08	0.056	0.028	0.444444	0.104308	0.06704	0.0305408	0.0364992
0.6	0.7	0.4	0.2	0.2	0.08	0.056	0.0336	0.444444	0.104308	0.06704	0.0373181	0.0297219
0.7	0.7	0.4	0.2	0.2	0.08	0.056	0.0392	0.444444	0.104308	0.06704	0.0443439	0.0226961
0.8	0.7	0.4	0.2	0.2	0.08	0.056	0.0448	0.444444	0.104308	0.06704	0.0516307	0.0154093
0.9	0.7	0.4	0.2	0.2	0.08	0.056	0.0504	0.444444	0.104308	0.06704	0.0591914	0.00784861
0.1	0.8	0.4	0.2	0.2	0.08	0.064	0.0064	0.444444	0.104308	0.0787812	0.00652501	0.0722562
0.2	0.8	0.4	0.2	0.2	0.08	0.064	0.0128	0.444444	0.104308	0.0787812	0.0133089	0.0654724
0.3	0.8	0.4	0.2	0.2	0.08	0.064	0.0192	0.444444	0.104308	0.0787812	0.0203654	0.0584159
0.4	0.8	0.4	0.2	0.2	0.08	0.064	0.0256	0.444444	0.104308	0.0787812	0.0277094	0.0510718
0.5	0.8	0.4	0.2	0.2	0.08	0.064	0.032	0.444444	0.104308	0.0787812	0.0353569	0.0434244
0.6	0.8	0.4	0.2	0.2	0.08	0.064	0.0384	0.444444	0.104308	0.0787812	0.0433246	0.0354567
0.7	0.8	0.4	0.2	0.2	0.08	0.064	0.0448	0.444444	0.104308	0.0787812	0.0516307	0.0271506
0.8	0.8	0.4	0.2	0.2	0.08	0.064	0.0512	0.444444	0.104308	0.0787812	0.0602947	0.0184866
0.9	0.8	0.4	0.2	0.2	0.08	0.064	0.0576	0.444444	0.104308	0.0787812	0.0693374	0.00944385
0.1	0.9	0.4	0.2	0.2	0.08	0.072	0.0072	0.444444	0.104308	0.091187	0.00735856	0.0838284
0.2	0.9	0.4	0.2	0.2	0.08	0.072	0.0144	0.444444	0.104308	0.091187	0.0150469	0.0761401
0.3	0.9	0.4	0.2	0.2	0.08	0.072	0.0216	0.444444	0.104308	0.091187	0.0230849	0.0681021
0.4	0.9	0.4	0.2	0.2	0.08	0.072	0.0288	0.444444	0.104308	0.091187	0.0314942	0.0596928
0.5	0.9	0.4	0.2	0.2	0.08	0.072	0.036	0.444444	0.104308	0.091187	0.040298	0.050889
0.6	0.9	0.4	0.2	0.2	0.08	0.072	0.0432	0.444444	0.104308	0.091187	0.0495214	0.0416656
0.7	0.9	0.4	0.2	0.2	0.08	0.072	0.0504	0.444444	0.104308	0.091187	0.0591914	0.0319956
0.8	0.9	0.4	0.2	0.2	0.08	0.072	0.0576	0.444444	0.104308	0.091187	0.0693374	0.0218496
0.9	0.9	0.4	0.2	0.2	0.08	0.072	0.0648	0.444444	0.104308	0.091187	0.0799911	0.0111959
0.1	0.1	0.5	0.2	0.2	0.1	0.01	0.001	0.444444	0.140625	0.0103082	0.00100301	0.0093052
0.2	0.1	0.5	0.2	0.2	0.1	0.01	0.002	0.444444	0.140625	0.0103082	0.00201206	0.00829614
0.3	0.1	0.5	0.2	0.2	0.1	0.01	0.003	0.444444	0.140625	0.0103082	0.00302722	0.00728099
0.4	0.1	0.5	0.2	0.2	0.1	0.01	0.004	0.444444	0.140625	0.0103082	0.00404852	0.00625969
0.5	0.1	0.5	0.2	0.2	0.1	0.01	0.005	0.444444	0.140625	0.0103082	0.00507601	0.00523219
0.6	0.1	0.5	0.2	0.2	0.1	0.01	0.006	0.444444	0.140625	0.0103082	0.00610975	0.00419845
0.7	0.1	0.5	0.2	0.2	0.1	0.01	0.007	0.444444	0.140625	0.0103082	0.00714979	0.00315841
0.8	0.1	0.5	0.2	0.2	0.1	0.01	0.008	0.444444	0.140625	0.0103082	0.00819618	0.00211203
0.9	0.1	0.5	0.2	0.2	0.1	0.01	0.009	0.444444	0.140625	0.0103082	0.00924897	0.00105924
0.1	0.2	0.5	0.2	0.2	0.1	0.02	0.002	0.444444	0.140625	0.0212674	0.00201206	0.0192553
0.2	0.2	0.5	0.2	0.2	0.1	0.02	0.004	0.444444	0.140625	0.0212674	0.00404852	0.0172188
0.3	0.2	0.5	0.2	0.2	0.1	0.02	0.006	0.444444	0.140625	0.0212674	0.00610975	0.0151576
0.4	0.2	0.5	0.2	0.2	0.1	0.02	0.008	0.444444	0.140625	0.0212674	0.00819618	0.0130712
0.5	0.2	0.5	0.2	0.2	0.1	0.02	0.01	0.444444	0.140625	0.0212674	0.0103082	0.0109592
0.6	0.2	0.5	0.2	0.2	0.1	0.02	0.012	0.444444	0.140625	0.0212674	0.0124463	0.00882111
0.7	0.2	0.5	0.2	0.2	0.1	0.02	0.014	0.444444	0.140625	0.0212674	0.0146107	0.00665661
0.8	0.2	0.5	0.2	0.2	0.1	0.02	0.016	0.444444	0.140625	0.0212674	0.0168021	0.00446523
0.9	0.2	0.5	0.2	0.2	0.1	0.02	0.018	0.444444	0.140625	0.0212674	0.0190209	0.00224651
0.1	0.3	0.5	0.2	0.2	0.1	0.03	0.003	0.444444	0.140625	0.0329335	0.00302722	0.0299062
0.2	0.3	0.5	0.2	0.2	0.1	0.03	0.006	0.444444	0.140625	0.0329335	0.00610975	0.0268237
0.3	0.3	0.5	0.2	0.2	0.1	0.03	0.009	0.444444	0.140625	0.0329335	0.00924897	0.0236845
0.4	0.3	0.5	0.2	0.2	0.1	0.03	0.012	0.444444	0.140625	0.0329335	0.0124463	0.0204872
0.5	0.3	0.5	0.2	0.2	0.1	0.03	0.015	0.444444	0.140625	0.0329335	0.0157031	0.0172304
0.6	0.3	0.5	0.2	0.2	0.1	0.03	0.018	0.444444	0.140625	0.0329335	0.0190209	0.0139126
0.7	0.3	0.5	0.2	0.2	0.1	0.03	0.021	0.444444	0.140625	0.0329335	0.0224012	0.0105323
0.8	0.3	0.5	0.2	0.2	0.1	0.03	0.024	0.444444	0.140625	0.0329335	0.0258456	0.00708782
0.9	0.3	0.5	0.2	0.2	0.1	0.03	0.027	0.444444	0.140625	0.0329335	0.0293558	0.00357763
0.1	0.4	0.5	0.2	0.2	0.1	0.04	0.004	0.444444	0.140625	0.0453686	0.00404852	0.0413201
0.2	0.4	0.5	0.2	0.2	0.1	0.04	0.008	0.444444	0.140625	0.0453686	0.00819618	0.0371724
0.3	0.4	0.5	0.2	0.2	0.1	0.04	0.012	0.444444	0.140625	0.0453686	0.0124463	0.0329224
0.4	0.4	0.5	0.2	0.2	0.1	0.04	0.016	0.444444	0.140625	0.0453686	0.0168021	0.0285665
0.5	0.4	0.5	0.2	0.2	0.1	0.04	0.02	0.444444	0.140625	0.0453686	0.0212674	0.0241013
0.6	0.4	0.5	0.2	0.2	0.1	0.04	0.024	0.444444	0.140625	0.0453686	0.0258456	0.019523
0.7	0.4	0.5	0.2	0.2	0.1	0.04	0.028	0.444444	0.140625	0.0453686	0.0305408	0.0148278
0.8	0.4	0.5	0.2	0.2	0.1	0.04	0.032	0.444444	0.140625	0.0453686	0.0353569	0.0100118
0.9	0.4	0.5	0.2	0.2	0.1	0.04	0.036	0.444444	0.140625	0.0453686	0.040298	0.00507061
0.1	0.5	0.5	0.2	0.2	0.1	0.05	0.005	0.444444	0.140625	0.058642	0.00507601	0.053566
0.2	0.5	0.5	0.2	0.2	0.1	0.05	0.01	0.444444	0.140625	0.058642	0.0103082	0.0483338
0.3	0.5	0.5	0.2	0.2	0.1	0.05	0.015	0.444444	0.140625	0.058642	0.0157031	0.0429389
0.4	0.5	0.5	0.2	0.2	0.1	0.05	0.02	0.444444	0.140625	0.058642	0.0212674	0.0373746
0.5	0.5	0.5	0.2	0.2	0.1	0.05	0.025	0.444444	0.140625	0.058642	0.0270083	0.0316337
0.6	0.5	0.5	0.2	0.2	0.1	0.05	0.03	0.444444	0.140625	0.058642	0.0329335	0.0257085
0.7	0.5	0.5	0.2	0.2	0.1	0.05	0.035	0.444444	0.140625	0.058642	0.0390508	0.0195912
0.8	0.5	0.5	0.2	0.2	0.1	0.05	0.04	0.444444	0.140625	0.058642	0.0453686	0.0132734
0.9	0.5	0.5	0.2	0.2	0.1	0.05	0.045	0.444444	0.140625	0.058642	0.0518959	0.00674607
0.1	0.6	0.5	0.2	0.2	0.1	0.06	0.006	0.444444	0.140625	0.0728306	0.00610975	0.0667208
0.2	0.6	0.5	0.2	0.2	0.1	0.06	0.012	0.444444	0.140625	0.0728306	0.0124463	0.0603843
0.3	0.6	0.5	0.2	0.2	0.1	0.06	0.018	0.444444	0.140625	0.0728306	0.0190209	0.0538097
0.4	0.6	0.5	0.2	0.2	0.1	0.06	0.024	0.444444	0.140625	0.0728306	0.0258456	0.0469849
0.5	0.6	0.5	0.2	0.2	0.1	0.06	0.03	0.444444	0.140625	0.0728306	0.0329335	0.0398971
0.6	0.6	0.5	0.2	0.2	0.1	0.06	0.036	0.444444	0.140625	0.0728306	0.040298	0.0325326
0.7	0.6	0.5	0.2	0.2	0.1	0.06	0.042	0.444444	0.140625	0.0728306	0.0479539	0.0248767
0.8	0.6	0.5	0.2	0.2	0.1	0.06	0.048	0.444444	0.140625	0.0728306	0.0559167	0.0169139
0.9	0.6	0.5	0.2	0.2	0.1	0.06	0.054	0.444444	0.140625	0.0728306	0.064203	0.0086276
0.1	0.7	0.5	0.2	0.2	0.1	0.07	0.007	0.444444	0.140625	0.0880206	0.00714979	0.0808708
0.2	0.7	0.5	0.2	0.2	0.1	0.07	0.014	0.444444	0.140625	0.0880206	0.0146107	0.0734098
0.3	0.7	0.5	0.2	0.2	0.1	0.07	0.021	0.444444	0.140625	0.0880206	0.0224012	0.0656194
0.4	0.7	0.5	0.2	0.2	0.1	0.07	0.028	0.444444	0.140625	0.0880206	0.0305408	0.0574798
0.5	0.7	0.5	0.2	0.2	0.1	0.07	0.035	0.444444	0.140625	0.0880206	0.0390508	0.0489698
0.6	0.7	0.5	0.2	0.2	0.1	0.07	0.042	0.444444	0.140625	0.0880206	0.0479539	0.0400667
0.7	0.7	0.5	0.2	0.2	0.1	0.07	0.049	0.444444	0.140625	0.0880206	0.0572748	0.0307458
0.8	0.7	0.5	0.2	0.2	0.1	0.07	0.056	0.444444	0.140625	0.0880206	0.06704	0.0209805
0.9	0.7	0.5	0.2	0.2	0.1	0.07	0.063	0.444444	0.140625	0.0880206	0.0772782	0.0107423
0.1	0.8	0.5	0.2	0.2	0.1	0.08	0.008	0.444444	0.140625	0.104308	0.00819618	0.0961122
0.2	0.8	0.5	0.2	0.2	0.1	0.08	0.016	0.444444	0.140625	0.104308	0.0168021	0.0875063
0.3	0.8	0.5	0.2	0.2	0.1	0.08	0.024	0.444444	0.140625	0.104308	0.0258456	0.0784628
0.4	0.8	0.5	0.2	0.2	0.1	0.08	0.032	0.444444	0.140625	0.104308	0.0353569	0.0689515
0.5	0.8	0.5	0.2	0.2	0.1	0.08	0.04	0.444444	0.140625	0.104308	0.0453686	0.0589398
0.6	0.8	0.5	0.2	0.2	0.1	0.08	0.048	0.444444	0.140625	0.104308	0.0559167	0.0483917
0.7	0.8	0.5	0.2	0.2	0.1	0.08	0.056	0.444444	0.140625	0.104308	0.06704	0.0372684
0.8	0.8	0.5	0.2	0.2	0.1	0.08	0.064	0.444444	0.140625	0.104308	0.0787812	0.0255271
0.9	0.8	0.5	0.2	0.2	0.1	0.08	0.072	0.444444	0.140625	0.104308	0.091187	0.0131214
0.1	0.9	0.5	0.2	0.2	0.1	0.09	0.009	0.444444	0.140625	0.121802	0.00924897	0.112554
0.2	0.9	0.5	0.2	0.2	0.1	0.09	0.018	0.444444	0.140625	0.121802	0.0190209	0.102782
0.3	0.9	0.5	0.2	0.2	0.1	0.09	0.027	0.444444	0.140625	0.121802	0.0293558	0.0924467
0.4	0.9	0.5	0.2	0.2	0.1	0.09	0.036	0.444444	0.140625	0.121802	0.040298	0.0815045
0.5	0.9	0.5	0.2	0.2	0.1	0.09	0.045	0.444444	0.140625	0.121802	0.0518959	0.0699066
0.6	0.9	0.5	0.2	0.2	0.1	0.09	0.054	0.444444	0.140625	0.121802	0.064203	0.0575995
0.7	0.9	0.5	0.2	0.2	0.1	0.09	0.063	0.444444	0.140625	0.121802	0.0772782	0.0445242
0.8	0.9	0.5	0.2	0.2	0.1	0.09	0.072	0.444444	0.140625	0.121802	0.091187	0.0306155
0.9	0.9	0.5	0.2	0.2	0.1	0.09	0.081	0.444444	0.140625	0.121802	0.106002	0.0158009
0.1	0.1	0.6	0.2	0.2	0.12	0.012	0.0012	0.444444	0.182825	0.0124463	0.00120433	0.0112419
0.2	0.1	0.6	0.2	0.2	0.12	0.012	0.0024	0.444444	0.182825	0.0124463	0.00241739	0.0100289
0.3	0.1	0.6	0.2	0.2	0.12	0.012	0.0036	0.444444	0.182825	0.0124463	0.00363926	0.00880699
0.4	0.1	0.6	0.2	0.2	0.12	0.012	0.0048	0.444444	0.182825	0.0124463	0.00487002	0.00757624
0.5	0.1	0.6	0.2	0.2	0.12	0.012	0.006	0.444444	0.182825	0.0124463	0.00610975	0.0063365
0.6	0.1	0.6	0.2	0.2	0.12	0.012	0.0072	0.444444	0.182825	0.0124463	0.00735856	0.00508769
0.7	0.1	0.6	0.2	0.2	0.12	0.012	0.0084	0.444444	0.182825	0.0124463	0.00861652	0.00382973
0.8	0.1	0.6	0.2	0.2	0.12	0.012	0.0096	0.444444	0.182825	0.0124463	0.00988373	0.00256252
0.9	0.1	0.6	0.2	0.2	0.12	0.012	0.0108	0.444444	0.182825	0.0124463	0.0111603	0.00128597
0.1	0.2	0.6	0.2	0.2	0.12	0.024	0.0024	0.444444	0.182825	0.0258456	0.00241739	0.0234282
0.2	0.2	0.6	0.2	0.2	0.12	0.024	0.0048	0.444444	0.182825	0.0258456	0.00487002	0.0209756
0.3	0.2	0.6	0.2	0.2	0.12	0.024	0.0072	0.444444	0.182825	0.0258456	0.00735856	0.0184871
0.4	0.2	0.6	0.2	0.2	0.12	0.024	0.0096	0.444444	0.182825	0.0258456	0.00988373	0.0159619
0.5	0.2	0.6	0.2	0.2	0.12	0.024	0.012	0.444444	0.182825	0.0258456	0.0124463	0.0133994
0.6	0.2	0.6	0.2	0.2	0.12	0.024	0.0144	0.444444	0.182825	0.0258456	0.0150469	0.0107988
0.7	0.2	0.6	0.2	0.2	0.12	0.024	0.0168	0.444444	0.182825	0.0258456	0.0176863	0.00815932
0.8	0.2	0.6	0.2	0.2	0.12	0.024	0.0192	0.444444	0.182825	0.0258456	0.0203654	0.00548024
0.9	0.2	0.6	0.2	0.2	0.12	0.024	0.0216	0.444444	0.182825	0.0258456	0.0230849	0.00276074
0.1	0.3	0.6	0.2	0.2	0.12	0.036	0.0036	0.444444	0.182825	0.040298	0.00363926	0.0366588
0.2	0.3	0.6	0.2	0.2	0.12	0.036	0.0072	0.444444	0.182825	0.040298	0.00735856	0.0329394
0.3	0.3	0.6	0.2	0.2	0.12	0.036	0.0108	0.444444	0.182825	0.040298	0.0111603	0.0291377
0.4	0.3	0.6	0.2	0.2	0.12	0.036	0.0144	0.444444	0.182825	0.040298	0.0150469	0.0252511
0.5	0.3	0.6	0.2	0.2	0.12	0.036	0.018	0.444444	0.182825	0.040298	0.0190209	0.0212772
0.6	0.3	0.6	0.2	0.2	0.12	0.036	0.0216	0.444444	0.182825	0.040298	0.0230849	0.0172131
0.7	0.3	0.6	0.2	0.2	0.12	0.036	0.0252	0.444444	0.182825	0.040298	0.0272417	0.0130563
0.8	0.3	0.6	0.2	0.2	0.12	0.036	0.0288	0.444444	0.182825	0.040298	0.0314942	0.00880381
0.9	0.3	0.6	0.2	0.2	0.12	0.036	0.0324	0.444444	0.182825	0.040298	0.0358453	0.00445274
0.1	0.4	0.6	0.2	0.2	0.12	0.048	0.0048	0.444444	0.182825	0.0559167	0.00487002	0.0510467
0.2	0.4	0.6	0.2	0.2	0.12	0.048	0.0096	0.444444	0.182825	0.0559167	0.00988373	0.0460329
0.3	0.4	0.6	0.2	0.2	0.12	0.048	0.0144	0.444444	0.182825	0.0559167	0.0150469	0.0408698
0.4	0.4	0.6	0.2	0.2	0.12	0.048	0.0192	0.444444	0.182825	0.0559167	0.0203654	0.0355513
0.5	0.4	0.6	0.2	0.2	0.12	0.048	0.024	0.444444	0.182825	0.0559167	0.0258456	0.030071
0.6	0.4	0.6	0.2	0.2	0.12	0.048	0.0288	0.444444	0.182825	0.0559167	0.0314942	0.0244225
0.7	0.4	0.6	0.2	0.2	0.12	0.048	0.0336	0.444444	0.182825	0.0559167	0.0373181	0.0185986
0.8	0.4	0.6	0.2	0.2	0.12	0.048	0.0384	0.444444	0.182825	0.0559167	0.0433246	0.0125921
0.9	0.4	0.6	0.2	0.2	0.12	0.048	0.0432	0.444444	0.182825	0.0559167	0.0495214	0.00639529
0.1	0.5	0.6	0.2	0.2	0.12	0.06	0.006	0.444444	0.182825	0.0728306	0.00610975	0.0667208
0.2	0.5	0.6	0.2	0.2	0.12	0.06	0.012	0.444444	0.182825	0.0728306	0.0124463	0.0603843
0.3	0.5	0.6	0.2	0.2	0.12	0.06	0.018	0.444444	0.182825	0.0728306	0.0190209	0.0538097
0.4	0.5	0.6	0.2	0.2	0.12	0.06	0.024	0.444444	0.182825	0.0728306	0.0258456	0.0469849
0.5	0.5	0.6	0.2	0.2	0.12	0.06	0.03	0.444444	0.182825	0.0728306	0.0329335	0.0398971
0.6	0.5	0.6	0.2	0.2	0.12	0.06	0.036	0.444444	0.182825	0.0728306	0.040298	0.0325326
0.7	0.5	0.6	0.2	0.2	0.12	0.06	0.042	0.444444	0.182825	0.0728306	0.0479539	0.0248767
0.8	0.5	0.6	0.2	0.2	0.12	0.06	0.048	0.444444	0.182825	0.0728306	0.0559167	0.0169139
0.9	0.5	0.6	0.2	0.2	0.12	0.06	0.054	0.444444	0.182825	0.0728306	0.064203	0.0086276
0.1	0.6	0.6	0.2	0.2	0.12	0.072	0.0072	0.444444	0.182825	0.091187	0.00735856	0.0838284
0.2	0.6	0.6	0.2	0.2	0.12	0.072	0.0144	0.444444	0.182825	0.091187	0.0150469	0.0761401
0.3	0.6	0.6	0.2	0.2	0.12	0.072	0.0216	0.444444	0.182825	0.091187	0.0230849	0.0681021
0.4	0.6	0.6	0.2	0.2	0.12	0.072	0.0288	0.444444	0.182825	0.091187	0.0314942	0.0596928
0.5	0.6	0.6	0.2	0.2	0.12	0.072	0.036	0.444444	0.182825	0.091187	0.040298	0.050889
0.6	0.6	0.6	0.2	0.2	0.12	0.072	0.0432	0.444444	0.182825	0.091187	0.0495214	0.0416656
0.7	0.6	0.6	0.2	0.2	0.12	0.072	0.0504	0.444444	0.182825	0.091187	0.0591914	0.0319956
0.8	0.6	0.6	0.2	0.2	0.12	0.072	0.0576	0.444444	0.182825	0.091187	0.0693374	0.0218496
0.9	0.6	0.6	0.2	0.2	0.12	0.072	0.0648	0.444444	0.182825	0.091187	0.0799911	0.0111959
0.1	0.7	0.6	0.2	0.2	0.12	0.084	0.0084	0.444444	0.182825	0.111155	0.00861652	0.102538
0.2	0.7	0.6	0.2	0.2	0.12	0.084	0.0168	0.444444	0.182825	0.111155	0.0176863	0.0934685
0.3	0.7	0.6	0.2	0.2	0.12	0.084	0.0252	0.444444	0.182825	0.111155	0.0272417	0.083913
0.4	0.7	0.6	0.2	0.2	0.12	0.084	0.0336	0.444444	0.182825	0.111155	0.0373181	0.0738367
0.5	0.7	0.6	0.2	0.2	0.12	0.084	0.042	0.444444	0.182825	0.111155	0.0479539	0.0632009
0.6	0.7	0.6	0.2	0.2	0.12	0.084	0.0504	0.444444	0.182825	0.111155	0.0591914	0.0519634
0.7	0.7	0.6	0.2	0.2	0.12	0.084	0.0588	0.444444	0.182825	0.111155	0.0710769	0.0400779
0.8	0.7	0.6	0.2	0.2	0.12	0.084	0.0672	0.444444	0.182825	0.111155	0.0836611	0.0274937
0.9	0.7	0.6	0.2	0.2	0.12	0.084	0.0756	0.444444	0.182825	0.111155	0.0969998	0.0141549
0.1	0.8	0.6	0.2	0.2	0.12	0.096	0.0096	0.444444	0.182825	0.132928	0.00988373	0.123044
0.2	0.8	0.6	0.2	0.2	0.12	0.096	0.0192	0.444444	0.182825	0.132928	0.0203654	0.112563
0.3	0.8	0.6	0.2	0.2	0.12	0.096	0.0288	0.444444	0.182825	0.132928	0.0314942	0.101434
0.4	0.8	0.6	0.2	0.2	0.12	0.096	0.0384	0.444444	0.182825	0.132928	0.0433246	0.0896036
0.5	0.8	0.6	0.2	0.2	0.12	0.096	0.048	0.444444	0.182825	0.132928	0.0559167	0.0770115
0.6	0.8	0.6	0.2	0.2	0.12	0.096	0.0576	0.444444	0.182825	0.132928	0.0693374	0.0635907
0.7	0.8	0.6	0.2	0.2	0.12	0.096	0.0672	0.444444	0.182825	0.132928	0.0836611	0.0492671
0.8	0.8	0.6	0.2	0.2	0.12	0.096	0.0768	0.444444	0.182825	0.132928	0.0989705	0.0339577
0.9	0.8	0.6	0.2	0.2	0.12	0.096	0.0864	0.444444	0.182825	0.132928	0.115358	0.0175699
0.1	0.9	0.6	0.2	0.2	0.12	0.108	0.0108	0.444444	0.182825	0.156732	0.0111603	0.145571
0.2	0.9	0.6	0.2	0.2	0.12	0.108	0.0216	0.444444	0.182825	0.156732	0.0230849	0.133647
0.3	0.9	0.6	0.2	0.2	0.12	0.108	0.0324	0.444444	0.182825	0.156732	0.0358453	0.120886
0.4	0.9	0.6	0.2	0.2	0.12	0.108	0.0432	0.444444	0.182825	0.156732	0.0495214	0.10721
0.5	0.9	0.6	0.2	0.2	0.12	0.108	0.054	0.444444	0.182825	0.156732	0.064203	0.0925286
0.6	0.9	0.6	0.2	0.2	0.12	0.108	0.0648	0.444444	0.182825	0.156732	0.0799911	0.0767405
0.7	0.9	0.6	0.2	0.2	0.12	0.108	0.0756	0.444444	0.182825	0.156732	0.0969998	0.0597317
0.8	0.9	0.6	0.2	0.2	0.12	0.108	0.0864	0.444444	0.182825	0.156732	0.115358	0.0413733
0.9	0.9	0.6	0.2	0.2	0.12	0.108	0.0972	0.444444	0.182825	0.156732	0.135213	0.0215184
0.1	0.1	0.6	0.2	0.2	0.12	0.012	0.0012	0.444444	0.182825	0.0124463	0.00120433	0.0112419
0.2	0.1	0.6	0.2	0.2	0.12	0.012	0.0024	0.444444	0.182825	0.0124463	0.00241739	0.0100289
0.3	0.1	0.6	0.2	0.2	0.12	0.012	0.0036	0.444444	0.182825	0.0124463	0.00363926	0.00880699
0.4	0.1	0.6	0.2	0.2	0.12	0.012	0.0048	0.444444	0.182825	0.0124463	0.00487002	0.00757624
0.5	0.1	0.6	0.2	0.2	0.12	0.012	0.006	0.444444	0.182825	0.0124463	0.00610975	0.0063365
0.6	0.1	0.6	0.2	0.2	0.12	0.012	0.0072	0.444444	0.182825	0.0124463	0.00735856	0.00508769
0.7	0.1	0.6	0.2	0.2	0.12	0.012	0.0084	0.444444	0.182825	0.0124463	0.00861652	0.00382973
0.8	0.1	0.6	0.2	0.2	0.12	0.012	0.0096	0.444444	0.182825	0.0124463	0.00988373	0.00256252
0.9	0.1	0.6	0.2	0.2	0.12	0.012	0.0108	0.444444	0.182825	0.0124463	0.0111603	0.00128597
0.1	0.2	0.6	0.2	0.2	0.12	0.024	0.0024	0.444444	0.182825	0.0258456	0.00241739	0.0234282
0.2	0.2	0.6	0.2	0.2	0.12	0.024	0.0048	0.444444	0.182825	0.0258456	0.00487002	0.0209756
0.3	0.2	0.6	0.2	0.2	0.12	0.024	0.0072	0.444444	0.182825	0.0258456	0.00735856	0.0184871
0.4	0.2	0.6	0.2	0.2	0.12	0.024	0.0096	0.444444	0.182825	0.0258456	0.00988373	0.0159619
0.5	0.2	0.6	0.2	0.2	0.12	0.024	0.012	0.444444	0.182825	0.0258456	0.0124463	0.0133994
0.6	0.2	0.6	0.2	0.2	0.12	0.024	0.0144	0.444444	0.182825	0.0258456	0.0150469	0.0107988
0.7	0.2	0.6	0.2	0.2	0.12	0.024	0.0168	0.444444	0.182825	0.0258456	0.0176863	0.00815932
0.8	0.2	0.6	0.2	0.2	0.12	0.024	0.0192	0.444444	0.182825	0.0258456	0.0203654	0.00548024
0.9	0.2	0.6	0.2	0.2	0.12	0.024	0.0216	0.444444	0.182825	0.0258456	0.0230849	0.00276074
0.1	0.3	0.6	0.2	0.2	0.12	0.036	0.0036	0.444444	0.182825	0.040298	0.00363926	0.0366588
0.2	0.3	0.6	0.2	0.2	0.12	0.036	0.0072	0.444444	0.182825	0.040298	0.00735856	0.0329394
0.3	0.3	0.6	0.2	0.2	0.12	0.036	0.0108	0.444444	0.182825	0.040298	0.0111603	0.0291377
0.4	0.3	0.6	0.2	0.2	0.12	0.036	0.0144	0.444444	0.182825	0.040298	0.0150469	0.0252511
0.5	0.3	0.6	0.2	0.2	0.12	0.036	0.018	0.444444	0.182825	0.040298	0.0190209	0.0212772
0.6	0.3	0.6	0.2	0.2	0.12	0.036	0.0216	0.444444	0.182825	0.040298	0.0230849	0.0172131
0.7	0.3	0.6	0.2	0.2	0.12	0.036	0.0252	0.444444	0.182825	0.040298	0.0272417	0.0130563
0.8	0.3	0.6	0.2	0.2	0.12	0.036	0.0288	0.444444	0.182825	0.040298	0.0314942	0.00880381
0.9	0.3	0.6	0.2	0.2	0.12	0.036	0.0324	0.444444	0.182825	0.040298	0.0358453	0.00445274
0.1	0.4	0.6	0.2	0.2	0.12	0.048	0.0048	0.444444	0.182825	0.0559167	0.00487002	0.0510467
0.2	0.4	0.6	0.2	0.2	0.12	0.048	0.0096	0.444444	0.182825	0.0559167	0.00988373	0.0460329
0.3	0.4	0.6	0.2	0.2	0.12	0.048	0.0144	0.444444	0.182825	0.0559167	0.0150469	0.0408698
0.4	0.4	0.6	0.2	0.2	0.12	0.048	0.0192	0.444444	0.182825	0.0559167	0.0203654	0.0355513
0.5	0.4	0.6	0.2	0.2	0.12	0.048	0.024	0.444444	0.182825	0.0559167	0.0258456	0.030071
0.6	0.4	0.6	0.2	0.2	0.12	0.048	0.0288	0.444444	0.182825	0.0559167	0.0314942	0.0244225
0.7	0.4	0.6	0.2	0.2	0.12	0.048	0.0336	0.444444	0.182825	0.0559167	0.0373181	0.0185986
0.8	0.4	0.6	0.2	0.2	0.12	0.048	0.0384	0.444444	0.182825	0.0559167	0.0433246	0.0125921
0.9	0.4	0.6	0.2	0.2	0.12	0.048	0.0432	0.444444	0.182825	0.0559167	0.0495214	0.00639529
0.1	0.5	0.6	0.2	0.2	0.12	0.06	0.006	0.444444	0.182825	0.0728306	0.00610975	0.0667208
0.2	0.5	0.6	0.2	0.2	0.12	0.06	0.012	0.444444	0.182825	0.0728306	0.0124463	0.0603843
0.3	0.5	0.6	0.2	0.2	0.12	0.06	0.018	0.444444	0.182825	0.0728306	0.0190209	0.0538097
0.4	0.5	0.6	0.2	0.2	0.12	0.06	0.024	0.444444	0.182825	0.0728306	0.0258456	0.0469849
0.5	0.5	0.6	0.2	0.2	0.12	0.06	0.03	0.444444	0.182825	0.0728306	0.0329335	0.0398971
0.6	0.5	0.6	0.2	0.2	0.12	0.06	0.036	0.444444	0.182825	0.0728306	0.040298	0.0325326
0.7	0.5	0.6	0.2	0.2	0.12	0.06	0.042	0.444444	0.182825	0.0728306	0.0479539	0.0248767
0.8	0.5	0.6	0.2	0.2	0.12	0.06	0.048	0.444444	0.182825	0.0728306	0.0559167	0.0169139
0.9	0.5	0.6	0.2	0.2	0.12	0.06	0.054	0.444444	0.182825	0.0728306	0.064203	0.0086276
0.1	0.6	0.6	0.2	0.2	0.12	0.072	0.0072	0.444444	0.182825	0.091187	0.00735856	0.0838284
0.2	0.6	0.6	0.2	0.2	0.12	0.072	0.0144	0.444444	0.182825	0.091187	0.0150469	0.0761401
0.3	0.6	0.6	0.2	0.2	0.12	0.072	0.0216	0.444444	0.182825	0.091187	0.0230849	0.0681021
0.4	0.6	0.6	0.2	0.2	0.12	0.072	0.0288	0.444444	0.182825	0.091187	0.0314942	0.0596928
0.5	0.6	0.6	0.2	0.2	0.12	0.072	0.036	0.444444	0.182825	0.091187	0.040298	0.050889
0.6	0.6	0.6	0.2	0.2	0.12	0.072	0.0432	0.444444	0.182825	0.091187	0.0495214	0.0416656
0.7	0.6	0.6	0.2	0.2	0.12	0.072	0.0504	0.444444	0.182825	0.091187	0.0591914	0.0319956
0.8	0.6	0.6	0.2	0.2	0.12	0.072	0.0576	0.444444	0.182825	0.091187	0.0693374	0.0218496
0.9	0.6	0.6	0.2	0.2	0.12	0.072	0.0648	0.444444	0.182825	0.091187	0.0799911	0.0111959
0.1	0.7	0.6	0.2	0.2	0.12	0.084	0.0084	0.444444	0.182825	0.111155	0.00861652	0.102538
0.2	0.7	0.6	0.2	0.2	0.12	0.084	0.0168	0.444444	0.182825	0.111155	0.0176863	0.0934685
0.3	0.7	0.6	0.2	0.2	0.12	0.084	0.0252	0.444444	0.182825	0.111155	0.0272417	0.083913
0.4	0.7	0.6	0.2	0.2	0.12	0.084	0.0336	0.444444	0.182825	0.111155	0.0373181	0.0738367
0.5	0.7	0.6	0.2	0.2	0.12	0.084	0.042	0.444444	0.182825	0.111155	0.0479539	0.0632009
0.6	0.7	0.6	0.2	0.2	0.12	0.084	0.0504	0.444444	0.182825	0.111155	0.0591914	0.0519634
0.7	0.7	0.6	0.2	0.2	0.12	0.084	0.0588	0.444444	0.182825	0.111155	0.0710769	0.0400779
0.8	0.7	0.6	0.2	0.2	0.12	0.084	0.0672	0.444444	0.182825	0.111155	0.0836611	0.0274937
0.9	0.7	0.6	0.2	0.2	0.12	0.084	0.0756	0.444444	0.182825	0.111155	0.0969998	0.0141549
0.1	0.8	0.6	0.2	0.2	0.12	0.096	0.0096	0.444444	0.182825	0.132928	0.00988373	0.123044
0.2	0.8	0.6	0.2	0.2	0.12	0.096	0.0192	0.444444	0.182825	0.132928	0.0203654	0.112563
0.3	0.8	0.6	0.2	0.2	0.12	0.096	0.0288	0.444444	0.182825	0.132928	0.0314942	0.101434
0.4	0.8	0.6	0.2	0.2	0.12	0.096	0.0384	0.444444	0.182825	0.132928	0.0433246	0.0896036
0.5	0.8	0.6	0.2	0.2	0.12	0.096	0.048	0.444444	0.182825	0.132928	0.0559167	0.0770115
0.6	0.8	0.6	0.2	0.2	0.12	0.096	0.0576	0.444444	0.182825	0.132928	0.0693374	0.0635907
0.7	0.8	0.6	0.2	0.2	0.12	0.096	0.0672	0.444444	0.182825	0.132928	0.0836611	0.0492671
0.8	0.8	0.6	0.2	0.2	0.12	0.096	0.0768	0.444444	0.182825	0.132928	0.0989705	0.0339577
0.9	0.8	0.6	0.2	0.2	0.12	0.096	0.0864	0.444444	0.182825	0.132928	0.115358	0.0175699
0.1	0.9	0.6	0.2	0.2	0.12	0.108	0.0108	0.444444	0.182825	0.156732	0.0111603	0.145571
0.2	0.9	0.6	0.2	0.2	0.12	0.108	0.0216	0.444444	0.182825	0.156732	0.0230849	0.133647
0.3	0.9	0.6	0.2	0.2	0.12	0.108	0.0324	0.444444	0.182825	0.156732	0.0358453	0.120886
0.4	0.9	0.6	0.2	0.2	0.12	0.108	0.0432	0.444444	0.182825	0.156732	0.0495214	0.10721
0.5	0.9	0.6	0.2	0.2	0.12	0.108	0.054	0.444444	0.182825	0.156732	0.064203	0.0925286
0.6	0.9	0.6	0.2	0.2	0.12	0.108	0.0648	0.444444	0.182825	0.156732	0.0799911	0.0767405
0.7	0.9	0.6	0.2	0.2	0.12	0.108	0.0756	0.444444	0.182825	0.156732	0.0969998	0.0597317
0.8	0.9	0.6	0.2	0.2	0.12	0.108	0.0864	0.444444	0.182825	0.156732	0.115358	0.0413733
0.9	0.9	0.6	0.2	0.2	0.12	0.108	0.0972	0.444444	0.182825	0.156732	0.135213	0.0215184
0.1	0.1	0.6	0.2	0.2	0.12	0.012	0.0012	0.444444	0.182825	0.0124463	0.00120433	0.0112419
0.2	0.1	0.6	0.2	0.2	0.12	0.012	0.0024	0.444444	0.182825	0.0124463	0.00241739	0.0100289
0.3	0.1	0.6	0.2	0.2	0.12	0.012	0.0036	0.444444	0.182825	0.0124463	0.00363926	0.00880699
0.4	0.1	0.6	0.2	0.2	0.12	0.012	0.0048	0.444444	0.182825	0.0124463	0.00487002	0.00757624
0.5	0.1	0.6	0.2	0.2	0.12	0.012	0.006	0.444444	0.182825	0.0124463	0.00610975	0.0063365
0.6	0.1	0.6	0.2	0.2	0.12	0.012	0.0072	0.444444	0.182825	0.0124463	0.00735856	0.00508769
0.7	0.1	0.6	0.2	0.2	0.12	0.012	0.0084	0.444444	0.182825	0.0124463	0.00861652	0.00382973
0.8	0.1	0.6	0.2	0.2	0.12	0.012	0.0096	0.444444	0.182825	0.0124463	0.00988373	0.00256252
0.9	0.1	0.6	0.2	0.2	0.12	0.012	0.0108	0.444444	0.182825	0.0124463	0.0111603	0.00128597
0.1	0.2	0.6	0.2	0.2	0.12	0.024	0.0024	0.444444	0.182825	0.0258456	0.00241739	0.0234282
0.2	0.2	0.6	0.2	0.2	0.12	0.024	0.0048	0.444444	0.182825	0.0258456	0.00487002	0.0209756
0.3	0.2	0.6	0.2	0.2	0.12	0.024	0.0072	0.444444	0.182825	0.0258456	0.00735856	0.0184871
0.4	0.2	0.6	0.2	0.2	0.12	0.024	0.0096	0.444444	0.182825	0.0258456	0.00988373	0.0159619
0.5	0.2	0.6	0.2	0.2	0.12	0.024	0.012	0.444444	0.182825	0.0258456	0.0124463	0.0133994
0.6	0.2	0.6	0.2	0.2	0.12	0.024	0.0144	0.444444	0.182825	0.0258456	0.0150469	0.0107988
0.7	0.2	0.6	0.2	0.2	0.12	0.024	0.0168	0.444444	0.182825	0.0258456	0.0176863	0.00815932
0.8	0.2	0.6	0.2	0.2	0.12	0.024	0.0192	0.444444	0.182825	0.0258456	0.0203654	0.00548024
0.9	0.2	0.6	0.2	0.2	0.12	0.024	0.0216	0.444444	0.182825	0.0258456	0.0230849	0.00276074
0.1	0.3	0.6	0.2	0.2	0.12	0.036	0.0036	0.444444	0.182825	0.040298	0.00363926	0.0366588
0.2	0.3	0.6	0.2	0.2	0.12	0.036	0.0072	0.444444	0.182825	0.040298	0.00735856	0.0329394
0.3	0.3	0.6	0.2	0.2	0.12	0.036	0.0108	0.444444	0.182825	0.040298	0.0111603	0.0291377
0.4	0.3	0.6	0.2	0.2	0.12	0.036	0.0144	0.444444	0.182825	0.040298	0.0150469	0.0252511
0.5	0.3	0.6	0.2	0.2	0.12	0.036	0.018	0.444444	0.182825	0.040298	0.0190209	0.0212772
0.6	0.3	0.6	0.2	0.2	0.12	0.036	0.0216	0.444444	0.182825	0.040298	0.0230849	0.0172131
0.7	0.3	0.6	0.2	0.2	0.12	0.036	0.0252	0.444444	0.182825	0.040298	0.0272417	0.0130563
0.8	0.3	0.6	0.2	0.2	0.12	0.036	0.0288	0.444444	0.182825	0.040298	0.0314942	0.00880381
0.9	0.3	0.6	0.2	0.2	0.12	0.036	0.0324	0.444444	0.182825	0.040298	0.0358453	0.00445274
0.1	0.4	0.6	0.2	0.2	0.12	0.048	0.0048	0.444444	0.182825	0.0559167	0.00487002	0.0510467
0.2	0.4	0.6	0.2	0.2	0.12	0.048	0.0096	0.444444	0.182825	0.0559167	0.00988373	0.0460329
0.3	0.4	0.6	0.2	0.2	0.12	0.048	0.0144	0.444444	0.182825	0.0559167	0.0150469	0.0408698
0.4	0.4	0.6	0.2	0.2	0.12	0.048	0.0192	0.444444	0.182825	0.0559167	0.0203654	0.0355513
0.5	0.4	0.6	0.2	0.2	0.12	0.048	0.024	0.444444	0.182825	0.0559167	0.0258456	0.030071
0.6	0.4	0.6	0.2	0.2	0.12	0.048	0.0288	0.444444	0.182825	0.0559167	0.0314942	0.0244225
0.7	0.4	0.6	0.2	0.2	0.12	0.048	0.0336	0.444444	0.182825	0.0559167	0.0373181	0.0185986
0.8	0.4	0.6	0.2	0.2	0.12	0.048	0.0384	0.444444	0.182825	0.0559167	0.0433246	0.0125921
0.9	0.4	0.6	0.2	0.2	0.12	0.048	0.0432	0.444444	0.182825	0.0559167	0.0495214	0.00639529
0.1	0.5	0.6	0.2	0.2	0.12	0.06	0.006	0.444444	0.182825	0.0728306	0.00610975	0.0667208
0.2	0.5	0.6	0.2	0.2	0.12	0.06	0.012	0.444444	0.182825	0.0728306	0.0124463	0.0603843
0.3	0.5	0.6	0.2	0.2	0.12	0.06	0.018	0.444444	0.182825	0.0728306	0.0190209	0.0538097
0.4	0.5	0.6	0.2	0.2	0.12	0.06	0.024	0.444444	0.182825	0.0728306	0.0258456	0.0469849
0.5	0.5	0.6	0.2	0.2	0.12	0.06	0.03	0.444444	0.182825	0.0728306	0.0329335	0.0398971
0.6	0.5	0.6	0.2	0.2	0.12	0.06	0.036	0.444444	0.182825	0.0728306	0.040298	0.0325326
0.7	0.5	0.6	0.2	0.2	0.12	0.06	0.042	0.444444	0.182825	0.0728306	0.0479539	0.0248767
0.8	0.5	0.6	0.2	0.2	0.12	0.06	0.048	0.444444	0.182825	0.0728306	0.0559167	0.0169139
0.9	0.5	0.6	0.2	0.2	0.12	0.06	0.054	0.444444	0.182825	0.0728306	0.064203	0.0086276
0.1	0.6	0.6	0.2	0.2	0.12	0.072	0.0072	0.444444	0.182825	0.091187	0.00735856	0.0838284
0.2	0.6	0.6	0.2	0.2	0.12	0.072	0.0144	0.444444	0.182825	0.091187	0.0150469	0.0761401
0.3	0.6	0.6	0.2	0.2	0.12	0.072	0.0216	0.444444	0.182825	0.091187	0.0230849	0.0681021
0.4	0.6	0.6	0.2	0.2	0.12	0.072	0.0288	0.444444	0.182825	0.091187	0.0314942	0.0596928
0.5	0.6	0.6	0.2	0.2	0.12	0.072	0.036	0.444444	0.182825	0.091187	0.040298	0.050889
0.6	0.6	0.6	0.2	0.2	0.12	0.072	0.0432	0.444444	0.182825	0.091187	0.0495214	0.0416656
0.7	0.6	0.6	0.2	0.2	0.12	0.072	0.0504	0.444444	0.182825	0.091187	0.0591914	0.0319956
0.8	0.6	0.6	0.2	0.2	0.12	0.072	0.0576	0.444444	0.182825	0.091187	0.0693374	0.0218496
0.9	0.6	0.6	0.2	0.2	0.12	0.072	0.0648	0.444444	0.182825	0.091187	0.0799911	0.0111959
0.1	0.7	0.6	0.2	0.2	0.12	0.084	0.0084	0.444444	0.182825	0.111155	0.00861652	0.102538
0.2	0.7	0.6	0.2	0.2	0.12	0.084	0.0168	0.444444	0.182825	0.111155	0.0176863	0.0934685
0.3	0.7	0.6	0.2	0.2	0.12	0.084	0.0252	0.444444	0.182825	0.111155	0.0272417	0.083913
0.4	0.7	0.6	0.2	0.2	0.12	0.084	0.0336	0.444444	0.182825	0.111155	0.0373181	0.0738367
0.5	0.7	0.6	0.2	0.2	0.12	0.084	0.042	0.444444	0.182825	0.111155	0.0479539	0.0632009
0.6	0.7	0.6	0.2	0.2	0.12	0.084	0.0504	0.444444	0.182825	0.111155	0.0591914	0.0519634
0.7	0.7	0.6	0.2	0.2	0.12	0.084	0.0588	0.444444	0.182825	0.111155	0.0710769	0.0400779
0.8	0.7	0.6	0.2	0.2	0.12	0.084	0.0672	0.444444	0.182825	0.111155	0.0836611	0.0274937
0.9	0.7	0.6	0.2	0.2	0.12	0.084	0.0756	0.444444	0.182825	0.111155	0.0969998	0.0141549
0.1	0.8	0.6	0.2	0.2	0.12	0.096	0.0096	0.444444	0.182825	0.132928	0.00988373	0.123044
0.2	0.8	0.6	0.2	0.2	0.12	0.096	0.0192	0.444444	0.182825	0.132928	0.0203654	0.112563
0.3	0.8	0.6	0.2	0.2	0.12	0.096	0.0288	0.444444	0.182825	0.132928	0.0314942	0.101434
0.4	0.8	0.6	0.2	0.2	0.12	0.096	0.0384	0.444444	0.182825	0.132928	0.0433246	0.0896036
0.5	0.8	0.6	0.2	0.2	0.12	0.096	0.048	0.444444	0.182825	0.132928	0.0559167	0.0770115
0.6	0.8	0.6	0.2	0.2	0.12	0.096	0.0576	0.444444	0.182825	0.132928	0.0693374	0.0635907
0.7	0.8	0.6	0.2	0.2	0.12	0.096	0.0672	0.444444	0.182825	0.132928	0.0836611	0.0492671
0.8	0.8	0.6	0.2	0.2	0.12	0.096	0.0768	0.444444	0.182825	0.132928	0.0989705	0.0339577
0.9	0.8	0.6	0.2	0.2	0.12	0.096	0.0864	0.444444	0.182825	0.132928	0.115358	0.0175699
0.1	0.9	0.6	0.2	0.2	0.12	0.108	0.0108	0.444444	0.182825	0.156732	0.0111603	0.145571
0.2	0.9	0.6	0.2	0.2	0.12	0.108	0.0216	0.444444	0.182825	0.156732	0.0230849	0.133647
0.3	0.9	0.6	0.2	0.2	0.12	0.108	0.0324	0.444444	0.182825	0.156732	0.0358453	0.120886
0.4	0.9	0.6	0.2	0.2	0.12	0.108	0.0432	0.444444	0.182825	0.156732	0.0495214	0.10721
0.5	0.9	0.6	0.2	0.2	0.12	0.108	0.054	0.444444	0.182825	0.156732	0.064203	0.0925286
0.6	0.9	0.6	0.2	0.2	0.12	0.108	0.0648	0.444444	0.182825	0.156732	0.0799911	0.0767405
0.7	0.9	0.6	0.2	0.2	0.12	0.108	0.0756	0.444444	0.182825	0.156732	0.0969998	0.0597317
0.8	0.9	0.6	0.2	0.2	0.12	0.108	0.0864	0.444444	0.182825	0.156732	0.115358	0.0413733
0.9	0.9	0.6	0.2	0.2	0.12	0.108	0.0972	0.444444	0.182825	0.156732	0.135213	0.0215184
0.1	0.1	0.6	0.2	0.2	0.12	0.012	0.0012	0.444444	0.182825	0.0124463	0.00120433	0.0112419
0.2	0.1	0.6	0.2	0.2	0.12	0.012	0.0024	0.444444	0.182825	0.0124463	0.00241739	0.0100289
0.3	0.1	0.6	0.2	0.2	0.12	0.012	0.0036	0.444444	0.182825	0.0124463	0.00363926	0.00880699
0.4	0.1	0.6	0.2	0.2	0.12	0.012	0.0048	0.444444	0.182825	0.0124463	0.00487002	0.00757624
0.5	0.1	0.6	0.2	0.2	0.12	0.012	0.006	0.444444	0.182825	0.0124463	0.00610975	0.0063365
0.6	0.1	0.6	0.2	0.2	0.12	0.012	0.0072	0.444444	0.182825	0.0124463	0.00735856	0.00508769
0.7	0.1	0.6	0.2	0.2	0.12	0.012	0.0084	0.444444	0.182825	0.0124463	0.00861652	0.00382973
0.8	0.1	0.6	0.2	0.2	0.12	0.012	0.0096	0.444444	0.182825	0.0124463	0.00988373	0.00256252
0.9	0.1	0.6	0.2	0.2	0.12	0.012	0.0108	0.444444	0.182825	0.0124463	0.0111603	0.00128597
0.1	0.2	0.6	0.2	0.2	0.12	0.024	0.0024	0.444444	0.182825	0.0258456	0.00241739	0.0234282
0.2	0.2	0.6	0.2	0.2	0.12	0.024	0.0048	0.444444	0.182825	0.0258456	0.00487002	0.0209756
0.3	0.2	0.6	0.2	0.2	0.12	0.024	0.0072	0.444444	0.182825	0.0258456	0.00735856	0.0184871
0.4	0.2	0.6	0.2	0.2	0.12	0.024	0.0096	0.444444	0.182825	0.0258456	0.00988373	0.0159619
0.5	0.2	0.6	0.2	0.2	0.12	0.024	0.012	0.444444	0.182825	0.0258456	0.0124463	0.0133994
0.6	0.2	0.6	0.2	0.2	0.12	0.024	0.0144	0.444444	0.182825	0.0258456	0.0150469	0.0107988
0.7	0.2	0.6	0.2	0.2	0.12	0.024	0.0168	0.444444	0.182825	0.0258456	0.0176863	0.00815932
0.8	0.2	0.6	0.2	0.2	0.12	0.024	0.0192	0.444444	0.182825	0.0258456	0.0203654	0.00548024
0.9	0.2	0.6	0.2	0.2	0.12	0.024	0.0216	0.444444	0.182825	0.0258456	0.0230849	0.00276074
0.1	0.3	0.6	0.2	0.2	0.12	0.036	0.0036	0.444444	0.182825	0.040298	0.00363926	0.0366588
0.2	0.3	0.6	0.2	0.2	0.12	0.036	0.0072	0.444444	0.182825	0.040298	0.00735856	0.0329394
0.3	0.3	0.6	0.2	0.2	0.12	0.036	0.0108	0.444444	0.182825	0.040298	0.0111603	0.0291377
0.4	0.3	0.6	0.2	0.2	0.12	0.036	0.0144	0.444444	0.182825	0.040298	0.0150469	0.0252511
0.5	0.3	0.6	0.2	0.2	0.12	0.036	0.018	0.444444	0.182825	0.040298	0.0190209	0.0212772
0.6	0.3	0.6	0.2	0.2	0.12	0.036	0.0216	0.444444	0.182825	0.040298	0.0230849	0.0172131
0.7	0.3	0.6	0.2	0.2	0.12	0.036	0.0252	0.444444	0.182825	0.040298	0.0272417	0.0130563
0.8	0.3	0.6	0.2	0.2	0.12	0.036	0.0288	0.444444	0.182825	0.040298	0.0314942	0.00880381
0.9	0.3	0.6	0.2	0.2	0.12	0.036	0.0324	0.444444	0.182825	0.040298	0.0358453	0.00445274
0.1	0.4	0.6	0.2	0.2	0.12	0.048	0.0048	0.444444	0.182825	0.0559167	0.00487002	0.0510467
0.2	0.4	0.6	0.2	0.2	0.12	0.048	0.0096	0.444444	0.182825	0.0559167	0.00988373	0.0460329
0.3	0.4	0.6	0.2	0.2	0.12	0.048	0.0144	0.444444	0.182825	0.0559167	0.0150469	0.0408698
0.4	0.4	0.6	0.2	0.2	0.12	0.048	0.0192	0.444444	0.182825	0.0559167	0.0203654	0.0355513
0.5	0.4	0.6	0.2	0.2	0.12	0.048	0.024	0.444444	0.182825	0.0559167	0.0258456	0.030071
0.6	0.4	0.6	0.2	0.2	0.12	0.048	0.0288	0.444444	0.182825	0.0559167	0.0314942	0.0244225
0.7	0.4	0.6	0.2	0.2	0.12	0.048	0.0336	0.444444	0.182825	0.0559167	0.0373181	0.0185986
0.8	0.4	0.6	0.2	0.2	0.12	0.048	0.0384	0.444444	0.182825	0.0559167	0.0433246	0.0125921
0.9	0.4	0.6	0.2	0.2	0.12	0.048	0.0432	0.444444	0.182825	0.0559167	0.0495214	0.00639529
0.1	0.5	0.6	0.2	0.2	0.12	0.06	0.006	0.444444	0.182825	0.0728306	0.00610975	0.0667208
0.2	0.5	0.6	0.2	0.2	0.12	0.06	0.012	0.444444	0.182825	0.0728306	0.0124463	0.0603843
0.3	0.5	0.6	0.2	0.2	0.12	0.06	0.018	0.444444	0.182825	0.0728306	0.0190209	0.0538097
0.4	0.5	0.6	0.2	0.2	0.12	0.06	0.024	0.444444	0.182825	0.0728306	0.0258456	0.0469849
0.5	0.5	0.6	0.2	0.2	0.12	0.06	0.03	0.444444	0.182825	0.0728306	0.0329335	0.0398971
0.6	0.5	0.6	0.2	0.2	0.12	0.06	0.036	0.444444	0.182825	0.0728306	0.040298	0.0325326
0.7	0.5	0.6	0.2	0.2	0.12	0.06	0.042	0.444444	0.182825	0.0728306	0.0479539	0.0248767
0.8	0.5	0.6	0.2	0.2	0.12	0.06	0.048	0.444444	0.182825	0.0728306	0.0559167	0.0169139
0.9	0.5	0.6	0.2	0.2	0.12	0.06	0.054	0.444444	0.182825	0.0728306	0.064203	0.0086276
0.1	0.6	0.6	0.2	0.2	0.12	0.072	0.0072	0.444444	0.182825	0.091187	0.00735856	0.0838284
0.2	0.6	0.6	0.2	0.2	0.12	0.072	0.0144	0.444444	0.182825	0.091187	0.0150469	0.0761401
0.3	0.6	0.6	0.2	0.2	0.12	0.072	0.0216	0.444444	0.182825	0.091187	0.0230849	0.0681021
0.4	0.6	0.6	0.2	0.2	0.12	0.072	0.0288	0.444444	0.182825	0.091187	0.0314942	0.0596928
0.5	0.6	0.6	0.2	0.2	0.12	0.072	0.036	0.444444	0.182825	0.091187	0.040298	0.050889
0.6	0.6	0.6	0.2	0.2	0.12	0.072	0.0432	0.444444	0.182825	0.091187	0.0495214	0.0416656
0.7	0.6	0.6	0.2	0.2	0.12	0.072	0.0504	0.444444	0.182825	0.091187	0.0591914	0.0319956
0.8	0.6	0.6	0.2	0.2	0.12	0.072	0.0576	0.444444	0.182825	0.091187	0.0693374	0.0218496
0.9	0.6	0.6	0.2	0.2	0.12	0.072	0.0648	0.444444	0.182825	0.091187	0.0799911	0.0111959
0.1	0.7	0.6	0.2	0.2	0.12	0.084	0.0084	0.444444	0.182825	0.111155	0.00861652	0.102538
0.2	0.7	0.6	0.2	0.2	0.12	0.084	0.0168	0.444444	0.182825	0.111155	0.0176863	0.0934685
0.3	0.7	0.6	0.2	0.2	0.12	0.084	0.0252	0.444444	0.182825	0.111155	0.0272417	0.083913
0.4	0.7	0.6	0.2	0.2	0.12	0.084	0.0336	0.444444	0.182825	0.111155	0.0373181	0.0738367
0.5	0.7	0.6	0.2	0.2	0.12	0.084	0.042	0.444444	0.182825	0.111155	0.0479539	0.0632009
0.6	0.7	0.6	0.2	0.2	0.12	0.084	0.0504	0.444444	0.182825	0.111155	0.0591914	0.0519634
0.7	0.7	0.6	0.2	0.2	0.12	0.084	0.0588	0.444444	0.182825	0.111155	0.0710769	0.0400779
0.8	0.7	0.6	0.2	0.2	0.12	0.084	0.0672	0.444444	0.182825	0.111155	0.0836611	0.0274937
0.9	0.7	0.6	0.2	0.2	0.12	0.084	0.0756	0.444444	0.182825	0.111155	0.0969998	0.0141549
0.1	0.8	0.6	0.2	0.2	0.12	0.096	0.0096	0.444444	0.182825	0.132928	0.00988373	0.123044
0.2	0.8	0.6	0.2	0.2	0.12	0.096	0.0192	0.444444	0.182825	0.132928	0.0203654	0.112563
0.3	0.8	0.6	0.2	0.2	0.12	0.096	0.0288	0.444444	0.182825	0.132928	0.0314942	0.101434
0.4	0.8	0.6	0.2	0.2	0.12	0.096	0.0384	0.444444	0.182825	0.132928	0.0433246	0.0896036
0.5	0.8	0.6	0.2	0.2	0.12	0.096	0.048	0.444444	0.182825	0.132928	0.0559167	0.0770115
0.6	0.8	0.6	0.2	0.2	0.12	0.096	0.0576	0.444444	0.182825	0.132928	0.0693374	0.0635907
0.7	0.8	0.6	0.2	0.2	0.12	0.096	0.0672	0.444444	0.182825	0.132928	0.0836611	0.0492671
0.8	0.8	0.6	0.2	0.2	0.12	0.096	0.0768	0.444444	0.182825	0.132928	0.0989705	0.0339577
0.9	0.8	0.6	0.2	0.2	0.12	0.096	0.0864	0.444444	0.182825	0.132928	0.115358	0.0175699
0.1	0.9	0.6	0.2	0.2	0.12	0.108	0.0108	0.444444	0.182825	0.156732	0.0111603	0.145571
0.2	0.9	0.6	0.2	0.2	0.12	0.108	0.0216	0.444444	0.182825	0.156732	0.0230849	0.133647
0.3	0.9	0.6	0.2	0.2	0.12	0.108	0.0324	0.444444	0.182825	0.156732	0.0358453	0.120886
0.4	0.9	0.6	0.2	0.2	0.12	0.108	0.0432	0.444444	0.182825	0.156732	0.0495214	0.10721
0.5	0.9	0.6	0.2	0.2	0.12	0.108	0.054	0.444444	0.182825	0.156732	0.064203	0.0925286
0.6	0.9	0.6	0.2	0.2	0.12	0.108	0.0648	0.444444	0.182825	0.156732	0.0799911	0.0767405
0.7	0.9	0.6	0.2	0.2	0.12	0.108	0.0756	0.444444	0.182825	0.156732	0.0969998	0.0597317
0.8	0.9	0.6	0.2	0.2	0.12	0.108	0.0864	0.444444	0.182825	0.156732	0.115358	0.0413733
0.9	0.9	0.6	0.2	0.2	0.12	0.108	0.0972	0.444444	0.182825	0.156732	0.135213	0.0215184
0.1	0.1	0.7	0.2	0.2	0.14	0.014	0.0014	0.444444	0.232253	0.0146107	0.0014059	0.0132048
0.2	0.1	0.7	0.2	0.2	0.14	0.014	0.0028	0.444444	0.232253	0.0146107	0.0028237	0.0117871
0.3	0.1	0.7	0.2	0.2	0.14	0.014	0.0042	0.444444	0.232253	0.0146107	0.00425352	0.0103572
0.4	0.1	0.7	0.2	0.2	0.14	0.014	0.0056	0.444444	0.232253	0.0146107	0.0056955	0.00891524
0.5	0.1	0.7	0.2	0.2	0.14	0.014	0.007	0.444444	0.232253	0.0146107	0.00714979	0.00746095
0.6	0.1	0.7	0.2	0.2	0.14	0.014	0.0084	0.444444	0.232253	0.0146107	0.00861652	0.00599422
0.7	0.1	0.7	0.2	0.2	0.14	0.014	0.0098	0.444444	0.232253	0.0146107	0.0100958	0.00451491
0.8	0.1	0.7	0.2	0.2	0.14	0.014	0.0112	0.444444	0.232253	0.0146107	0.0115879	0.00302286
0.9	0.1	0.7	0.2	0.2	0.14	0.014	0.0126	0.444444	0.232253	0.0146107	0.0130928	0.00151794
0.1	0.2	0.7	0.2	0.2	0.14	0.028	0.0028	0.444444	0.232253	0.0305408	0.0028237	0.0277171
0.2	0.2	0.7	0.2	0.2	0.14	0.028	0.0056	0.444444	0.232253	0.0305408	0.0056955	0.0248453
0.3	0.2	0.7	0.2	0.2	0.14	0.028	0.0084	0.444444	0.232253	0.0305408	0.00861652	0.0219243
0.4	0.2	0.7	0.2	0.2	0.14	0.028	0.0112	0.444444	0.232253	0.0305408	0.0115879	0.0189529
0.5	0.2	0.7	0.2	0.2	0.14	0.028	0.014	0.444444	0.232253	0.0305408	0.0146107	0.01593
0.6	0.2	0.7	0.2	0.2	0.14	0.028	0.0168	0.444444	0.232253	0.0305408	0.0176863	0.0128545
0.7	0.2	0.7	0.2	0.2	0.14	0.028	0.0196	0.444444	0.232253	0.0305408	0.0208158	0.00972498
0.8	0.2	0.7	0.2	0.2	0.14	0.028	0.0224	0.444444	0.232253	0.0305408	0.0240005	0.00654028
0.9	0.2	0.7	0.2	0.2	0.14	0.028	0.0252	0.444444	0.232253	0.0305408	0.0272417	0.00329907
0.1	0.3	0.7	0.2	0.2	0.14	0.042	0.0042	0.444444	0.232253	0.0479539	0.00425352	0.0437004
0.2	0.3	0.7	0.2	0.2	0.14	0.042	0.0084	0.444444	0.232253	0.0479539	0.00861652	0.0393374
0.3	0.3	0.7	0.2	0.2	0.14	0.042	0.0126	0.444444	0.232253	0.0479539	0.0130928	0.0348611
0.4	0.3	0.7	0.2	0.2	0.14	0.042	0.0168	0.444444	0.232253	0.0479539	0.0176863	0.0302676
0.5	0.3	0.7	0.2	0.2	0.14	0.042	0.021	0.444444	0.232253	0.0479539	0.0224012	0.0255527
0.6	0.3	0.7	0.2	0.2	0.14	0.042	0.0252	0.444444	0.232253	0.0479539	0.0272417	0.0207122
0.7	0.3	0.7	0.2	0.2	0.14	0.042	0.0294	0.444444	0.232253	0.0479539	0.0322125	0.0157414
0.8	0.3	0.7	0.2	0.2	0.14	0.042	0.0336	0.444444	0.232253	0.0479539	0.0373181	0.0106358
0.9	0.3	0.7	0.2	0.2	0.14	0.042	0.0378	0.444444	0.232253	0.0479539	0.0425635	0.0053904
0.1	0.4	0.7	0.2	0.2	0.14	0.056	0.0056	0.444444	0.232253	0.06704	0.0056955	0.0613445
0.2	0.4	0.7	0.2	0.2	0.14	0.056	0.0112	0.444444	0.232253	0.06704	0.0115879	0.0554521
0.3	0.4	0.7	0.2	0.2	0.14	0.056	0.0168	0.444444	0.232253	0.06704	0.0176863	0.0493537
0.4	0.4	0.7	0.2	0.2	0.14	0.056	0.0224	0.444444	0.232253	0.06704	0.0240005	0.0430395
0.5	0.4	0.7	0.2	0.2	0.14	0.056	0.028	0.444444	0.232253	0.06704	0.0305408	0.0364992
0.6	0.4	0.7	0.2	0.2	0.14	0.056	0.0336	0.444444	0.232253	0.06704	0.0373181	0.0297219
0.7	0.4	0.7	0.2	0.2	0.14	0.056	0.0392	0.444444	0.232253	0.06704	0.0443439	0.0226961
0.8	0.4	0.7	0.2	0.2	0.14	0.056	0.0448	0.444444	0.232253	0.06704	0.0516307	0.0154093
0.9	0.4	0.7	0.2	0.2	0.14	0.056	0.0504	0.444444	0.232253	0.06704	0.0591914	0.00784861
0.1	0.5	0.7	0.2	0.2	0.14	0.07	0.007	0.444444	0.232253	0.0880206	0.00714979	0.0808708
0.2	0.5	0.7	0.2	0.2	0.14	0.07	0.014	0.444444	0.232253	0.0880206	0.0146107	0.0734098
0.3	0.5	0.7	0.2	0.2	0.14	0.07	0.021	0.444444	0.232253	0.0880206	0.0224012	0.0656194
0.4	0.5	0.7	0.2	0.2	0.14	0.07	0.028	0.444444	0.232253	0.0880206	0.0305408	0.0574798
0.5	0.5	0.7	0.2	0.2	0.14	0.07	0.035	0.444444	0.232253	0.0880206	0.0390508	0.0489698
0.6	0.5	0.7	0.2	0.2	0.14	0.07	0.042	0.444444	0.232253	0.0880206	0.0479539	0.0400667
0.7	0.5	0.7	0.2	0.2	0.14	0.07	0.049	0.444444	0.232253	0.0880206	0.0572748	0.0307458
0.8	0.5	0.7	0.2	0.2	0.14	0.07	0.056	0.444444	0.232253	0.0880206	0.06704	0.0209805
0.9	0.5	0.7	0.2	0.2	0.14	0.07	0.063	0.444444	0.232253	0.0880206	0.0772782	0.0107423
0.1	0.6	0.7	0.2	0.2	0.14	0.084	0.0084	0.444444	0.232253	0.111155	0.00861652	0.102538
0.2	0.6	0.7	0.2	0.2	0.14	0.084	0.0168	0.444444	0.232253	0.111155	0.0176863	0.0934685
0.3	0.6	0.7	0.2	0.2	0.14	0.084	0.0252	0.444444	0.232253	0.111155	0.0272417	0.083913
0.4	0.6	0.7	0.2	0.2	0.14	0.084	0.0336	0.444444	0.232253	0.111155	0.0373181	0.0738367
0.5	0.6	0.7	0.2	0.2	0.14	0.084	0.042	0.444444	0.232253	0.111155	0.0479539	0.0632009
0.6	0.6	0.7	0.2	0.2	0.14	0.084	0.0504	0.444444	0.232253	0.111155	0.0591914	0.0519634
0.7	0.6	0.7	0.2	0.2	0.14	0.084	0.0588	0.444444	0.232253	0.111155	0.0710769	0.0400779
0.8	0.6	0.7	0.2	0.2	0.14	0.084	0.0672	0.444444	0.232253	0.111155	0.0836611	0.0274937
0.9	0.6	0.7	0.2	0.2	0.14	0.084	0.0756	0.444444	0.232253	0.111155	0.0969998	0.0141549
0.1	0.7	0.7	0.2	0.2	0.14	0.098	0.0098	0.444444	0.232253	0.136748	0.0100958	0.126652
0.2	0.7	0.7	0.2	0.2	0.14	0.098	0.0196	0.444444	0.232253	0.136748	0.0208158	0.115932
0.3	0.7	0.7	0.2	0.2	0.14	0.098	0.0294	0.444444	0.232253	0.136748	0.0322125	0.104535
0.4	0.7	0.7	0.2	0.2	0.14	0.098	0.0392	0.444444	0.232253	0.136748	0.0443439	0.0924039
0.5	0.7	0.7	0.2	0.2	0.14	0.098	0.049	0.444444	0.232253	0.136748	0.0572748	0.0794731
0.6	0.7	0.7	0.2	0.2	0.14	0.098	0.0588	0.444444	0.232253	0.136748	0.0710769	0.065671
0.7	0.7	0.7	0.2	0.2	0.14	0.098	0.0686	0.444444	0.232253	0.136748	0.0858302	0.0509177
0.8	0.7	0.7	0.2	0.2	0.14	0.098	0.0784	0.444444	0.232253	0.136748	0.101624	0.0351236
0.9	0.7	0.7	0.2	0.2	0.14	0.098	0.0882	0.444444	0.232253	0.136748	0.118559	0.0181886
0.1	0.8	0.7	0.2	0.2	0.14	0.112	0.0112	0.444444	0.232253	0.165161	0.0115879	0.153573
0.2	0.8	0.7	0.2	0.2	0.14	0.112	0.0224	0.444444	0.232253	0.165161	0.0240005	0.14116
0.3	0.8	0.7	0.2	0.2	0.14	0.112	0.0336	0.444444	0.232253	0.165161	0.0373181	0.127843
0.4	0.8	0.7	0.2	0.2	0.14	0.112	0.0448	0.444444	0.232253	0.165161	0.0516307	0.11353
0.5	0.8	0.7	0.2	0.2	0.14	0.112	0.056	0.444444	0.232253	0.165161	0.06704	0.098121
0.6	0.8	0.7	0.2	0.2	0.14	0.112	0.0672	0.444444	0.232253	0.165161	0.0836611	0.0815
0.7	0.8	0.7	0.2	0.2	0.14	0.112	0.0784	0.444444	0.232253	0.165161	0.101624	0.0635368
0.8	0.8	0.7	0.2	0.2	0.14	0.112	0.0896	0.444444	0.232253	0.165161	0.121078	0.0440829
0.9	0.8	0.7	0.2	0.2	0.14	0.112	0.1008	0.444444	0.232253	0.165161	0.142192	0.0229688
0.1	0.9	0.7	0.2	0.2	0.14	0.126	0.0126	0.444444	0.232253	0.196824	0.0130928	0.183732
0.2	0.9	0.7	0.2	0.2	0.14	0.126	0.0252	0.444444	0.232253	0.196824	0.0272417	0.169583
0.3	0.9	0.7	0.2	0.2	0.14	0.126	0.0378	0.444444	0.232253	0.196824	0.0425635	0.154261
0.4	0.9	0.7	0.2	0.2	0.14	0.126	0.0504	0.444444	0.232253	0.196824	0.0591914	0.137633
0.5	0.9	0.7	0.2	0.2	0.14	0.126	0.063	0.444444	0.232253	0.196824	0.0772782	0.119546
0.6	0.9	0.7	0.2	0.2	0.14	0.126	0.0756	0.444444	0.232253	0.196824	0.0969998	0.0998245
0.7	0.9	0.7	0.2	0.2	0.14	0.126	0.0882	0.444444	0.232253	0.196824	0.118559	0.0782651
0.8	0.9	0.7	0.2	0.2	0.14	0.126	0.1008	0.444444	0.232253	0.196824	0.142192	0.0546321
0.9	0.9	0.7	0.2	0.2	0.14	0.126	0.1134	0.444444	0.232253	0.196824	0.168173	0.028651
0.1	0.1	0.1	0.3	0.3	0.03	0.003	0.0003	1.3125	0.0329335	0.00302722	0.00030027	0.00272695
0.2	0.1	0.1	0.3	0.3	0.03	0.003	0.0006	1.3125	0.0329335	0.00302722	0.000601082	0.00242614
0.3	0.1	0.1	0.3	0.3	0.03	0.003	0.0009	1.3125	0.0329335	0.00302722	0.000902436	0.00212478
0.4	0.1	0.1	0.3	0.3	0.03	0.003	0.0012	1.3125	0.0329335	0.00302722	0.00120433	0.00182288
0.5	0.1	0.1	0.3	0.3	0.03	0.003	0.0015	1.3125	0.0329335	0.00302722	0.00150678	0.00152044
0.6	0.1	0.1	0.3	0.3	0.03	0.003	0.0018	1.3125	0.0329335	0.00302722	0.00180977	0.00121745
0.7	0.1	0.1	0.3	0.3	0.03	0.003	0.0021	1.3125	0.0329335	0.00302722	0.0021133	0.000913913
0.8	0.1	0.1	0.3	0.3	0.03	0.003	0.0024	1.3125	0.0329335	0.00302722	0.00241739	0.000609826
0.9	0.1	0.1	0.3	0.3	0.03	0.003	0.0027	1.3125	0.0329335	0.00302722	0.00272203	0.000305189
0.1	0.2	0.1	0.3	0.3	0.03	0.006	0.0006	1.3125	0.0329335	0.00610975	0.000601082	0.00550867
0.2	0.2	0.1	0.3	0.3	0.03	0.006	0.0012	1.3125	0.0329335	0.00610975	0.00120433	0.00490542
0.3	0.2	0.1	0.3	0.3	0.03	0.006	0.0018	1.3125	0.0329335	0.00610975	0.00180977	0.00429999
0.4	0.2	0.1	0.3	0.3	0.03	0.006	0.0024	1.3125	0.0329335	0.00610975	0.00241739	0.00369236
0.5	0.2	0.1	0.3	0.3	0.03	0.006	0.003	1.3125	0.0329335	0.00610975	0.00302722	0.00308254
0.6	0.2	0.1	0.3	0.3	0.03	0.006	0.0036	1.3125	0.0329335	0.00610975	0.00363926	0.0024705
0.7	0.2	0.1	0.3	0.3	0.03	0.006	0.0042	1.3125	0.0329335	0.00610975	0.00425352	0.00185624
0.8	0.2	0.1	0.3	0.3	0.03	0.006	0.0048	1.3125	0.0329335	0.00610975	0.00487002	0.00123974
0.9	0.2	0.1	0.3	0.3	0.03	0.006	0.0054	1.3125	0.0329335	0.00610975	0.00548876	0.000620997
0.1	0.3	0.1	0.3	0.3	0.03	0.009	0.0009	1.3125	0.0329335	0.00924897	0.000902436	0.00834653
0.2	0.3	0.1	0.3	0.3	0.03	0.009	0.0018	1.3125	0.0329335	0.00924897	0.00180977	0.0074392
0.3	0.3	0.1	0.3	0.3	0.03	0.009	0.0027	1.3125	0.0329335	0.00924897	0.00272203	0.00652694
0.4	0.3	0.1	0.3	0.3	0.03	0.009	0.0036	1.3125	0.0329335	0.00924897	0.00363926	0.00560971
0.5	0.3	0.1	0.3	0.3	0.03	0.009	0.0045	1.3125	0.0329335	0.00924897	0.00456149	0.00468748
0.6	0.3	0.1	0.3	0.3	0.03	0.009	0.0054	1.3125	0.0329335	0.00924897	0.00548876	0.00376021
0.7	0.3	0.1	0.3	0.3	0.03	0.009	0.0063	1.3125	0.0329335	0.00924897	0.0064211	0.00282786
0.8	0.3	0.1	0.3	0.3	0.03	0.009	0.0072	1.3125	0.0329335	0.00924897	0.00735856	0.00189041
0.9	0.3	0.1	0.3	0.3	0.03	0.009	0.0081	1.3125	0.0329335	0.00924897	0.00830117	0.000947797
0.1	0.4	0.1	0.3	0.3	0.03	0.012	0.0012	1.3125	0.0329335	0.0124463	0.00120433	0.0112419
0.2	0.4	0.1	0.3	0.3	0.03	0.012	0.0024	1.3125	0.0329335	0.0124463	0.00241739	0.0100289
0.3	0.4	0.1	0.3	0.3	0.03	0.012	0.0036	1.3125	0.0329335	0.0124463	0.00363926	0.00880699
0.4	0.4	0.1	0.3	0.3	0.03	0.012	0.0048	1.3125	0.0329335	0.0124463	0.00487002	0.00757624
0.5	0.4	0.1	0.3	0.3	0.03	0.012	0.006	1.3125	0.0329335	0.0124463	0.00610975	0.0063365
0.6	0.4	0.1	0.3	0.3	0.03	0.012	0.0072	1.3125	0.0329335	0.0124463	0.00735856	0.00508769
0.7	0.4	0.1	0.3	0.3	0.03	0.012	0.0084	1.3125	0.0329335	0.0124463	0.00861652	0.00382973
0.8	0.4	0.1	0.3	0.3	0.03	0.012	0.0096	1.3125	0.0329335	0.0124463	0.00988373	0.00256252
0.9	0.4	0.1	0.3	0.3	0.03	0.012	0.0108	1.3125	0.0329335	0.0124463	0.0111603	0.00128597
0.1	0.5	0.1	0.3	0.3	0.03	0.015	0.0015	1.3125	0.0329335	0.0157031	0.00150678	0.0141963
0.2	0.5	0.1	0.3	0.3	0.03	0.015	0.003	1.3125	0.0329335	0.0157031	0.00302722	0.0126758
0.3	0.5	0.1	0.3	0.3	0.03	0.015	0.0045	1.3125	0.0329335	0.0157031	0.00456149	0.0111416
0.4	0.5	0.1	0.3	0.3	0.03	0.015	0.006	1.3125	0.0329335	0.0157031	0.00610975	0.0095933
0.5	0.5	0.1	0.3	0.3	0.03	0.015	0.0075	1.3125	0.0329335	0.0157031	0.00767219	0.00803086
0.6	0.5	0.1	0.3	0.3	0.03	0.015	0.009	1.3125	0.0329335	0.0157031	0.00924897	0.00645408
0.7	0.5	0.1	0.3	0.3	0.03	0.015	0.0105	1.3125	0.0329335	0.0157031	0.0108403	0.00486279
0.8	0.5	0.1	0.3	0.3	0.03	0.015	0.012	1.3125	0.0329335	0.0157031	0.0124463	0.0032568
0.9	0.5	0.1	0.3	0.3	0.03	0.015	0.0135	1.3125	0.0329335	0.0157031	0.0140671	0.00163593
0.1	0.6	0.1	0.3	0.3	0.03	0.018	0.0018	1.3125	0.0329335	0.0190209	0.00180977	0.0172111
0.2	0.6	0.1	0.3	0.3	0.03	0.018	0.0036	1.3125	0.0329335	0.0190209	0.00363926	0.0153816
0.3	0.6	0.1	0.3	0.3	0.03	0.018	0.0054	1.3125	0.0329335	0.0190209	0.00548876	0.0135321
0.4	0.6	0.1	0.3	0.3	0.03	0.018	0.0072	1.3125	0.0329335	0.0190209	0.00735856	0.0116623
0.5	0.6	0.1	0.3	0.3	0.03	0.018	0.009	1.3125	0.0329335	0.0190209	0.00924897	0.00977188
0.6	0.6	0.1	0.3	0.3	0.03	0.018	0.0108	1.3125	0.0329335	0.0190209	0.0111603	0.00786057
0.7	0.6	0.1	0.3	0.3	0.03	0.018	0.0126	1.3125	0.0329335	0.0190209	0.0130928	0.00592805
0.8	0.6	0.1	0.3	0.3	0.03	0.018	0.0144	1.3125	0.0329335	0.0190209	0.0150469	0.00397399
0.9	0.6	0.1	0.3	0.3	0.03	0.018	0.0162	1.3125	0.0329335	0.0190209	0.0170228	0.00199808
0.1	0.7	0.1	0.3	0.3	0.03	0.021	0.0021	1.3125	0.0329335	0.0224012	0.0021133	0.0202879
0.2	0.7	0.1	0.3	0.3	0.03	0.021	0.0042	1.3125	0.0329335	0.0224012	0.00425352	0.0181477
0.3	0.7	0.1	0.3	0.3	0.03	0.021	0.0063	1.3125	0.0329335	0.0224012	0.0064211	0.0159801
0.4	0.7	0.1	0.3	0.3	0.03	0.021	0.0084	1.3125	0.0329335	0.0224012	0.00861652	0.0137847
0.5	0.7	0.1	0.3	0.3	0.03	0.021	0.0105	1.3125	0.0329335	0.0224012	0.0108403	0.0115609
0.6	0.7	0.1	0.3	0.3	0.03	0.021	0.0126	1.3125	0.0329335	0.0224012	0.0130928	0.00930838
0.7	0.7	0.1	0.3	0.3	0.03	0.021	0.0147	1.3125	0.0329335	0.0224012	0.0153747	0.00702653
0.8	0.7	0.1	0.3	0.3	0.03	0.021	0.0168	1.3125	0.0329335	0.0224012	0.0176863	0.00471487
0.9	0.7	0.1	0.3	0.3	0.03	0.021	0.0189	1.3125	0.0329335	0.0224012	0.0200283	0.00237287
0.1	0.8	0.1	0.3	0.3	0.03	0.024	0.0024	1.3125	0.0329335	0.0258456	0.00241739	0.0234282
0.2	0.8	0.1	0.3	0.3	0.03	0.024	0.0048	1.3125	0.0329335	0.0258456	0.00487002	0.0209756
0.3	0.8	0.1	0.3	0.3	0.03	0.024	0.0072	1.3125	0.0329335	0.0258456	0.00735856	0.0184871
0.4	0.8	0.1	0.3	0.3	0.03	0.024	0.0096	1.3125	0.0329335	0.0258456	0.00988373	0.0159619
0.5	0.8	0.1	0.3	0.3	0.03	0.024	0.012	1.3125	0.0329335	0.0258456	0.0124463	0.0133994
0.6	0.8	0.1	0.3	0.3	0.03	0.024	0.0144	1.3125	0.0329335	0.0258456	0.0150469	0.0107988
0.7	0.8	0.1	0.3	0.3	0.03	0.024	0.0168	1.3125	0.0329335	0.0258456	0.0176863	0.00815932
0.8	0.8	0.1	0.3	0.3	0.03	0.024	0.0192	1.3125	0.0329335	0.0258456	0.0203654	0.00548024
0.9	0.8	0.1	0.3	0.3	0.03	0.024	0.0216	1.3125	0.0329335	0.0258456	0.0230849	0.00276074
0.1	0.9	0.1	0.3	0.3	0.03	0.027	0.0027	1.3125	0.0329335	0.0293558	0.00272203	0.0266338
0.2	0.9	0.1	0.3	0.3	0.03	0.027	0.0054	1.3125	0.0329335	0.0293558	0.00548876	0.0238671
0.3	0.9	0.1	0.3	0.3	0.03	0.027	0.0081	1.3125	0.0329335	0.0293558	0.00830117	0.0210547
0.4	0.9	0.1	0.3	0.3	0.03	0.027	0.0108	1.3125	0.0329335	0.0293558	0.0111603	0.0181956
0.5	0.9	0.1	0.3	0.3	0.03	0.027	0.0135	1.3125	0.0329335	0.0293558	0.0140671	0.0152887
0.6	0.9	0.1	0.3	0.3	0.03	0.027	0.0162	1.3125	0.0329335	0.0293558	0.0170228	0.0123331
0.7	0.9	0.1	0.3	0.3	0.03	0.027	0.0189	1.3125	0.0329335	0.0293558	0.0200283	0.00932751
0.8	0.9	0.1	0.3	0.3	0.03	0.027	0.0216	1.3125	0.0329335	0.0293558	0.0230849	0.00627094
0.9	0.9	0.1	0.3	0.3	0.03	0.027	0.0243	1.3125	0.0329335	0.0293558	0.0261937	0.00316216
0.1	0.1	0.2	0.3	0.3	0.06	0.006	0.0006	1.3125	0.0728306	0.00610975	0.000601082	0.00550867
0.2	0.1	0.2	0.3	0.3	0.06	0.006	0.0012	1.3125	0.0728306	0.00610975	0.00120433	0.00490542
0.3	0.1	0.2	0.3	0.3	0.06	0.006	0.0018	1.3125	0.0728306	0.00610975	0.00180977	0.00429999
0.4	0.1	0.2	0.3	0.3	0.06	0.006	0.0024	1.3125	0.0728306	0.00610975	0.00241739	0.00369236
0.5	0.1	0.2	0.3	0.3	0.06	0.006	0.003	1.3125	0.0728306	0.00610975	0.00302722	0.00308254
0.6	0.1	0.2	0.3	0.3	0.06	0.006	0.0036	1.3125	0.0728306	0.00610975	0.00363926	0.0024705
0.7	0.1	0.2	0.3	0.3	0.06	0.006	0.0042	1.3125	0.0728306	0.00610975	0.00425352	0.00185624
0.8	0.1	0.2	0.3	0.3	0.06	0.006	0.0048	1.3125	0.0728306	0.00610975	0.00487002	0.00123974
0.9	0.1	0.2	0.3	0.3	0.06	0.006	0.0054	1.3125	0.0728306	0.00610975	0.00548876	0.000620997
0.1	0.2	0.2	0.3	0.3	0.06	0.012	0.0012	1.3125	0.0728306	0.0124463	0.00120433	0.0112419
0.2	0.2	0.2	0.3	0.3	0.06	0.012	0.0024	1.3125	0.0728306	0.0124463	0.00241739	0.0100289
0.3	0.2	0.2	0.3	0.3	0.06	0.012	0.0036	1.3125	0.0728306	0.0124463	0.00363926	0.00880699
0.4	0.2	0.2	0.3	0.3	0.06	0.012	0.0048	1.3125	0.0728306	0.0124463	0.00487002	0.00757624
0.5	0.2	0.2	0.3	0.3	0.06	0.012	0.006	1.3125	0.0728306	0.0124463	0.00610975	0.0063365
0.6	0.2	0.2	0.3	0.3	0.06	0.012	0.0072	1.3125	0.0728306	0.0124463	0.00735856	0.00508769
0.7	0.2	0.2	0.3	0.3	0.06	0.012	0.0084	1.3125	0.0728306	0.0124463	0.00861652	0.00382973
0.8	0.2	0.2	0.3	0.3	0.06	0.012	0.0096	1.3125	0.0728306	0.0124463	0.00988373	0.00256252
0.9	0.2	0.2	0.3	0.3	0.06	0.012	0.0108	1.3125	0.0728306	0.0124463	0.0111603	0.00128597
0.1	0.3	0.2	0.3	0.3	0.06	0.018	0.0018	1.3125	0.0728306	0.0190209	0.00180977	0.0172111
0.2	0.3	0.2	0.3	0.3	0.06	0.018	0.0036	1.3125	0.0728306	0.0190209	0.00363926	0.0153816
0.3	0.3	0.2	0.3	0.3	0.06	0.018	0.0054	1.3125	0.0728306	0.0190209	0.00548876	0.0135321
0.4	0.3	0.2	0.3	0.3	0.06	0.018	0.0072	1.3125	0.0728306	0.0190209	0.00735856	0.0116623
0.5	0.3	0.2	0.3	0.3	0.06	0.018	0.009	1.3125	0.0728306	0.0190209	0.00924897	0.00977188
0.6	0.3	0.2	0.3	0.3	0.06	0.018	0.0108	1.3125	0.0728306	0.0190209	0.0111603	0.00786057
0.7	0.3	0.2	0.3	0.3	0.06	0.018	0.0126	1.3125	0.0728306	0.0190209	0.0130928	0.00592805
0.8	0.3	0.2	0.3	0.3	0.06	0.018	0.0144	1.3125	0.0728306	0.0190209	0.0150469	0.00397399
0.9	0.3	0.2	0.3	0.3	0.06	0.018	0.0162	1.3125	0.0728306	0.0190209	0.0170228	0.00199808
0.1	0.4	0.2	0.3	0.3	0.06	0.024	0.0024	1.3125	0.0728306	0.0258456	0.00241739	0.0234282
0.2	0.4	0.2	0.3	0.3	0.06	0.024	0.0048	1.3125	0.0728306	0.0258456	0.00487002	0.0209756
0.3	0.4	0.2	0.3	0.3	0.06	0.024	0.0072	1.3125	0.0728306	0.0258456	0.00735856	0.0184871
0.4	0.4	0.2	0.3	0.3	0.06	0.024	0.0096	1.3125	0.0728306	0.0258456	0.00988373	0.0159619
0.5	0.4	0.2	0.3	0.3	0.06	0.024	0.012	1.3125	0.0728306	0.0258456	0.0124463	0.0133994
0.6	0.4	0.2	0.3	0.3	0.06	0.024	0.0144	1.3125	0.0728306	0.0258456	0.0150469	0.0107988
0.7	0.4	0.2	0.3	0.3	0.06	0.024	0.0168	1.3125	0.0728306	0.0258456	0.0176863	0.00815932
0.8	0.4	0.2	0.3	0.3	0.06	0.024	0.0192	1.3125	0.0728306	0.0258456	0.0203654	0.00548024
0.9	0.4	0.2	0.3	0.3	0.06	0.024	0.0216	1.3125	0.0728306	0.0258456	0.0230849	0.00276074
0.1	0.5	0.2	0.3	0.3	0.06	0.03	0.003	1.3125	0.0728306	0.0329335	0.00302722	0.0299062
0.2	0.5	0.2	0.3	0.3	0.06	0.03	0.006	1.3125	0.0728306	0.0329335	0.00610975	0.0268237
0.3	0.5	0.2	0.3	0.3	0.06	0.03	0.009	1.3125	0.0728306	0.0329335	0.00924897	0.0236845
0.4	0.5	0.2	0.3	0.3	0.06	0.03	0.012	1.3125	0.0728306	0.0329335	0.0124463	0.0204872
0.5	0.5	0.2	0.3	0.3	0.06	0.03	0.015	1.3125	0.0728306	0.0329335	0.0157031	0.0172304
0.6	0.5	0.2	0.3	0.3	0.06	0.03	0.018	1.3125	0.0728306	0.0329335	0.0190209	0.0139126
0.7	0.5	0.2	0.3	0.3	0.06	0.03	0.021	1.3125	0.0728306	0.0329335	0.0224012	0.0105323
0.8	0.5	0.2	0.3	0.3	0.06	0.03	0.024	1.3125	0.0728306	0.0329335	0.0258456	0.00708782
0.9	0.5	0.2	0.3	0.3	0.06	0.03	0.027	1.3125	0.0728306	0.0329335	0.0293558	0.00357763
0.1	0.6	0.2	0.3	0.3	0.06	0.036	0.0036	1.3125	0.0728306	0.040298	0.00363926	0.0366588
0.2	0.6	0.2	0.3	0.3	0.06	0.036	0.0072	1.3125	0.0728306	0.040298	0.00735856	0.0329394
0.3	0.6	0.2	0.3	0.3	0.06	0.036	0.0108	1.3125	0.0728306	0.040298	0.0111603	0.0291377
0.4	0.6	0.2	0.3	0.3	0.06	0.036	0.0144	1.3125	0.0728306	0.040298	0.0150469	0.0252511
0.5	0.6	0.2	0.3	0.3	0.06	0.036	0.018	1.3125	0.0728306	0.040298	0.0190209	0.0212772
0.6	0.6	0.2	0.3	0.3	0.06	0.036	0.0216	1.3125	0.0728306	0.040298	0.0230849	0.0172131
0.7	0.6	0.2	0.3	0.3	0.06	0.036	0.0252	1.3125	0.0728306	0.040298	0.0272417	0.0130563
0.8	0.6	0.2	0.3	0.3	0.06	0.036	0.0288	1.3125	0.0728306	0.040298	0.0314942	0.00880381
0.9	0.6	0.2	0.3	0.3	0.06	0.036	0.0324	1.3125	0.0728306	0.040298	0.0358453	0.00445274
0.1	0.7	0.2	0.3	0.3	0.06	0.042	0.0042	1.3125	0.0728306	0.0479539	0.00425352	0.0437004
0.2	0.7	0.2	0.3	0.3	0.06	0.042	0.0084	1.3125	0.0728306	0.0479539	0.00861652	0.0393374
0.3	0.7	0.2	0.3	0.3	0.06	0.042	0.0126	1.3125	0.0728306	0.0479539	0.0130928	0.0348611
0.4	0.7	0.2	0.3	0.3	0.06	0.042	0.0168	1.3125	0.0728306	0.0479539	0.0176863	0.0302676
0.5	0.7	0.2	0.3	0.3	0.06	0.042	0.021	1.3125	0.0728306	0.0479539	0.0224012	0.0255527
0.6	0.7	0.2	0.3	0.3	0.06	0.042	0.0252	1.3125	0.0728306	0.0479539	0.0272417	0.0207122
0.7	0.7	0.2	0.3	0.3	0.06	0.042	0.0294	1.3125	0.0728306	0.0479539	0.0322125	0.0157414
0.8	0.7	0.2	0.3	0.3	0.06	0.042	0.0336	1.3125	0.0728306	0.0479539	0.0373181	0.0106358
0.9	0.7	0.2	0.3	0.3	0.06	0.042	0.0378	1.3125	0.0728306	0.0479539	0.0425635	0.0053904
0.1	0.8	0.2	0.3	0.3	0.06	0.048	0.0048	1.3125	0.0728306	0.0559167	0.00487002	0.0510467
0.2	0.8	0.2	0.3	0.3	0.06	0.048	0.0096	1.3125	0.0728306	0.0559167	0.00988373	0.0460329
0.3	0.8	0.2	0.3	0.3	0.06	0.048	0.0144	1.3125	0.0728306	0.0559167	0.0150469	0.0408698
0.4	0.8	0.2	0.3	0.3	0.06	0.048	0.0192	1.3125	0.0728306	0.0559167	0.0203654	0.0355513
0.5	0.8	0.2	0.3	0.3	0.06	0.048	0.024	1.3125	0.0728306	0.0559167	0.0258456	0.030071
0.6	0.8	0.2	0.3	0.3	0.06	0.048	0.0288	1.3125	0.0728306	0.0559167	0.0314942	0.0244225
0.7	0.8	0.2	0.3	0.3	0.06	0.048	0.0336	1.3125	0.0728306	0.0559167	0.0373181	0.0185986
0.8	0.8	0.2	0.3	0.3	0.06	0.048	0.0384	1.3125	0.0728306	0.0559167	0.0433246	0.0125921
0.9	0.8	0.2	0.3	0.3	0.06	0.048	0.0432	1.3125	0.0728306	0.0559167	0.0495214	0.00639529
0.1	0.9	0.2	0.3	0.3	0.06	0.054	0.0054	1.3125	0.0728306	0.064203	0.00548876	0.0587142
0.2	0.9	0.2	0.3	0.3	0.06	0.054	0.0108	1.3125	0.0728306	0.064203	0.0111603	0.0530427
0.3	0.9	0.2	0.3	0.3	0.06	0.054	0.0162	1.3125	0.0728306	0.064203	0.0170228	0.0471802
0.4	0.9	0.2	0.3	0.3	0.06	0.054	0.0216	1.3125	0.0728306	0.064203	0.0230849	0.0411181
0.5	0.9	0.2	0.3	0.3	0.06	0.054	0.027	1.3125	0.0728306	0.064203	0.0293558	0.0348472
0.6	0.9	0.2	0.3	0.3	0.06	0.054	0.0324	1.3125	0.0728306	0.064203	0.0358453	0.0283577
0.7	0.9	0.2	0.3	0.3	0.06	0.054	0.0378	1.3125	0.0728306	0.064203	0.0425635	0.0216395
0.8	0.9	0.2	0.3	0.3	0.06	0.054	0.0432	1.3125	0.0728306	0.064203	0.0495214	0.0146816
0.9	0.9	0.2	0.3	0.3	0.06	0.054	0.0486	1.3125	0.0728306	0.064203	0.0567305	0.00747252
0.1	0.1	0.3	0.3	0.3	0.09	0.009	0.0009	1.3125	0.121802	0.00924897	0.000902436	0.00834653
0.2	0.1	0.3	0.3	0.3	0.09	0.009	0.0018	1.3125	0.121802	0.00924897	0.00180977	0.0074392
0.3	0.1	0.3	0.3	0.3	0.09	0.009	0.0027	1.3125	0.121802	0.00924897	0.00272203	0.00652694
0.4	0.1	0.3	0.3	0.3	0.09	0.009	0.0036	1.3125	0.121802	0.00924897	0.00363926	0.00560971
0.5	0.1	0.3	0.3	0.3	0.09	0.009	0.0045	1.3125	0.121802	0.00924897	0.00456149	0.00468748
0.6	0.1	0.3	0.3	0.3	0.09	0.009	0.0054	1.3125	0.121802	0.00924897	0.00548876	0.00376021
0.7	0.1	0.3	0.3	0.3	0.09	0.009	0.0063	1.3125	0.121802	0.00924897	0.0064211	0.00282786
0.8	0.1	0.3	0.3	0.3	0.09	0.009	0.0072	1.3125	0.121802	0.00924897	0.00735856	0.00189041
0.9	0.1	0.3	0.3	0.3	0.09	0.009	0.0081	1.3125	0.121802	0.00924897	0.00830117	0.000947797
0.1	0.2	0.3	0.3	0.3	0.09	0.018	0.0018	1.3125	0.121802	0.0190209	0.00180977	0.0172111
0.2	0.2	0.3	0.3	0.3	0.09	0.018	0.0036	1.3125	0.121802	0.0190209	0.00363926	0.0153816
0.3	0.2	0.3	0.3	0.3	0.09	0.018	0.0054	1.3125	0.121802	0.0190209	0.00548876	0.0135321
0.4	0.2	0.3	0.3	0.3	0.09	0.018	0.0072	1.3125	0.121802	0.0190209	0.00735856	0.0116623
0.5	0.2	0.3	0.3	0.3	0.09	0.018	0.009	1.3125	0.121802	0.0190209	0.00924897	0.00977188
0.6	0.2	0.3	0.3	0.3	0.09	0.018	0.0108	1.3125	0.121802	0.0190209	0.0111603	0.00786057
0.7	0.2	0.3	0.3	0.3	0.09	0.018	0.0126	1.3125	0.121802	0.0190209	0.0130928	0.00592805
0.8	0.2	0.3	0.3	0.3	0.09	0.018	0.0144	1.3125	0.121802	0.0190209	0.0150469	0.00397399
0.9	0.2	0.3	0.3	0.3	0.09	0.018	0.0162	1.3125	0.121802	0.0190209	0.0170228	0.00199808
0.1	0.3	0.3	0.3	0.3	0.09	0.027	0.0027	1.3125	0.121802	0.0293558	0.00272203	0.0266338
0.2	0.3	0.3	0.3	0.3	0.09	0.027	0.0054	1.3125	0.121802	0.0293558	0.00548876	0.0238671
0.3	0.3	0.3	0.3	0.3	0.09	0.027	0.0081	1.3125	0.121802	0.0293558	0.00830117	0.0210547
0.4	0.3	0.3	0.3	0.3	0.09	0.027	0.0108	1.3125	0.121802	0.0293558	0.0111603	0.0181956
0.5	0.3	0.3	0.3	0.3	0.09	0.027	0.0135	1.3125	0.121802	0.0293558	0.0140671	0.0152887
0.6	0.3	0.3	0.3	0.3	0.09	0.027	0.0162	1.3125	0.121802	0.0293558	0.0170228	0.0123331
0.7	0.3	0.3	0.3	0.3	0.09	0.027	0.0189	1.3125	0.121802	0.0293558	0.0200283	0.00932751
0.8	0.3	0.3	0.3	0.3	0.09	0.027	0.0216	1.3125	0.121802	0.0293558	0.0230849	0.00627094
0.9	0.3	0.3	0.3	0.3	0.09	0.027	0.0243	1.3125	0.121802	0.0293558	0.0261937	0.00316216
0.1	0.4	0.3	0.3	0.3	0.09	0.036	0.0036	1.3125	0.121802	0.040298	0.00363926	0.0366588
0.2	0.4	0.3	0.3	0.3	0.09	0.036	0.0072	1.3125	0.121802	0.040298	0.00735856	0.0329394
0.3	0.4	0.3	0.3	0.3	0.09	0.036	0.0108	1.3125	0.121802	0.040298	0.0111603	0.0291377
0.4	0.4	0.3	0.3	0.3	0.09	0.036	0.0144	1.3125	0.121802	0.040298	0.0150469	0.0252511
0.5	0.4	0.3	0.3	0.3	0.09	0.036	0.018	1.3125	0.121802	0.040298	0.0190209	0.0212772
0.6	0.4	0.3	0.3	0.3	0.09	0.036	0.0216	1.3125	0.121802	0.040298	0.0230849	0.0172131
0.7	0.4	0.3	0.3	0.3	0.09	0.036	0.0252	1.3125	0.121802	0.040298	0.0272417	0.0130563
0.8	0.4	0.3	0.3	0.3	0.09	0.036	0.0288	1.3125	0.121802	0.040298	0.0314942	0.00880381
0.9	0.4	0.3	0.3	0.3	0.09	0.036	0.0324	1.3125	0.121802	0.040298	0.0358453	0.00445274
0.1	0.5	0.3	0.3	0.3	0.09	0.045	0.0045	1.3125	0.121802	0.0518959	0.00456149	0.0473344
0.2	0.5	0.3	0.3	0.3	0.09	0.045	0.009	1.3125	0.121802	0.0518959	0.00924897	0.0426469
0.3	0.5	0.3	0.3	0.3	0.09	0.045	0.0135	1.3125	0.121802	0.0518959	0.0140671	0.0378288
0.4	0.5	0.3	0.3	0.3	0.09	0.045	0.018	1.3125	0.121802	0.0518959	0.0190209	0.0328751
0.5	0.5	0.3	0.3	0.3	0.09	0.045	0.0225	1.3125	0.121802	0.0518959	0.0241153	0.0277806
0.6	0.5	0.3	0.3	0.3	0.09	0.045	0.027	1.3125	0.121802	0.0518959	0.0293558	0.0225401
0.7	0.5	0.3	0.3	0.3	0.09	0.045	0.0315	1.3125	0.121802	0.0518959	0.0347481	0.0171478
0.8	0.5	0.3	0.3	0.3	0.09	0.045	0.036	1.3125	0.121802	0.0518959	0.040298	0.0115979
0.9	0.5	0.3	0.3	0.3	0.09	0.045	0.0405	1.3125	0.121802	0.0518959	0.0460118	0.00588413
0.1	0.6	0.3	0.3	0.3	0.09	0.054	0.0054	1.3125	0.121802	0.064203	0.00548876	0.0587142
0.2	0.6	0.3	0.3	0.3	0.09	0.054	0.0108	1.3125	0.121802	0.064203	0.0111603	0.0530427
0.3	0.6	0.3	0.3	0.3	0.09	0.054	0.0162	1.3125	0.121802	0.064203	0.0170228	0.0471802
0.4	0.6	0.3	0.3	0.3	0.09	0.054	0.0216	1.3125	0.121802	0.064203	0.0230849	0.0411181
0.5	0.6	0.3	0.3	0.3	0.09	0.054	0.027	1.3125	0.121802	0.064203	0.0293558	0.0348472
0.6	0.6	0.3	0.3	0.3	0.09	0.054	0.0324	1.3125	0.121802	0.064203	0.0358453	0.0283577
0.7	0.6	0.3	0.3	0.3	0.09	0.054	0.0378	1.3125	0.121802	0.064203	0.0425635	0.0216395
0.8	0.6	0.3	0.3	0.3	0.09	0.054	0.0432	1.3125	0.121802	0.064203	0.0495214	0.0146816
0.9	0.6	0.3	0.3	0.3	0.09	0.054	0.0486	1.3125	0.121802	0.064203	0.0567305	0.00747252
0.1	0.7	0.3	0.3	0.3	0.09	0.063	0.0063	1.3125	0.121802	0.0772782	0.0064211	0.0708571
0.2	0.7	0.3	0.3	0.3	0.09	0.063	0.0126	1.3125	0.121802	0.0772782	0.0130928	0.0641854
0.3	0.7	0.3	0.3	0.3	0.09	0.063	0.0189	1.3125	0.121802	0.0772782	0.0200283	0.0572499
0.4	0.7	0.3	0.3	0.3	0.09	0.063	0.0252	1.3125	0.121802	0.0772782	0.0272417	0.0500365
0.5	0.7	0.3	0.3	0.3	0.09	0.063	0.0315	1.3125	0.121802	0.0772782	0.0347481	0.0425302
0.6	0.7	0.3	0.3	0.3	0.09	0.063	0.0378	1.3125	0.121802	0.0772782	0.0425635	0.0347148
0.7	0.7	0.3	0.3	0.3	0.09	0.063	0.0441	1.3125	0.121802	0.0772782	0.0507051	0.0265731
0.8	0.7	0.3	0.3	0.3	0.09	0.063	0.0504	1.3125	0.121802	0.0772782	0.0591914	0.0180868
0.9	0.7	0.3	0.3	0.3	0.09	0.063	0.0567	1.3125	0.121802	0.0772782	0.0680421	0.00923619
0.1	0.8	0.3	0.3	0.3	0.09	0.072	0.0072	1.3125	0.121802	0.091187	0.00735856	0.0838284
0.2	0.8	0.3	0.3	0.3	0.09	0.072	0.0144	1.3125	0.121802	0.091187	0.0150469	0.0761401
0.3	0.8	0.3	0.3	0.3	0.09	0.072	0.0216	1.3125	0.121802	0.091187	0.0230849	0.0681021
0.4	0.8	0.3	0.3	0.3	0.09	0.072	0.0288	1.3125	0.121802	0.091187	0.0314942	0.0596928
0.5	0.8	0.3	0.3	0.3	0.09	0.072	0.036	1.3125	0.121802	0.091187	0.040298	0.050889
0.6	0.8	0.3	0.3	0.3	0.09	0.072	0.0432	1.3125	0.121802	0.091187	0.0495214	0.0416656
0.7	0.8	0.3	0.3	0.3	0.09	0.072	0.0504	1.3125	0.121802	0.091187	0.0591914	0.0319956
0.8	0.8	0.3	0.3	0.3	0.09	0.072	0.0576	1.3125	0.121802	0.091187	0.0693374	0.0218496
0.9	0.8	0.3	0.3	0.3	0.09	0.072	0.0648	1.3125	0.121802	0.091187	0.0799911	0.0111959
0.1	0.9	0.3	0.3	0.3	0.09	0.081	0.0081	1.3125	0.121802	0.106002	0.00830117	0.0977004
0.2	0.9	0.3	0.3	0.3	0.09	0.081	0.0162	1.3125	0.121802	0.106002	0.0170228	0.0889789
0.3	0.9	0.3	0.3	0.3	0.09	0.081	0.0243	1.3125	0.121802	0.106002	0.0261937	0.079808
0.4	0.9	0.3	0.3	0.3	0.09	0.081	0.0324	1.3125	0.121802	0.106002	0.0358453	0.0701563
0.5	0.9	0.3	0.3	0.3	0.09	0.081	0.0405	1.3125	0.121802	0.106002	0.0460118	0.0599898
0.6	0.9	0.3	0.3	0.3	0.09	0.081	0.0486	1.3125	0.121802	0.106002	0.0567305	0.0492712
0.7	0.9	0.3	0.3	0.3	0.09	0.081	0.0567	1.3125	0.121802	0.106002	0.0680421	0.0379596
0.8	0.9	0.3	0.3	0.3	0.09	0.081	0.0648	1.3125	0.121802	0.106002	0.0799911	0.0260105
0.9	0.9	0.3	0.3	0.3	0.09	0.081	0.0729	1.3125	0.121802	0.106002	0.0926264	0.0133752
0.1	0.1	0.4	0.3	0.3	0.12	0.012	0.0012	1.3125	0.182825	0.0124463	0.00120433	0.0112419
0.2	0.1	0.4	0.3	0.3	0.12	0.012	0.0024	1.3125	0.182825	0.0124463	0.00241739	0.0100289
0.3	0.1	0.4	0.3	0.3	0.12	0.012	0.0036	1.3125	0.182825	0.0124463	0.00363926	0.00880699
0.4	0.1	0.4	0.3	0.3	0.12	0.012	0.0048	1.3125	0.182825	0.0124463	0.00487002	0.00757624
0.5	0.1	0.4	0.3	0.3	0.12	0.012	0.006	1.3125	0.182825	0.0124463	0.00610975	0.0063365
0.6	0.1	0.4	0.3	0.3	0.12	0.012	0.0072	1.3125	0.182825	0.0124463	0.00735856	0.00508769
0.7	0.1	0.4	0.3	0.3	0.12	0.012	0.0084	1.3125	0.182825	0.0124463	0.00861652	0.00382973
0.8	0.1	0.4	0.3	0.3	0.12	0.012	0.0096	1.3125	0.182825	0.0124463	0.00988373	0.00256252
0.9	0.1	0.4	0.3	0.3	0.12	0.012	0.0108	1.3125	0.182825	0.0124463	0.0111603	0.00128597
0.1	0.2	0.4	0.3	0.3	0.12	0.024	0.0024	1.3125	0.182825	0.0258456	0.00241739	0.0234282
0.2	0.2	0.4	0.3	0.3	0.12	0.024	0.0048	1.3125	0.182825	0.0258456	0.00487002	0.0209756
0.3	0.2	0.4	0.3	0.3	0.12	0.024	0.0072	1.3125	0.182825	0.0258456	0.00735856	0.0184871
0.4	0.2	0.4	0.3	0.3	0.12	0.024	0.0096	1.3125	0.182825	0.0258456	0.00988373	0.0159619
0.5	0.2	0.4	0.3	0.3	0.12	0.024	0.012	1.3125	0.182825	0.0258456	0.0124463	0.0133994
0.6	0.2	0.4	0.3	0.3	0.12	0.024	0.0144	1.3125	0.182825	0.0258456	0.0150469	0.0107988
0.7	0.2	0.4	0.3	0.3	0.12	0.024	0.0168	1.3125	0.182825	0.0258456	0.0176863	0.00815932
0.8	0.2	0.4	0.3	0.3	0.12	0.024	0.0192	1.3125	0.182825	0.0258456	0.0203654	0.00548024
0.9	0.2	0.4	0.3	0.3	0.12	0.024	0.0216	1.3125	0.182825	0.0258456	0.0230849	0.00276074
0.1	0.3	0.4	0.3	0.3	0.12	0.036	0.0036	1.3125	0.182825	0.040298	0.00363926	0.0366588
0.2	0.3	0.4	0.3	0.3	0.12	0.036	0.0072	1.3125	0.182825	0.040298	0.00735856	0.0329394
0.3	0.3	0.4	0.3	0.3	0.12	0.036	0.0108	1.3125	0.182825	0.040298	0.0111603	0.0291377
0.4	0.3	0.4	0.3	0.3	0.12	0.036	0.0144	1.3125	0.182825	0.040298	0.0150469	0.0252511
0.5	0.3	0.4	0.3	0.3	0.12	0.036	0.018	1.3125	0.182825	0.040298	0.0190209	0.0212772
0.6	0.3	0.4	0.3	0.3	0.12	0.036	0.0216	1.3125	0.182825	0.040298	0.0230849	0.0172131
0.7	0.3	0.4	0.3	0.3	0.12	0.036	0.0252	1.3125	0.182825	0.040298	0.0272417	0.0130563
0.8	0.3	0.4	0.3	0.3	0.12	0.036	0.0288	1.3125	0.182825	0.040298	0.0314942	0.00880381
0.9	0.3	0.4	0.3	0.3	0.12	0.036	0.0324	1.3125	0.182825	0.040298	0.0358453	0.00445274
0.1	0.4	0.4	0.3	0.3	0.12	0.048	0.0048	1.3125	0.182825	0.0559167	0.00487002	0.0510467
0.2	0.4	0.4	0.3	0.3	0.12	0.048	0.0096	1.3125	0.182825	0.0559167	0.00988373	0.0460329
0.3	0.4	0.4	0.3	0.3	0.12	0.048	0.0144	1.3125	0.182825	0.0559167	0.0150469	0.0408698
0.4	0.4	0.4	0.3	0.3	0.12	0.048	0.0192	1.3125	0.182825	0.0559167	0.0203654	0.0355513
0.5	0.4	0.4	0.3	0.3	0.12	0.048	0.024	1.3125	0.182825	0.0559167	0.0258456	0.030071
0.6	0.4	0.4	0.3	0.3	0.12	0.048	0.0288	1.3125	0.182825	0.0559167	0.0314942	0.0244225
0.7	0.4	0.4	0.3	0.3	0.12	0.048	0.0336	1.3125	0.182825	0.0559167	0.0373181	0.0185986
0.8	0.4	0.4	0.3	0.3	0.12	0.048	0.0384	1.3125	0.182825	0.0559167	0.0433246	0.0125921
0.9	0.4	0.4	0.3	0.3	0.12	0.048	0.0432	1.3125	0.182825	0.0559167	0.0495214	0.00639529
0.1	0.5	0.4	0.3	0.3	0.12	0.06	0.006	1.3125	0.182825	0.0728306	0.00610975	0.0667208
0.2	0.5	0.4	0.3	0.3	0.12	0.06	0.012	1.3125	0.182825	0.0728306	0.0124463	0.0603843
0.3	0.5	0.4	0.3	0.3	0.12	0.06	0.018	1.3125	0.182825	0.0728306	0.0190209	0.0538097
0.4	0.5	0.4	0.3	0.3	0.12	0.06	0.024	1.3125	0.182825	0.0728306	0.0258456	0.0469849
0.5	0.5	0.4	0.3	0.3	0.12	0.06	0.03	1.3125	0.182825	0.0728306	0.0329335	0.0398971
0.6	0.5	0.4	0.3	0.3	0.12	0.06	0.036	1.3125	0.182825	0.0728306	0.040298	0.0325326
0.7	0.5	0.4	0.3	0.3	0.12	0.06	0.042	1.3125	0.182825	0.0728306	0.0479539	0.0248767
0.8	0.5	0.4	0.3	0.3	0.12	0.06	0.048	1.3125	0.182825	0.0728306	0.0559167	0.0169139
0.9	0.5	0.4	0.3	0.3	0.12	0.06	0.054	1.3125	0.182825	0.0728306	0.064203	0.0086276
0.1	0.6	0.4	0.3	0.3	0.12	0.072	0.0072	1.3125	0.182825	0.091187	0.00735856	0.0838284
0.2	0.6	0.4	0.3	0.3	0.12	0.072	0.0144	1.3125	0.182825	0.091187	0.0150469	0.0761401
0.3	0.6	0.4	0.3	0.3	0.12	0.072	0.0216	1.3125	0.182825	0.091187	0.0230849	0.0681021
0.4	0.6	0.4	0.3	0.3	0.12	0.072	0.0288	1.3125	0.182825	0.091187	0.0314942	0.0596928
0.5	0.6	0.4	0.3	0.3	0.12	0.072	0.036	1.3125	0.182825	0.091187	0.040298	0.050889
0.6	0.6	0.4	0.3	0.3	0.12	0.072	0.0432	1.3125	0.182825	0.091187	0.0495214	0.0416656
0.7	0.6	0.4	0.3	0.3	0.12	0.072	0.0504	1.3125	0.182825	0.091187	0.0591914	0.0319956
0.8	0.6	0.4	0.3	0.3	0.12	0.072	0.0576	1.3125	0.182825	0.091187	0.0693374	0.0218496
0.9	0.6	0.4	0.3	0.3	0.12	0.072	0.0648	1.3125	0.182825	0.091187	0.0799911	0.0111959
0.1	0.7	0.4	0.3	0.3	0.12	0.084	0.0084	1.3125	0.182825	0.111155	0.00861652	0.102538
0.2	0.7	0.4	0.3	0.3	0.12	0.084	0.0168	1.3125	0.182825	0.111155	0.0176863	0.0934685
0.3	0.7	0.4	0.3	0.3	0.12	0.084	0.0252	1.3125	0.182825	0.111155	0.0272417	0.083913
0.4	0.7	0.4	0.3	0.3	0.12	0.084	0.0336	1.3125	0.182825	0.111155	0.0373181	0.0738367
0.5	0.7	0.4	0.3	0.3	0.12	0.084	0.042	1.3125	0.182825	0.111155	0.0479539	0.0632009
0.6	0.7	0.4	0.3	0.3	0.12	0.084	0.0504	1.3125	0.182825	0.111155	0.0591914	0.0519634
0.7	0.7	0.4	0.3	0.3	0.12	0.084	0.0588	1.3125	0.182825	0.111155	0.0710769	0.0400779
0.8	0.7	0.4	0.3	0.3	0.12	0.084	0.0672	1.3125	0.182825	0.111155	0.0836611	0.0274937
0.9	0.7	0.4	0.3	0.3	0.12	0.084	0.0756	1.3125	0.182825	0.111155	0.0969998	0.0141549
0.1	0.8	0.4	0.3	0.3	0.12	0.096	0.0096	1.3125	0.182825	0.132928	0.00988373	0.123044
0.2	0.8	0.4	0.3	0.3	0.12	0.096	0.0192	1.3125	0.182825	0.132928	0.0203654	0.112563
0.3	0.8	0.4	0.3	0.3	0.12	0.096	0.0288	1.3125	0.182825	0.132928	0.0314942	0.101434
0.4	0.8	0.4	0.3	0.3	0.12	0.096	0.0384	1.3125	0.182825	0.132928	0.0433246	0.0896036
0.5	0.8	0.4	0.3	0.3	0.12	0.096	0.048	1.3125	0.182825	0.132928	0.0559167	0.0770115
0.6	0.8	0.4	0.3	0.3	0.12	0.096	0.0576	1.3125	0.182825	0.132928	0.0693374	0.0635907
0.7	0.8	0.4	0.3	0.3	0.12	0.096	0.0672	1.3125	0.182825	0.132928	0.0836611	0.0492671
0.8	0.8	0.4	0.3	0.3	0.12	0.096	0.0768	1.3125	0.182825	0.132928	0.0989705	0.0339577
0.9	0.8	0.4	0.3	0.3	0.12	0.096	0.0864	1.3125	0.182825	0.132928	0.115358	0.0175699
0.1	0.9	0.4	0.3	0.3	0.12	0.108	0.0108	1.3125	0.182825	0.156732	0.0111603	0.145571
0.2	0.9	0.4	0.3	0.3	0.12	0.108	0.0216	1.3125	0.182825	0.156732	0.0230849	0.133647
0.3	0.9	0.4	0.3	0.3	0.12	0.108	0.0324	1.3125	0.182825	0.156732	0.0358453	0.120886
0.4	0.9	0.4	0.3	0.3	0.12	0.108	0.0432	1.3125	0.182825	0.156732	0.0495214	0.10721
0.5	0.9	0.4	0.3	0.3	0.12	0.108	0.054	1.3125	0.182825	0.156732	0.064203	0.0925286
0.6	0.9	0.4	0.3	0.3	0.12	0.108	0.0648	1.3125	0.182825	0.156732	0.0799911	0.0767405
0.7	0.9	0.4	0.3	0.3	0.12	0.108	0.0756	1.3125	0.182825	0.156732	0.0969998	0.0597317
0.8	0.9	0.4	0.3	0.3	0.12	0.108	0.0864	1.3125	0.182825	0.156732	0.115358	0.0413733
0.9	0.9	0.4	0.3	0.3	0.12	0.108	0.0972	1.3125	0.182825	0.156732	0.135213	0.0215184
0.1	0.1	0.5	0.3	0.3	0.15	0.015	0.0015	1.3125	0.260204	0.0157031	0.00150678	0.0141963
0.2	0.1	0.5	0.3	0.3	0.15	0.015	0.003	1.3125	0.260204	0.0157031	0.00302722	0.0126758
0.3	0.1	0.5	0.3	0.3	0.15	0.015	0.0045	1.3125	0.260204	0.0157031	0.00456149	0.0111416
0.4	0.1	0.5	0.3	0.3	0.15	0.015	0.006	1.3125	0.260204	0.0157031	0.00610975	0.0095933
0.5	0.1	0.5	0.3	0.3	0.15	0.015	0.0075	1.3125	0.260204	0.0157031	0.00767219	0.00803086
0.6	0.1	0.5	0.3	0.3	0.15	0.015	0.009	1.3125	0.260204	0.0157031	0.00924897	0.00645408
0.7	0.1	0.5	0.3	0.3	0.15	0.015	0.0105	1.3125	0.260204	0.0157031	0.0108403	0.00486279
0.8	0.1	0.5	0.3	0.3	0.15	0.015	0.012	1.3125	0.260204	0.0157031	0.0124463	0.0032568
0.9	0.1	0.5	0.3	0.3	0.15	0.015	0.0135	1.3125	0.260204	0.0157031	0.0140671	0.00163593
0.1	0.2	0.5	0.3	0.3	0.15	0.03	0.003	1.3125	0.260204	0.0329335	0.00302722	0.0299062
0.2	0.2	0.5	0.3	0.3	0.15	0.03	0.006	1.3125	0.260204	0.0329335	0.00610975	0.0268237
0.3	0.2	0.5	0.3	0.3	0.15	0.03	0.009	1.3125	0.260204	0.0329335	0.00924897	0.0236845
0.4	0.2	0.5	0.3	0.3	0.15	0.03	0.012	1.3125	0.260204	0.0329335	0.0124463	0.0204872
0.5	0.2	0.5	0.3	0.3	0.15	0.03	0.015	1.3125	0.260204	0.0329335	0.0157031	0.0172304
0.6	0.2	0.5	0.3	0.3	0.15	0.03	0.018	1.3125	0.260204	0.0329335	0.0190209	0.0139126
0.7	0.2	0.5	0.3	0.3	0.15	0.03	0.021	1.3125	0.260204	0.0329335	0.0224012	0.0105323
0.8	0.2	0.5	0.3	0.3	0.15	0.03	0.024	1.3125	0.260204	0.0329335	0.0258456	0.00708782
0.9	0.2	0.5	0.3	0.3	0.15	0.03	0.027	1.3125	0.260204	0.0329335	0.0293558	0.00357763
0.1	0.3	0.5	0.3	0.3	0.15	0.045	0.0045	1.3125	0.260204	0.0518959	0.00456149	0.0473344
0.2	0.3	0.5	0.3	0.3	0.15	0.045	0.009	1.3125	0.260204	0.0518959	0.00924897	0.0426469
0.3	0.3	0.5	0.3	0.3	0.15	0.045	0.0135	1.3125	0.260204	0.0518959	0.0140671	0.0378288
0.4	0.3	0.5	0.3	0.3	0.15	0.045	0.018	1.3125	0.260204	0.0518959	0.0190209	0.0328751
0.5	0.3	0.5	0.3	0.3	0.15	0.045	0.0225	1.3125	0.260204	0.0518959	0.0241153	0.0277806
0.6	0.3	0.5	0.3	0.3	0.15	0.045	0.027	1.3125	0.260204	0.0518959	0.0293558	0.0225401
0.7	0.3	0.5	0.3	0.3	0.15	0.045	0.0315	1.3125	0.260204	0.0518959	0.0347481	0.0171478
0.8	0.3	0.5	0.3	0.3	0.15	0.045	0.036	1.3125	0.260204	0.0518959	0.040298	0.0115979
0.9	0.3	0.5	0.3	0.3	0.15	0.045	0.0405	1.3125	0.260204	0.0518959	0.0460118	0.00588413
0.1	0.4	0.5	0.3	0.3	0.15	0.06	0.006	1.3125	0.260204	0.0728306	0.00610975	0.0667208
0.2	0.4	0.5	0.3	0.3	0.15	0.06	0.012	1.3125	0.260204	0.0728306	0.0124463	0.0603843
0.3	0.4	0.5	0.3	0.3	0.15	0.06	0.018	1.3125	0.260204	0.0728306	0.0190209	0.0538097
0.4	0.4	0.5	0.3	0.3	0.15	0.06	0.024	1.3125	0.260204	0.0728306	0.0258456	0.0469849
0.5	0.4	0.5	0.3	0.3	0.15	0.06	0.03	1.3125	0.260204	0.0728306	0.0329335	0.0398971
0.6	0.4	0.5	0.3	0.3	0.15	0.06	0.036	1.3125	0.260204	0.0728306	0.040298	0.0325326
0.7	0.4	0.5	0.3	0.3	0.15	0.06	0.042	1.3125	0.260204	0.0728306	0.0479539	0.0248767
0.8	0.4	0.5	0.3	0.3	0.15	0.06	0.048	1.3125	0.260204	0.0728306	0.0559167	0.0169139
0.9	0.4	0.5	0.3	0.3	0.15	0.06	0.054	1.3125	0.260204	0.0728306	0.064203	0.0086276
0.1	0.5	0.5	0.3	0.3	0.15	0.075	0.0075	1.3125	0.260204	0.0960208	0.00767219	0.0883486
0.2	0.5	0.5	0.3	0.3	0.15	0.075	0.015	1.3125	0.260204	0.0960208	0.0157031	0.0803177
0.3	0.5	0.5	0.3	0.3	0.15	0.075	0.0225	1.3125	0.260204	0.0960208	0.0241153	0.0719055
0.4	0.5	0.5	0.3	0.3	0.15	0.075	0.03	1.3125	0.260204	0.0960208	0.0329335	0.0630873
0.5	0.5	0.5	0.3	0.3	0.15	0.075	0.0375	1.3125	0.260204	0.0960208	0.0421841	0.0538367
0.6	0.5	0.5	0.3	0.3	0.15	0.075	0.045	1.3125	0.260204	0.0960208	0.0518959	0.0441249
0.7	0.5	0.5	0.3	0.3	0.15	0.075	0.0525	1.3125	0.260204	0.0960208	0.0621001	0.0339206
0.8	0.5	0.5	0.3	0.3	0.15	0.075	0.06	1.3125	0.260204	0.0960208	0.0728306	0.0231902
0.9	0.5	0.5	0.3	0.3	0.15	0.075	0.0675	1.3125	0.260204	0.0960208	0.0841241	0.0118967
0.1	0.6	0.5	0.3	0.3	0.15	0.09	0.009	1.3125	0.260204	0.121802	0.00924897	0.112554
0.2	0.6	0.5	0.3	0.3	0.15	0.09	0.018	1.3125	0.260204	0.121802	0.0190209	0.102782
0.3	0.6	0.5	0.3	0.3	0.15	0.09	0.027	1.3125	0.260204	0.121802	0.0293558	0.0924467
0.4	0.6	0.5	0.3	0.3	0.15	0.09	0.036	1.3125	0.260204	0.121802	0.040298	0.0815045
0.5	0.6	0.5	0.3	0.3	0.15	0.09	0.045	1.3125	0.260204	0.121802	0.0518959	0.0699066
0.6	0.6	0.5	0.3	0.3	0.15	0.09	0.054	1.3125	0.260204	0.121802	0.064203	0.0575995
0.7	0.6	0.5	0.3	0.3	0.15	0.09	0.063	1.3125	0.260204	0.121802	0.0772782	0.0445242
0.8	0.6	0.5	0.3	0.3	0.15	0.09	0.072	1.3125	0.260204	0.121802	0.091187	0.0306155
0.9	0.6	0.5	0.3	0.3	0.15	0.09	0.081	1.3125	0.260204	0.121802	0.106002	0.0158009
0.1	0.7	0.5	0.3	0.3	0.15	0.105	0.0105	1.3125	0.260204	0.150577	0.0108403	0.139737
[truncated: 2,873 more rows]
