# Supplementary material for: An innovative randomized response model based on a customizable random tool
Source: PLoS One. 2025 Apr 18;20(4):e0319780. doi: 10.1371/journal.pone.0319780 (PMC12007709; doi:10.1371/journal.pone.0319780)
Supplement: S5 File — (XLSX) [file pone.0319780.s005.xlsx]

## Sheet: ورقة2
q4	q3	q2	q1	Q1	Q2	Q3	Q4	Var1	Var2	Var3	Var4	Var1-Var4
0.1	0.1	0.1	0.1	0.1	0.01	0.001	0.0001	0.140625	0.0103082	0.00100301	0.00010003	0.140525
0.2	0.1	0.1	0.1	0.1	0.01	0.001	0.0002	0.140625	0.0103082	0.00100301	0.00020012	0.140425
0.3	0.1	0.1	0.1	0.1	0.01	0.001	0.0003	0.140625	0.0103082	0.00100301	0.00030027	0.140325
0.4	0.1	0.1	0.1	0.1	0.01	0.001	0.0004	0.140625	0.0103082	0.00100301	0.000400481	0.140225
0.5	0.1	0.1	0.1	0.1	0.01	0.001	0.0005	0.140625	0.0103082	0.00100301	0.000500751	0.140124
0.6	0.1	0.1	0.1	0.1	0.01	0.001	0.0006	0.140625	0.0103082	0.00100301	0.000601082	0.140024
0.7	0.1	0.1	0.1	0.1	0.01	0.001	0.0007	0.140625	0.0103082	0.00100301	0.000701473	0.139924
0.8	0.1	0.1	0.1	0.1	0.01	0.001	0.0008	0.140625	0.0103082	0.00100301	0.000801924	0.139823
0.9	0.1	0.1	0.1	0.1	0.01	0.001	0.0009	0.140625	0.0103082	0.00100301	0.000902436	0.139723
0.1	0.2	0.1	0.1	0.1	0.01	0.002	0.0002	0.140625	0.0103082	0.00201206	0.00020012	0.140425
0.2	0.2	0.1	0.1	0.1	0.01	0.002	0.0004	0.140625	0.0103082	0.00201206	0.000400481	0.140225
0.3	0.2	0.1	0.1	0.1	0.01	0.002	0.0006	0.140625	0.0103082	0.00201206	0.000601082	0.140024
0.4	0.2	0.1	0.1	0.1	0.01	0.002	0.0008	0.140625	0.0103082	0.00201206	0.000801924	0.139823
0.5	0.2	0.1	0.1	0.1	0.01	0.002	0.001	0.140625	0.0103082	0.00201206	0.00100301	0.139622
0.6	0.2	0.1	0.1	0.1	0.01	0.002	0.0012	0.140625	0.0103082	0.00201206	0.00120433	0.139421
0.7	0.2	0.1	0.1	0.1	0.01	0.002	0.0014	0.140625	0.0103082	0.00201206	0.0014059	0.139219
0.8	0.2	0.1	0.1	0.1	0.01	0.002	0.0016	0.140625	0.0103082	0.00201206	0.00160771	0.139017
0.9	0.2	0.1	0.1	0.1	0.01	0.002	0.0018	0.140625	0.0103082	0.00201206	0.00180977	0.138815
0.1	0.3	0.1	0.1	0.1	0.01	0.003	0.0003	0.140625	0.0103082	0.00302722	0.00030027	0.140325
0.2	0.3	0.1	0.1	0.1	0.01	0.003	0.0006	0.140625	0.0103082	0.00302722	0.000601082	0.140024
0.3	0.3	0.1	0.1	0.1	0.01	0.003	0.0009	0.140625	0.0103082	0.00302722	0.000902436	0.139723
0.4	0.3	0.1	0.1	0.1	0.01	0.003	0.0012	0.140625	0.0103082	0.00302722	0.00120433	0.139421
0.5	0.3	0.1	0.1	0.1	0.01	0.003	0.0015	0.140625	0.0103082	0.00302722	0.00150678	0.139118
0.6	0.3	0.1	0.1	0.1	0.01	0.003	0.0018	0.140625	0.0103082	0.00302722	0.00180977	0.138815
0.7	0.3	0.1	0.1	0.1	0.01	0.003	0.0021	0.140625	0.0103082	0.00302722	0.0021133	0.138512
0.8	0.3	0.1	0.1	0.1	0.01	0.003	0.0024	0.140625	0.0103082	0.00302722	0.00241739	0.138208
0.9	0.3	0.1	0.1	0.1	0.01	0.003	0.0027	0.140625	0.0103082	0.00302722	0.00272203	0.137903
0.1	0.4	0.1	0.1	0.1	0.01	0.004	0.0004	0.140625	0.0103082	0.00404852	0.000400481	0.140225
0.2	0.4	0.1	0.1	0.1	0.01	0.004	0.0008	0.140625	0.0103082	0.00404852	0.000801924	0.139823
0.3	0.4	0.1	0.1	0.1	0.01	0.004	0.0012	0.140625	0.0103082	0.00404852	0.00120433	0.139421
0.4	0.4	0.1	0.1	0.1	0.01	0.004	0.0016	0.140625	0.0103082	0.00404852	0.00160771	0.139017
0.5	0.4	0.1	0.1	0.1	0.01	0.004	0.002	0.140625	0.0103082	0.00404852	0.00201206	0.138613
0.6	0.4	0.1	0.1	0.1	0.01	0.004	0.0024	0.140625	0.0103082	0.00404852	0.00241739	0.138208
0.7	0.4	0.1	0.1	0.1	0.01	0.004	0.0028	0.140625	0.0103082	0.00404852	0.0028237	0.137801
0.8	0.4	0.1	0.1	0.1	0.01	0.004	0.0032	0.140625	0.0103082	0.00404852	0.00323098	0.137394
0.9	0.4	0.1	0.1	0.1	0.01	0.004	0.0036	0.140625	0.0103082	0.00404852	0.00363926	0.136986
0.1	0.5	0.1	0.1	0.1	0.01	0.005	0.0005	0.140625	0.0103082	0.00507601	0.000500751	0.140124
0.2	0.5	0.1	0.1	0.1	0.01	0.005	0.001	0.140625	0.0103082	0.00507601	0.00100301	0.139622
0.3	0.5	0.1	0.1	0.1	0.01	0.005	0.0015	0.140625	0.0103082	0.00507601	0.00150678	0.139118
0.4	0.5	0.1	0.1	0.1	0.01	0.005	0.002	0.140625	0.0103082	0.00507601	0.00201206	0.138613
0.5	0.5	0.1	0.1	0.1	0.01	0.005	0.0025	0.140625	0.0103082	0.00507601	0.00251888	0.138106
0.6	0.5	0.1	0.1	0.1	0.01	0.005	0.003	0.140625	0.0103082	0.00507601	0.00302722	0.137598
0.7	0.5	0.1	0.1	0.1	0.01	0.005	0.0035	0.140625	0.0103082	0.00507601	0.0035371	0.137088
0.8	0.5	0.1	0.1	0.1	0.01	0.005	0.004	0.140625	0.0103082	0.00507601	0.00404852	0.136576
0.9	0.5	0.1	0.1	0.1	0.01	0.005	0.0045	0.140625	0.0103082	0.00507601	0.00456149	0.136064
0.1	0.6	0.1	0.1	0.1	0.01	0.006	0.0006	0.140625	0.0103082	0.00610975	0.000601082	0.140024
0.2	0.6	0.1	0.1	0.1	0.01	0.006	0.0012	0.140625	0.0103082	0.00610975	0.00120433	0.139421
0.3	0.6	0.1	0.1	0.1	0.01	0.006	0.0018	0.140625	0.0103082	0.00610975	0.00180977	0.138815
0.4	0.6	0.1	0.1	0.1	0.01	0.006	0.0024	0.140625	0.0103082	0.00610975	0.00241739	0.138208
0.5	0.6	0.1	0.1	0.1	0.01	0.006	0.003	0.140625	0.0103082	0.00610975	0.00302722	0.137598
0.6	0.6	0.1	0.1	0.1	0.01	0.006	0.0036	0.140625	0.0103082	0.00610975	0.00363926	0.136986
0.7	0.6	0.1	0.1	0.1	0.01	0.006	0.0042	0.140625	0.0103082	0.00610975	0.00425352	0.136371
0.8	0.6	0.1	0.1	0.1	0.01	0.006	0.0048	0.140625	0.0103082	0.00610975	0.00487002	0.135755
0.9	0.6	0.1	0.1	0.1	0.01	0.006	0.0054	0.140625	0.0103082	0.00610975	0.00548876	0.135136
0.1	0.7	0.1	0.1	0.1	0.01	0.007	0.0007	0.140625	0.0103082	0.00714979	0.000701473	0.139924
0.2	0.7	0.1	0.1	0.1	0.01	0.007	0.0014	0.140625	0.0103082	0.00714979	0.0014059	0.139219
0.3	0.7	0.1	0.1	0.1	0.01	0.007	0.0021	0.140625	0.0103082	0.00714979	0.0021133	0.138512
0.4	0.7	0.1	0.1	0.1	0.01	0.007	0.0028	0.140625	0.0103082	0.00714979	0.0028237	0.137801
0.5	0.7	0.1	0.1	0.1	0.01	0.007	0.0035	0.140625	0.0103082	0.00714979	0.0035371	0.137088
0.6	0.7	0.1	0.1	0.1	0.01	0.007	0.0042	0.140625	0.0103082	0.00714979	0.00425352	0.136371
0.7	0.7	0.1	0.1	0.1	0.01	0.007	0.0049	0.140625	0.0103082	0.00714979	0.00497298	0.135652
0.8	0.7	0.1	0.1	0.1	0.01	0.007	0.0056	0.140625	0.0103082	0.00714979	0.0056955	0.134929
0.9	0.7	0.1	0.1	0.1	0.01	0.007	0.0063	0.140625	0.0103082	0.00714979	0.0064211	0.134204
0.1	0.8	0.1	0.1	0.1	0.01	0.008	0.0008	0.140625	0.0103082	0.00819618	0.000801924	0.139823
0.2	0.8	0.1	0.1	0.1	0.01	0.008	0.0016	0.140625	0.0103082	0.00819618	0.00160771	0.139017
0.3	0.8	0.1	0.1	0.1	0.01	0.008	0.0024	0.140625	0.0103082	0.00819618	0.00241739	0.138208
0.4	0.8	0.1	0.1	0.1	0.01	0.008	0.0032	0.140625	0.0103082	0.00819618	0.00323098	0.137394
0.5	0.8	0.1	0.1	0.1	0.01	0.008	0.004	0.140625	0.0103082	0.00819618	0.00404852	0.136576
0.6	0.8	0.1	0.1	0.1	0.01	0.008	0.0048	0.140625	0.0103082	0.00819618	0.00487002	0.135755
0.7	0.8	0.1	0.1	0.1	0.01	0.008	0.0056	0.140625	0.0103082	0.00819618	0.0056955	0.134929
0.8	0.8	0.1	0.1	0.1	0.01	0.008	0.0064	0.140625	0.0103082	0.00819618	0.00652501	0.1341
0.9	0.8	0.1	0.1	0.1	0.01	0.008	0.0072	0.140625	0.0103082	0.00819618	0.00735856	0.133266
0.1	0.9	0.1	0.1	0.1	0.01	0.009	0.0009	0.140625	0.0103082	0.00924897	0.000902436	0.139723
0.2	0.9	0.1	0.1	0.1	0.01	0.009	0.0018	0.140625	0.0103082	0.00924897	0.00180977	0.138815
0.3	0.9	0.1	0.1	0.1	0.01	0.009	0.0027	0.140625	0.0103082	0.00924897	0.00272203	0.137903
0.4	0.9	0.1	0.1	0.1	0.01	0.009	0.0036	0.140625	0.0103082	0.00924897	0.00363926	0.136986
0.5	0.9	0.1	0.1	0.1	0.01	0.009	0.0045	0.140625	0.0103082	0.00924897	0.00456149	0.136064
0.6	0.9	0.1	0.1	0.1	0.01	0.009	0.0054	0.140625	0.0103082	0.00924897	0.00548876	0.135136
0.7	0.9	0.1	0.1	0.1	0.01	0.009	0.0063	0.140625	0.0103082	0.00924897	0.0064211	0.134204
0.8	0.9	0.1	0.1	0.1	0.01	0.009	0.0072	0.140625	0.0103082	0.00924897	0.00735856	0.133266
0.9	0.9	0.1	0.1	0.1	0.01	0.009	0.0081	0.140625	0.0103082	0.00924897	0.00830117	0.132324
0.1	0.1	0.2	0.1	0.1	0.02	0.002	0.0002	0.140625	0.0212674	0.00201206	0.00020012	0.140425
0.2	0.1	0.2	0.1	0.1	0.02	0.002	0.0004	0.140625	0.0212674	0.00201206	0.000400481	0.140225
0.3	0.1	0.2	0.1	0.1	0.02	0.002	0.0006	0.140625	0.0212674	0.00201206	0.000601082	0.140024
0.4	0.1	0.2	0.1	0.1	0.02	0.002	0.0008	0.140625	0.0212674	0.00201206	0.000801924	0.139823
0.5	0.1	0.2	0.1	0.1	0.02	0.002	0.001	0.140625	0.0212674	0.00201206	0.00100301	0.139622
0.6	0.1	0.2	0.1	0.1	0.02	0.002	0.0012	0.140625	0.0212674	0.00201206	0.00120433	0.139421
0.7	0.1	0.2	0.1	0.1	0.02	0.002	0.0014	0.140625	0.0212674	0.00201206	0.0014059	0.139219
0.8	0.1	0.2	0.1	0.1	0.02	0.002	0.0016	0.140625	0.0212674	0.00201206	0.00160771	0.139017
0.9	0.1	0.2	0.1	0.1	0.02	0.002	0.0018	0.140625	0.0212674	0.00201206	0.00180977	0.138815
0.1	0.2	0.2	0.1	0.1	0.02	0.004	0.0004	0.140625	0.0212674	0.00404852	0.000400481	0.140225
0.2	0.2	0.2	0.1	0.1	0.02	0.004	0.0008	0.140625	0.0212674	0.00404852	0.000801924	0.139823
0.3	0.2	0.2	0.1	0.1	0.02	0.004	0.0012	0.140625	0.0212674	0.00404852	0.00120433	0.139421
0.4	0.2	0.2	0.1	0.1	0.02	0.004	0.0016	0.140625	0.0212674	0.00404852	0.00160771	0.139017
0.5	0.2	0.2	0.1	0.1	0.02	0.004	0.002	0.140625	0.0212674	0.00404852	0.00201206	0.138613
0.6	0.2	0.2	0.1	0.1	0.02	0.004	0.0024	0.140625	0.0212674	0.00404852	0.00241739	0.138208
0.7	0.2	0.2	0.1	0.1	0.02	0.004	0.0028	0.140625	0.0212674	0.00404852	0.0028237	0.137801
0.8	0.2	0.2	0.1	0.1	0.02	0.004	0.0032	0.140625	0.0212674	0.00404852	0.00323098	0.137394
0.9	0.2	0.2	0.1	0.1	0.02	0.004	0.0036	0.140625	0.0212674	0.00404852	0.00363926	0.136986
0.1	0.3	0.2	0.1	0.1	0.02	0.006	0.0006	0.140625	0.0212674	0.00610975	0.000601082	0.140024
0.2	0.3	0.2	0.1	0.1	0.02	0.006	0.0012	0.140625	0.0212674	0.00610975	0.00120433	0.139421
0.3	0.3	0.2	0.1	0.1	0.02	0.006	0.0018	0.140625	0.0212674	0.00610975	0.00180977	0.138815
0.4	0.3	0.2	0.1	0.1	0.02	0.006	0.0024	0.140625	0.0212674	0.00610975	0.00241739	0.138208
0.5	0.3	0.2	0.1	0.1	0.02	0.006	0.003	0.140625	0.0212674	0.00610975	0.00302722	0.137598
0.6	0.3	0.2	0.1	0.1	0.02	0.006	0.0036	0.140625	0.0212674	0.00610975	0.00363926	0.136986
0.7	0.3	0.2	0.1	0.1	0.02	0.006	0.0042	0.140625	0.0212674	0.00610975	0.00425352	0.136371
0.8	0.3	0.2	0.1	0.1	0.02	0.006	0.0048	0.140625	0.0212674	0.00610975	0.00487002	0.135755
0.9	0.3	0.2	0.1	0.1	0.02	0.006	0.0054	0.140625	0.0212674	0.00610975	0.00548876	0.135136
0.1	0.4	0.2	0.1	0.1	0.02	0.008	0.0008	0.140625	0.0212674	0.00819618	0.000801924	0.139823
0.2	0.4	0.2	0.1	0.1	0.02	0.008	0.0016	0.140625	0.0212674	0.00819618	0.00160771	0.139017
0.3	0.4	0.2	0.1	0.1	0.02	0.008	0.0024	0.140625	0.0212674	0.00819618	0.00241739	0.138208
0.4	0.4	0.2	0.1	0.1	0.02	0.008	0.0032	0.140625	0.0212674	0.00819618	0.00323098	0.137394
0.5	0.4	0.2	0.1	0.1	0.02	0.008	0.004	0.140625	0.0212674	0.00819618	0.00404852	0.136576
0.6	0.4	0.2	0.1	0.1	0.02	0.008	0.0048	0.140625	0.0212674	0.00819618	0.00487002	0.135755
0.7	0.4	0.2	0.1	0.1	0.02	0.008	0.0056	0.140625	0.0212674	0.00819618	0.0056955	0.134929
0.8	0.4	0.2	0.1	0.1	0.02	0.008	0.0064	0.140625	0.0212674	0.00819618	0.00652501	0.1341
0.9	0.4	0.2	0.1	0.1	0.02	0.008	0.0072	0.140625	0.0212674	0.00819618	0.00735856	0.133266
0.1	0.5	0.2	0.1	0.1	0.02	0.01	0.001	0.140625	0.0212674	0.0103082	0.00100301	0.139622
0.2	0.5	0.2	0.1	0.1	0.02	0.01	0.002	0.140625	0.0212674	0.0103082	0.00201206	0.138613
0.3	0.5	0.2	0.1	0.1	0.02	0.01	0.003	0.140625	0.0212674	0.0103082	0.00302722	0.137598
0.4	0.5	0.2	0.1	0.1	0.02	0.01	0.004	0.140625	0.0212674	0.0103082	0.00404852	0.136576
0.5	0.5	0.2	0.1	0.1	0.02	0.01	0.005	0.140625	0.0212674	0.0103082	0.00507601	0.135549
0.6	0.5	0.2	0.1	0.1	0.02	0.01	0.006	0.140625	0.0212674	0.0103082	0.00610975	0.134515
0.7	0.5	0.2	0.1	0.1	0.02	0.01	0.007	0.140625	0.0212674	0.0103082	0.00714979	0.133475
0.8	0.5	0.2	0.1	0.1	0.02	0.01	0.008	0.140625	0.0212674	0.0103082	0.00819618	0.132429
0.9	0.5	0.2	0.1	0.1	0.02	0.01	0.009	0.140625	0.0212674	0.0103082	0.00924897	0.131376
0.1	0.6	0.2	0.1	0.1	0.02	0.012	0.0012	0.140625	0.0212674	0.0124463	0.00120433	0.139421
0.2	0.6	0.2	0.1	0.1	0.02	0.012	0.0024	0.140625	0.0212674	0.0124463	0.00241739	0.138208
0.3	0.6	0.2	0.1	0.1	0.02	0.012	0.0036	0.140625	0.0212674	0.0124463	0.00363926	0.136986
0.4	0.6	0.2	0.1	0.1	0.02	0.012	0.0048	0.140625	0.0212674	0.0124463	0.00487002	0.135755
0.5	0.6	0.2	0.1	0.1	0.02	0.012	0.006	0.140625	0.0212674	0.0124463	0.00610975	0.134515
0.6	0.6	0.2	0.1	0.1	0.02	0.012	0.0072	0.140625	0.0212674	0.0124463	0.00735856	0.133266
0.7	0.6	0.2	0.1	0.1	0.02	0.012	0.0084	0.140625	0.0212674	0.0124463	0.00861652	0.132008
0.8	0.6	0.2	0.1	0.1	0.02	0.012	0.0096	0.140625	0.0212674	0.0124463	0.00988373	0.130741
0.9	0.6	0.2	0.1	0.1	0.02	0.012	0.0108	0.140625	0.0212674	0.0124463	0.0111603	0.129465
0.1	0.7	0.2	0.1	0.1	0.02	0.014	0.0014	0.140625	0.0212674	0.0146107	0.0014059	0.139219
0.2	0.7	0.2	0.1	0.1	0.02	0.014	0.0028	0.140625	0.0212674	0.0146107	0.0028237	0.137801
0.3	0.7	0.2	0.1	0.1	0.02	0.014	0.0042	0.140625	0.0212674	0.0146107	0.00425352	0.136371
0.4	0.7	0.2	0.1	0.1	0.02	0.014	0.0056	0.140625	0.0212674	0.0146107	0.0056955	0.134929
0.5	0.7	0.2	0.1	0.1	0.02	0.014	0.007	0.140625	0.0212674	0.0146107	0.00714979	0.133475
0.6	0.7	0.2	0.1	0.1	0.02	0.014	0.0084	0.140625	0.0212674	0.0146107	0.00861652	0.132008
0.7	0.7	0.2	0.1	0.1	0.02	0.014	0.0098	0.140625	0.0212674	0.0146107	0.0100958	0.130529
0.8	0.7	0.2	0.1	0.1	0.02	0.014	0.0112	0.140625	0.0212674	0.0146107	0.0115879	0.129037
0.9	0.7	0.2	0.1	0.1	0.02	0.014	0.0126	0.140625	0.0212674	0.0146107	0.0130928	0.127532
0.1	0.8	0.2	0.1	0.1	0.02	0.016	0.0016	0.140625	0.0212674	0.0168021	0.00160771	0.139017
0.2	0.8	0.2	0.1	0.1	0.02	0.016	0.0032	0.140625	0.0212674	0.0168021	0.00323098	0.137394
0.3	0.8	0.2	0.1	0.1	0.02	0.016	0.0048	0.140625	0.0212674	0.0168021	0.00487002	0.135755
0.4	0.8	0.2	0.1	0.1	0.02	0.016	0.0064	0.140625	0.0212674	0.0168021	0.00652501	0.1341
0.5	0.8	0.2	0.1	0.1	0.02	0.016	0.008	0.140625	0.0212674	0.0168021	0.00819618	0.132429
0.6	0.8	0.2	0.1	0.1	0.02	0.016	0.0096	0.140625	0.0212674	0.0168021	0.00988373	0.130741
0.7	0.8	0.2	0.1	0.1	0.02	0.016	0.0112	0.140625	0.0212674	0.0168021	0.0115879	0.129037
0.8	0.8	0.2	0.1	0.1	0.02	0.016	0.0128	0.140625	0.0212674	0.0168021	0.0133089	0.127316
0.9	0.8	0.2	0.1	0.1	0.02	0.016	0.0144	0.140625	0.0212674	0.0168021	0.0150469	0.125578
0.1	0.9	0.2	0.1	0.1	0.02	0.018	0.0018	0.140625	0.0212674	0.0190209	0.00180977	0.138815
0.2	0.9	0.2	0.1	0.1	0.02	0.018	0.0036	0.140625	0.0212674	0.0190209	0.00363926	0.136986
0.3	0.9	0.2	0.1	0.1	0.02	0.018	0.0054	0.140625	0.0212674	0.0190209	0.00548876	0.135136
0.4	0.9	0.2	0.1	0.1	0.02	0.018	0.0072	0.140625	0.0212674	0.0190209	0.00735856	0.133266
0.5	0.9	0.2	0.1	0.1	0.02	0.018	0.009	0.140625	0.0212674	0.0190209	0.00924897	0.131376
0.6	0.9	0.2	0.1	0.1	0.02	0.018	0.0108	0.140625	0.0212674	0.0190209	0.0111603	0.129465
0.7	0.9	0.2	0.1	0.1	0.02	0.018	0.0126	0.140625	0.0212674	0.0190209	0.0130928	0.127532
0.8	0.9	0.2	0.1	0.1	0.02	0.018	0.0144	0.140625	0.0212674	0.0190209	0.0150469	0.125578
0.9	0.9	0.2	0.1	0.1	0.02	0.018	0.0162	0.140625	0.0212674	0.0190209	0.0170228	0.123602
0.1	0.1	0.3	0.1	0.1	0.03	0.003	0.0003	0.140625	0.0329335	0.00302722	0.00030027	0.140325
0.2	0.1	0.3	0.1	0.1	0.03	0.003	0.0006	0.140625	0.0329335	0.00302722	0.000601082	0.140024
0.3	0.1	0.3	0.1	0.1	0.03	0.003	0.0009	0.140625	0.0329335	0.00302722	0.000902436	0.139723
0.4	0.1	0.3	0.1	0.1	0.03	0.003	0.0012	0.140625	0.0329335	0.00302722	0.00120433	0.139421
0.5	0.1	0.3	0.1	0.1	0.03	0.003	0.0015	0.140625	0.0329335	0.00302722	0.00150678	0.139118
0.6	0.1	0.3	0.1	0.1	0.03	0.003	0.0018	0.140625	0.0329335	0.00302722	0.00180977	0.138815
0.7	0.1	0.3	0.1	0.1	0.03	0.003	0.0021	0.140625	0.0329335	0.00302722	0.0021133	0.138512
0.8	0.1	0.3	0.1	0.1	0.03	0.003	0.0024	0.140625	0.0329335	0.00302722	0.00241739	0.138208
0.9	0.1	0.3	0.1	0.1	0.03	0.003	0.0027	0.140625	0.0329335	0.00302722	0.00272203	0.137903
0.1	0.2	0.3	0.1	0.1	0.03	0.006	0.0006	0.140625	0.0329335	0.00610975	0.000601082	0.140024
0.2	0.2	0.3	0.1	0.1	0.03	0.006	0.0012	0.140625	0.0329335	0.00610975	0.00120433	0.139421
0.3	0.2	0.3	0.1	0.1	0.03	0.006	0.0018	0.140625	0.0329335	0.00610975	0.00180977	0.138815
0.4	0.2	0.3	0.1	0.1	0.03	0.006	0.0024	0.140625	0.0329335	0.00610975	0.00241739	0.138208
0.5	0.2	0.3	0.1	0.1	0.03	0.006	0.003	0.140625	0.0329335	0.00610975	0.00302722	0.137598
0.6	0.2	0.3	0.1	0.1	0.03	0.006	0.0036	0.140625	0.0329335	0.00610975	0.00363926	0.136986
0.7	0.2	0.3	0.1	0.1	0.03	0.006	0.0042	0.140625	0.0329335	0.00610975	0.00425352	0.136371
0.8	0.2	0.3	0.1	0.1	0.03	0.006	0.0048	0.140625	0.0329335	0.00610975	0.00487002	0.135755
0.9	0.2	0.3	0.1	0.1	0.03	0.006	0.0054	0.140625	0.0329335	0.00610975	0.00548876	0.135136
0.1	0.3	0.3	0.1	0.1	0.03	0.009	0.0009	0.140625	0.0329335	0.00924897	0.000902436	0.139723
0.2	0.3	0.3	0.1	0.1	0.03	0.009	0.0018	0.140625	0.0329335	0.00924897	0.00180977	0.138815
0.3	0.3	0.3	0.1	0.1	0.03	0.009	0.0027	0.140625	0.0329335	0.00924897	0.00272203	0.137903
0.4	0.3	0.3	0.1	0.1	0.03	0.009	0.0036	0.140625	0.0329335	0.00924897	0.00363926	0.136986
0.5	0.3	0.3	0.1	0.1	0.03	0.009	0.0045	0.140625	0.0329335	0.00924897	0.00456149	0.136064
0.6	0.3	0.3	0.1	0.1	0.03	0.009	0.0054	0.140625	0.0329335	0.00924897	0.00548876	0.135136
0.7	0.3	0.3	0.1	0.1	0.03	0.009	0.0063	0.140625	0.0329335	0.00924897	0.0064211	0.134204
0.8	0.3	0.3	0.1	0.1	0.03	0.009	0.0072	0.140625	0.0329335	0.00924897	0.00735856	0.133266
0.9	0.3	0.3	0.1	0.1	0.03	0.009	0.0081	0.140625	0.0329335	0.00924897	0.00830117	0.132324
0.1	0.4	0.3	0.1	0.1	0.03	0.012	0.0012	0.140625	0.0329335	0.0124463	0.00120433	0.139421
0.2	0.4	0.3	0.1	0.1	0.03	0.012	0.0024	0.140625	0.0329335	0.0124463	0.00241739	0.138208
0.3	0.4	0.3	0.1	0.1	0.03	0.012	0.0036	0.140625	0.0329335	0.0124463	0.00363926	0.136986
0.4	0.4	0.3	0.1	0.1	0.03	0.012	0.0048	0.140625	0.0329335	0.0124463	0.00487002	0.135755
0.5	0.4	0.3	0.1	0.1	0.03	0.012	0.006	0.140625	0.0329335	0.0124463	0.00610975	0.134515
0.6	0.4	0.3	0.1	0.1	0.03	0.012	0.0072	0.140625	0.0329335	0.0124463	0.00735856	0.133266
0.7	0.4	0.3	0.1	0.1	0.03	0.012	0.0084	0.140625	0.0329335	0.0124463	0.00861652	0.132008
0.8	0.4	0.3	0.1	0.1	0.03	0.012	0.0096	0.140625	0.0329335	0.0124463	0.00988373	0.130741
0.9	0.4	0.3	0.1	0.1	0.03	0.012	0.0108	0.140625	0.0329335	0.0124463	0.0111603	0.129465
0.1	0.5	0.3	0.1	0.1	0.03	0.015	0.0015	0.140625	0.0329335	0.0157031	0.00150678	0.139118
0.2	0.5	0.3	0.1	0.1	0.03	0.015	0.003	0.140625	0.0329335	0.0157031	0.00302722	0.137598
0.3	0.5	0.3	0.1	0.1	0.03	0.015	0.0045	0.140625	0.0329335	0.0157031	0.00456149	0.136064
0.4	0.5	0.3	0.1	0.1	0.03	0.015	0.006	0.140625	0.0329335	0.0157031	0.00610975	0.134515
0.5	0.5	0.3	0.1	0.1	0.03	0.015	0.0075	0.140625	0.0329335	0.0157031	0.00767219	0.132953
0.6	0.5	0.3	0.1	0.1	0.03	0.015	0.009	0.140625	0.0329335	0.0157031	0.00924897	0.131376
0.7	0.5	0.3	0.1	0.1	0.03	0.015	0.0105	0.140625	0.0329335	0.0157031	0.0108403	0.129785
0.8	0.5	0.3	0.1	0.1	0.03	0.015	0.012	0.140625	0.0329335	0.0157031	0.0124463	0.128179
0.9	0.5	0.3	0.1	0.1	0.03	0.015	0.0135	0.140625	0.0329335	0.0157031	0.0140671	0.126558
0.1	0.6	0.3	0.1	0.1	0.03	0.018	0.0018	0.140625	0.0329335	0.0190209	0.00180977	0.138815
0.2	0.6	0.3	0.1	0.1	0.03	0.018	0.0036	0.140625	0.0329335	0.0190209	0.00363926	0.136986
0.3	0.6	0.3	0.1	0.1	0.03	0.018	0.0054	0.140625	0.0329335	0.0190209	0.00548876	0.135136
0.4	0.6	0.3	0.1	0.1	0.03	0.018	0.0072	0.140625	0.0329335	0.0190209	0.00735856	0.133266
0.5	0.6	0.3	0.1	0.1	0.03	0.018	0.009	0.140625	0.0329335	0.0190209	0.00924897	0.131376
0.6	0.6	0.3	0.1	0.1	0.03	0.018	0.0108	0.140625	0.0329335	0.0190209	0.0111603	0.129465
0.7	0.6	0.3	0.1	0.1	0.03	0.018	0.0126	0.140625	0.0329335	0.0190209	0.0130928	0.127532
0.8	0.6	0.3	0.1	0.1	0.03	0.018	0.0144	0.140625	0.0329335	0.0190209	0.0150469	0.125578
0.9	0.6	0.3	0.1	0.1	0.03	0.018	0.0162	0.140625	0.0329335	0.0190209	0.0170228	0.123602
0.1	0.7	0.3	0.1	0.1	0.03	0.021	0.0021	0.140625	0.0329335	0.0224012	0.0021133	0.138512
0.2	0.7	0.3	0.1	0.1	0.03	0.021	0.0042	0.140625	0.0329335	0.0224012	0.00425352	0.136371
0.3	0.7	0.3	0.1	0.1	0.03	0.021	0.0063	0.140625	0.0329335	0.0224012	0.0064211	0.134204
0.4	0.7	0.3	0.1	0.1	0.03	0.021	0.0084	0.140625	0.0329335	0.0224012	0.00861652	0.132008
0.5	0.7	0.3	0.1	0.1	0.03	0.021	0.0105	0.140625	0.0329335	0.0224012	0.0108403	0.129785
0.6	0.7	0.3	0.1	0.1	0.03	0.021	0.0126	0.140625	0.0329335	0.0224012	0.0130928	0.127532
0.7	0.7	0.3	0.1	0.1	0.03	0.021	0.0147	0.140625	0.0329335	0.0224012	0.0153747	0.12525
0.8	0.7	0.3	0.1	0.1	0.03	0.021	0.0168	0.140625	0.0329335	0.0224012	0.0176863	0.122939
0.9	0.7	0.3	0.1	0.1	0.03	0.021	0.0189	0.140625	0.0329335	0.0224012	0.0200283	0.120597
0.1	0.8	0.3	0.1	0.1	0.03	0.024	0.0024	0.140625	0.0329335	0.0258456	0.00241739	0.138208
0.2	0.8	0.3	0.1	0.1	0.03	0.024	0.0048	0.140625	0.0329335	0.0258456	0.00487002	0.135755
0.3	0.8	0.3	0.1	0.1	0.03	0.024	0.0072	0.140625	0.0329335	0.0258456	0.00735856	0.133266
0.4	0.8	0.3	0.1	0.1	0.03	0.024	0.0096	0.140625	0.0329335	0.0258456	0.00988373	0.130741
0.5	0.8	0.3	0.1	0.1	0.03	0.024	0.012	0.140625	0.0329335	0.0258456	0.0124463	0.128179
0.6	0.8	0.3	0.1	0.1	0.03	0.024	0.0144	0.140625	0.0329335	0.0258456	0.0150469	0.125578
0.7	0.8	0.3	0.1	0.1	0.03	0.024	0.0168	0.140625	0.0329335	0.0258456	0.0176863	0.122939
0.8	0.8	0.3	0.1	0.1	0.03	0.024	0.0192	0.140625	0.0329335	0.0258456	0.0203654	0.12026
0.9	0.8	0.3	0.1	0.1	0.03	0.024	0.0216	0.140625	0.0329335	0.0258456	0.0230849	0.11754
0.1	0.9	0.3	0.1	0.1	0.03	0.027	0.0027	0.140625	0.0329335	0.0293558	0.00272203	0.137903
0.2	0.9	0.3	0.1	0.1	0.03	0.027	0.0054	0.140625	0.0329335	0.0293558	0.00548876	0.135136
0.3	0.9	0.3	0.1	0.1	0.03	0.027	0.0081	0.140625	0.0329335	0.0293558	0.00830117	0.132324
0.4	0.9	0.3	0.1	0.1	0.03	0.027	0.0108	0.140625	0.0329335	0.0293558	0.0111603	0.129465
0.5	0.9	0.3	0.1	0.1	0.03	0.027	0.0135	0.140625	0.0329335	0.0293558	0.0140671	0.126558
0.6	0.9	0.3	0.1	0.1	0.03	0.027	0.0162	0.140625	0.0329335	0.0293558	0.0170228	0.123602
0.7	0.9	0.3	0.1	0.1	0.03	0.027	0.0189	0.140625	0.0329335	0.0293558	0.0200283	0.120597
0.8	0.9	0.3	0.1	0.1	0.03	0.027	0.0216	0.140625	0.0329335	0.0293558	0.0230849	0.11754
0.9	0.9	0.3	0.1	0.1	0.03	0.027	0.0243	0.140625	0.0329335	0.0293558	0.0261937	0.114431
0.1	0.1	0.4	0.1	0.1	0.04	0.004	0.0004	0.140625	0.0453686	0.00404852	0.000400481	0.140225
0.2	0.1	0.4	0.1	0.1	0.04	0.004	0.0008	0.140625	0.0453686	0.00404852	0.000801924	0.139823
0.3	0.1	0.4	0.1	0.1	0.04	0.004	0.0012	0.140625	0.0453686	0.00404852	0.00120433	0.139421
0.4	0.1	0.4	0.1	0.1	0.04	0.004	0.0016	0.140625	0.0453686	0.00404852	0.00160771	0.139017
0.5	0.1	0.4	0.1	0.1	0.04	0.004	0.002	0.140625	0.0453686	0.00404852	0.00201206	0.138613
0.6	0.1	0.4	0.1	0.1	0.04	0.004	0.0024	0.140625	0.0453686	0.00404852	0.00241739	0.138208
0.7	0.1	0.4	0.1	0.1	0.04	0.004	0.0028	0.140625	0.0453686	0.00404852	0.0028237	0.137801
0.8	0.1	0.4	0.1	0.1	0.04	0.004	0.0032	0.140625	0.0453686	0.00404852	0.00323098	0.137394
0.9	0.1	0.4	0.1	0.1	0.04	0.004	0.0036	0.140625	0.0453686	0.00404852	0.00363926	0.136986
0.1	0.2	0.4	0.1	0.1	0.04	0.008	0.0008	0.140625	0.0453686	0.00819618	0.000801924	0.139823
0.2	0.2	0.4	0.1	0.1	0.04	0.008	0.0016	0.140625	0.0453686	0.00819618	0.00160771	0.139017
0.3	0.2	0.4	0.1	0.1	0.04	0.008	0.0024	0.140625	0.0453686	0.00819618	0.00241739	0.138208
0.4	0.2	0.4	0.1	0.1	0.04	0.008	0.0032	0.140625	0.0453686	0.00819618	0.00323098	0.137394
0.5	0.2	0.4	0.1	0.1	0.04	0.008	0.004	0.140625	0.0453686	0.00819618	0.00404852	0.136576
0.6	0.2	0.4	0.1	0.1	0.04	0.008	0.0048	0.140625	0.0453686	0.00819618	0.00487002	0.135755
0.7	0.2	0.4	0.1	0.1	0.04	0.008	0.0056	0.140625	0.0453686	0.00819618	0.0056955	0.134929
0.8	0.2	0.4	0.1	0.1	0.04	0.008	0.0064	0.140625	0.0453686	0.00819618	0.00652501	0.1341
0.9	0.2	0.4	0.1	0.1	0.04	0.008	0.0072	0.140625	0.0453686	0.00819618	0.00735856	0.133266
0.1	0.3	0.4	0.1	0.1	0.04	0.012	0.0012	0.140625	0.0453686	0.0124463	0.00120433	0.139421
0.2	0.3	0.4	0.1	0.1	0.04	0.012	0.0024	0.140625	0.0453686	0.0124463	0.00241739	0.138208
0.3	0.3	0.4	0.1	0.1	0.04	0.012	0.0036	0.140625	0.0453686	0.0124463	0.00363926	0.136986
0.4	0.3	0.4	0.1	0.1	0.04	0.012	0.0048	0.140625	0.0453686	0.0124463	0.00487002	0.135755
0.5	0.3	0.4	0.1	0.1	0.04	0.012	0.006	0.140625	0.0453686	0.0124463	0.00610975	0.134515
0.6	0.3	0.4	0.1	0.1	0.04	0.012	0.0072	0.140625	0.0453686	0.0124463	0.00735856	0.133266
0.7	0.3	0.4	0.1	0.1	0.04	0.012	0.0084	0.140625	0.0453686	0.0124463	0.00861652	0.132008
0.8	0.3	0.4	0.1	0.1	0.04	0.012	0.0096	0.140625	0.0453686	0.0124463	0.00988373	0.130741
0.9	0.3	0.4	0.1	0.1	0.04	0.012	0.0108	0.140625	0.0453686	0.0124463	0.0111603	0.129465
0.1	0.4	0.4	0.1	0.1	0.04	0.016	0.0016	0.140625	0.0453686	0.0168021	0.00160771	0.139017
0.2	0.4	0.4	0.1	0.1	0.04	0.016	0.0032	0.140625	0.0453686	0.0168021	0.00323098	0.137394
0.3	0.4	0.4	0.1	0.1	0.04	0.016	0.0048	0.140625	0.0453686	0.0168021	0.00487002	0.135755
0.4	0.4	0.4	0.1	0.1	0.04	0.016	0.0064	0.140625	0.0453686	0.0168021	0.00652501	0.1341
0.5	0.4	0.4	0.1	0.1	0.04	0.016	0.008	0.140625	0.0453686	0.0168021	0.00819618	0.132429
0.6	0.4	0.4	0.1	0.1	0.04	0.016	0.0096	0.140625	0.0453686	0.0168021	0.00988373	0.130741
0.7	0.4	0.4	0.1	0.1	0.04	0.016	0.0112	0.140625	0.0453686	0.0168021	0.0115879	0.129037
0.8	0.4	0.4	0.1	0.1	0.04	0.016	0.0128	0.140625	0.0453686	0.0168021	0.0133089	0.127316
0.9	0.4	0.4	0.1	0.1	0.04	0.016	0.0144	0.140625	0.0453686	0.0168021	0.0150469	0.125578
0.1	0.5	0.4	0.1	0.1	0.04	0.02	0.002	0.140625	0.0453686	0.0212674	0.00201206	0.138613
0.2	0.5	0.4	0.1	0.1	0.04	0.02	0.004	0.140625	0.0453686	0.0212674	0.00404852	0.136576
0.3	0.5	0.4	0.1	0.1	0.04	0.02	0.006	0.140625	0.0453686	0.0212674	0.00610975	0.134515
0.4	0.5	0.4	0.1	0.1	0.04	0.02	0.008	0.140625	0.0453686	0.0212674	0.00819618	0.132429
0.5	0.5	0.4	0.1	0.1	0.04	0.02	0.01	0.140625	0.0453686	0.0212674	0.0103082	0.130317
0.6	0.5	0.4	0.1	0.1	0.04	0.02	0.012	0.140625	0.0453686	0.0212674	0.0124463	0.128179
0.7	0.5	0.4	0.1	0.1	0.04	0.02	0.014	0.140625	0.0453686	0.0212674	0.0146107	0.126014
0.8	0.5	0.4	0.1	0.1	0.04	0.02	0.016	0.140625	0.0453686	0.0212674	0.0168021	0.123823
0.9	0.5	0.4	0.1	0.1	0.04	0.02	0.018	0.140625	0.0453686	0.0212674	0.0190209	0.121604
0.1	0.6	0.4	0.1	0.1	0.04	0.024	0.0024	0.140625	0.0453686	0.0258456	0.00241739	0.138208
0.2	0.6	0.4	0.1	0.1	0.04	0.024	0.0048	0.140625	0.0453686	0.0258456	0.00487002	0.135755
0.3	0.6	0.4	0.1	0.1	0.04	0.024	0.0072	0.140625	0.0453686	0.0258456	0.00735856	0.133266
0.4	0.6	0.4	0.1	0.1	0.04	0.024	0.0096	0.140625	0.0453686	0.0258456	0.00988373	0.130741
0.5	0.6	0.4	0.1	0.1	0.04	0.024	0.012	0.140625	0.0453686	0.0258456	0.0124463	0.128179
0.6	0.6	0.4	0.1	0.1	0.04	0.024	0.0144	0.140625	0.0453686	0.0258456	0.0150469	0.125578
0.7	0.6	0.4	0.1	0.1	0.04	0.024	0.0168	0.140625	0.0453686	0.0258456	0.0176863	0.122939
0.8	0.6	0.4	0.1	0.1	0.04	0.024	0.0192	0.140625	0.0453686	0.0258456	0.0203654	0.12026
0.9	0.6	0.4	0.1	0.1	0.04	0.024	0.0216	0.140625	0.0453686	0.0258456	0.0230849	0.11754
0.1	0.7	0.4	0.1	0.1	0.04	0.028	0.0028	0.140625	0.0453686	0.0305408	0.0028237	0.137801
0.2	0.7	0.4	0.1	0.1	0.04	0.028	0.0056	0.140625	0.0453686	0.0305408	0.0056955	0.134929
0.3	0.7	0.4	0.1	0.1	0.04	0.028	0.0084	0.140625	0.0453686	0.0305408	0.00861652	0.132008
0.4	0.7	0.4	0.1	0.1	0.04	0.028	0.0112	0.140625	0.0453686	0.0305408	0.0115879	0.129037
0.5	0.7	0.4	0.1	0.1	0.04	0.028	0.014	0.140625	0.0453686	0.0305408	0.0146107	0.126014
0.6	0.7	0.4	0.1	0.1	0.04	0.028	0.0168	0.140625	0.0453686	0.0305408	0.0176863	0.122939
0.7	0.7	0.4	0.1	0.1	0.04	0.028	0.0196	0.140625	0.0453686	0.0305408	0.0208158	0.119809
0.8	0.7	0.4	0.1	0.1	0.04	0.028	0.0224	0.140625	0.0453686	0.0305408	0.0240005	0.116624
0.9	0.7	0.4	0.1	0.1	0.04	0.028	0.0252	0.140625	0.0453686	0.0305408	0.0272417	0.113383
0.1	0.8	0.4	0.1	0.1	0.04	0.032	0.0032	0.140625	0.0453686	0.0353569	0.00323098	0.137394
0.2	0.8	0.4	0.1	0.1	0.04	0.032	0.0064	0.140625	0.0453686	0.0353569	0.00652501	0.1341
0.3	0.8	0.4	0.1	0.1	0.04	0.032	0.0096	0.140625	0.0453686	0.0353569	0.00988373	0.130741
0.4	0.8	0.4	0.1	0.1	0.04	0.032	0.0128	0.140625	0.0453686	0.0353569	0.0133089	0.127316
0.5	0.8	0.4	0.1	0.1	0.04	0.032	0.016	0.140625	0.0453686	0.0353569	0.0168021	0.123823
0.6	0.8	0.4	0.1	0.1	0.04	0.032	0.0192	0.140625	0.0453686	0.0353569	0.0203654	0.12026
0.7	0.8	0.4	0.1	0.1	0.04	0.032	0.0224	0.140625	0.0453686	0.0353569	0.0240005	0.116624
0.8	0.8	0.4	0.1	0.1	0.04	0.032	0.0256	0.140625	0.0453686	0.0353569	0.0277094	0.112916
0.9	0.8	0.4	0.1	0.1	0.04	0.032	0.0288	0.140625	0.0453686	0.0353569	0.0314942	0.109131
0.1	0.9	0.4	0.1	0.1	0.04	0.036	0.0036	0.140625	0.0453686	0.040298	0.00363926	0.136986
0.2	0.9	0.4	0.1	0.1	0.04	0.036	0.0072	0.140625	0.0453686	0.040298	0.00735856	0.133266
0.3	0.9	0.4	0.1	0.1	0.04	0.036	0.0108	0.140625	0.0453686	0.040298	0.0111603	0.129465
0.4	0.9	0.4	0.1	0.1	0.04	0.036	0.0144	0.140625	0.0453686	0.040298	0.0150469	0.125578
0.5	0.9	0.4	0.1	0.1	0.04	0.036	0.018	0.140625	0.0453686	0.040298	0.0190209	0.121604
0.6	0.9	0.4	0.1	0.1	0.04	0.036	0.0216	0.140625	0.0453686	0.040298	0.0230849	0.11754
0.7	0.9	0.4	0.1	0.1	0.04	0.036	0.0252	0.140625	0.0453686	0.040298	0.0272417	0.113383
0.8	0.9	0.4	0.1	0.1	0.04	0.036	0.0288	0.140625	0.0453686	0.040298	0.0314942	0.109131
0.9	0.9	0.4	0.1	0.1	0.04	0.036	0.0324	0.140625	0.0453686	0.040298	0.0358453	0.10478
0.1	0.1	0.5	0.1	0.1	0.05	0.005	0.0005	0.140625	0.058642	0.00507601	0.000500751	0.140124
0.2	0.1	0.5	0.1	0.1	0.05	0.005	0.001	0.140625	0.058642	0.00507601	0.00100301	0.139622
0.3	0.1	0.5	0.1	0.1	0.05	0.005	0.0015	0.140625	0.058642	0.00507601	0.00150678	0.139118
0.4	0.1	0.5	0.1	0.1	0.05	0.005	0.002	0.140625	0.058642	0.00507601	0.00201206	0.138613
0.5	0.1	0.5	0.1	0.1	0.05	0.005	0.0025	0.140625	0.058642	0.00507601	0.00251888	0.138106
0.6	0.1	0.5	0.1	0.1	0.05	0.005	0.003	0.140625	0.058642	0.00507601	0.00302722	0.137598
0.7	0.1	0.5	0.1	0.1	0.05	0.005	0.0035	0.140625	0.058642	0.00507601	0.0035371	0.137088
0.8	0.1	0.5	0.1	0.1	0.05	0.005	0.004	0.140625	0.058642	0.00507601	0.00404852	0.136576
0.9	0.1	0.5	0.1	0.1	0.05	0.005	0.0045	0.140625	0.058642	0.00507601	0.00456149	0.136064
0.1	0.2	0.5	0.1	0.1	0.05	0.01	0.001	0.140625	0.058642	0.0103082	0.00100301	0.139622
0.2	0.2	0.5	0.1	0.1	0.05	0.01	0.002	0.140625	0.058642	0.0103082	0.00201206	0.138613
0.3	0.2	0.5	0.1	0.1	0.05	0.01	0.003	0.140625	0.058642	0.0103082	0.00302722	0.137598
0.4	0.2	0.5	0.1	0.1	0.05	0.01	0.004	0.140625	0.058642	0.0103082	0.00404852	0.136576
0.5	0.2	0.5	0.1	0.1	0.05	0.01	0.005	0.140625	0.058642	0.0103082	0.00507601	0.135549
0.6	0.2	0.5	0.1	0.1	0.05	0.01	0.006	0.140625	0.058642	0.0103082	0.00610975	0.134515
0.7	0.2	0.5	0.1	0.1	0.05	0.01	0.007	0.140625	0.058642	0.0103082	0.00714979	0.133475
0.8	0.2	0.5	0.1	0.1	0.05	0.01	0.008	0.140625	0.058642	0.0103082	0.00819618	0.132429
0.9	0.2	0.5	0.1	0.1	0.05	0.01	0.009	0.140625	0.058642	0.0103082	0.00924897	0.131376
0.1	0.3	0.5	0.1	0.1	0.05	0.015	0.0015	0.140625	0.058642	0.0157031	0.00150678	0.139118
0.2	0.3	0.5	0.1	0.1	0.05	0.015	0.003	0.140625	0.058642	0.0157031	0.00302722	0.137598
0.3	0.3	0.5	0.1	0.1	0.05	0.015	0.0045	0.140625	0.058642	0.0157031	0.00456149	0.136064
0.4	0.3	0.5	0.1	0.1	0.05	0.015	0.006	0.140625	0.058642	0.0157031	0.00610975	0.134515
0.5	0.3	0.5	0.1	0.1	0.05	0.015	0.0075	0.140625	0.058642	0.0157031	0.00767219	0.132953
0.6	0.3	0.5	0.1	0.1	0.05	0.015	0.009	0.140625	0.058642	0.0157031	0.00924897	0.131376
0.7	0.3	0.5	0.1	0.1	0.05	0.015	0.0105	0.140625	0.058642	0.0157031	0.0108403	0.129785
0.8	0.3	0.5	0.1	0.1	0.05	0.015	0.012	0.140625	0.058642	0.0157031	0.0124463	0.128179
0.9	0.3	0.5	0.1	0.1	0.05	0.015	0.0135	0.140625	0.058642	0.0157031	0.0140671	0.126558
0.1	0.4	0.5	0.1	0.1	0.05	0.02	0.002	0.140625	0.058642	0.0212674	0.00201206	0.138613
0.2	0.4	0.5	0.1	0.1	0.05	0.02	0.004	0.140625	0.058642	0.0212674	0.00404852	0.136576
0.3	0.4	0.5	0.1	0.1	0.05	0.02	0.006	0.140625	0.058642	0.0212674	0.00610975	0.134515
0.4	0.4	0.5	0.1	0.1	0.05	0.02	0.008	0.140625	0.058642	0.0212674	0.00819618	0.132429
0.5	0.4	0.5	0.1	0.1	0.05	0.02	0.01	0.140625	0.058642	0.0212674	0.0103082	0.130317
0.6	0.4	0.5	0.1	0.1	0.05	0.02	0.012	0.140625	0.058642	0.0212674	0.0124463	0.128179
0.7	0.4	0.5	0.1	0.1	0.05	0.02	0.014	0.140625	0.058642	0.0212674	0.0146107	0.126014
0.8	0.4	0.5	0.1	0.1	0.05	0.02	0.016	0.140625	0.058642	0.0212674	0.0168021	0.123823
0.9	0.4	0.5	0.1	0.1	0.05	0.02	0.018	0.140625	0.058642	0.0212674	0.0190209	0.121604
0.1	0.5	0.5	0.1	0.1	0.05	0.025	0.0025	0.140625	0.058642	0.0270083	0.00251888	0.138106
0.2	0.5	0.5	0.1	0.1	0.05	0.025	0.005	0.140625	0.058642	0.0270083	0.00507601	0.135549
0.3	0.5	0.5	0.1	0.1	0.05	0.025	0.0075	0.140625	0.058642	0.0270083	0.00767219	0.132953
0.4	0.5	0.5	0.1	0.1	0.05	0.025	0.01	0.140625	0.058642	0.0270083	0.0103082	0.130317
0.5	0.5	0.5	0.1	0.1	0.05	0.025	0.0125	0.140625	0.058642	0.0270083	0.0129849	0.12764
0.6	0.5	0.5	0.1	0.1	0.05	0.025	0.015	0.140625	0.058642	0.0270083	0.0157031	0.124922
0.7	0.5	0.5	0.1	0.1	0.05	0.025	0.0175	0.140625	0.058642	0.0270083	0.0184636	0.122161
0.8	0.5	0.5	0.1	0.1	0.05	0.025	0.02	0.140625	0.058642	0.0270083	0.0212674	0.119358
0.9	0.5	0.5	0.1	0.1	0.05	0.025	0.0225	0.140625	0.058642	0.0270083	0.0241153	0.11651
0.1	0.6	0.5	0.1	0.1	0.05	0.03	0.003	0.140625	0.058642	0.0329335	0.00302722	0.137598
0.2	0.6	0.5	0.1	0.1	0.05	0.03	0.006	0.140625	0.058642	0.0329335	0.00610975	0.134515
0.3	0.6	0.5	0.1	0.1	0.05	0.03	0.009	0.140625	0.058642	0.0329335	0.00924897	0.131376
0.4	0.6	0.5	0.1	0.1	0.05	0.03	0.012	0.140625	0.058642	0.0329335	0.0124463	0.128179
0.5	0.6	0.5	0.1	0.1	0.05	0.03	0.015	0.140625	0.058642	0.0329335	0.0157031	0.124922
0.6	0.6	0.5	0.1	0.1	0.05	0.03	0.018	0.140625	0.058642	0.0329335	0.0190209	0.121604
0.7	0.6	0.5	0.1	0.1	0.05	0.03	0.021	0.140625	0.058642	0.0329335	0.0224012	0.118224
0.8	0.6	0.5	0.1	0.1	0.05	0.03	0.024	0.140625	0.058642	0.0329335	0.0258456	0.114779
0.9	0.6	0.5	0.1	0.1	0.05	0.03	0.027	0.140625	0.058642	0.0329335	0.0293558	0.111269
0.1	0.7	0.5	0.1	0.1	0.05	0.035	0.0035	0.140625	0.058642	0.0390508	0.0035371	0.137088
0.2	0.7	0.5	0.1	0.1	0.05	0.035	0.007	0.140625	0.058642	0.0390508	0.00714979	0.133475
0.3	0.7	0.5	0.1	0.1	0.05	0.035	0.0105	0.140625	0.058642	0.0390508	0.0108403	0.129785
0.4	0.7	0.5	0.1	0.1	0.05	0.035	0.014	0.140625	0.058642	0.0390508	0.0146107	0.126014
0.5	0.7	0.5	0.1	0.1	0.05	0.035	0.0175	0.140625	0.058642	0.0390508	0.0184636	0.122161
0.6	0.7	0.5	0.1	0.1	0.05	0.035	0.021	0.140625	0.058642	0.0390508	0.0224012	0.118224
0.7	0.7	0.5	0.1	0.1	0.05	0.035	0.0245	0.140625	0.058642	0.0390508	0.0264261	0.114199
0.8	0.7	0.5	0.1	0.1	0.05	0.035	0.028	0.140625	0.058642	0.0390508	0.0305408	0.110084
0.9	0.7	0.5	0.1	0.1	0.05	0.035	0.0315	0.140625	0.058642	0.0390508	0.0347481	0.105877
0.1	0.8	0.5	0.1	0.1	0.05	0.04	0.004	0.140625	0.058642	0.0453686	0.00404852	0.136576
0.2	0.8	0.5	0.1	0.1	0.05	0.04	0.008	0.140625	0.058642	0.0453686	0.00819618	0.132429
0.3	0.8	0.5	0.1	0.1	0.05	0.04	0.012	0.140625	0.058642	0.0453686	0.0124463	0.128179
0.4	0.8	0.5	0.1	0.1	0.05	0.04	0.016	0.140625	0.058642	0.0453686	0.0168021	0.123823
0.5	0.8	0.5	0.1	0.1	0.05	0.04	0.02	0.140625	0.058642	0.0453686	0.0212674	0.119358
0.6	0.8	0.5	0.1	0.1	0.05	0.04	0.024	0.140625	0.058642	0.0453686	0.0258456	0.114779
0.7	0.8	0.5	0.1	0.1	0.05	0.04	0.028	0.140625	0.058642	0.0453686	0.0305408	0.110084
0.8	0.8	0.5	0.1	0.1	0.05	0.04	0.032	0.140625	0.058642	0.0453686	0.0353569	0.105268
0.9	0.8	0.5	0.1	0.1	0.05	0.04	0.036	0.140625	0.058642	0.0453686	0.040298	0.100327
0.1	0.9	0.5	0.1	0.1	0.05	0.045	0.0045	0.140625	0.058642	0.0518959	0.00456149	0.136064
0.2	0.9	0.5	0.1	0.1	0.05	0.045	0.009	0.140625	0.058642	0.0518959	0.00924897	0.131376
0.3	0.9	0.5	0.1	0.1	0.05	0.045	0.0135	0.140625	0.058642	0.0518959	0.0140671	0.126558
0.4	0.9	0.5	0.1	0.1	0.05	0.045	0.018	0.140625	0.058642	0.0518959	0.0190209	0.121604
0.5	0.9	0.5	0.1	0.1	0.05	0.045	0.0225	0.140625	0.058642	0.0518959	0.0241153	0.11651
0.6	0.9	0.5	0.1	0.1	0.05	0.045	0.027	0.140625	0.058642	0.0518959	0.0293558	0.111269
0.7	0.9	0.5	0.1	0.1	0.05	0.045	0.0315	0.140625	0.058642	0.0518959	0.0347481	0.105877
0.8	0.9	0.5	0.1	0.1	0.05	0.045	0.036	0.140625	0.058642	0.0518959	0.040298	0.100327
0.9	0.9	0.5	0.1	0.1	0.05	0.045	0.0405	0.140625	0.058642	0.0518959	0.0460118	0.0946132
0.1	0.1	0.6	0.1	0.1	0.06	0.006	0.0006	0.140625	0.0728306	0.00610975	0.000601082	0.140024
0.2	0.1	0.6	0.1	0.1	0.06	0.006	0.0012	0.140625	0.0728306	0.00610975	0.00120433	0.139421
0.3	0.1	0.6	0.1	0.1	0.06	0.006	0.0018	0.140625	0.0728306	0.00610975	0.00180977	0.138815
0.4	0.1	0.6	0.1	0.1	0.06	0.006	0.0024	0.140625	0.0728306	0.00610975	0.00241739	0.138208
0.5	0.1	0.6	0.1	0.1	0.06	0.006	0.003	0.140625	0.0728306	0.00610975	0.00302722	0.137598
0.6	0.1	0.6	0.1	0.1	0.06	0.006	0.0036	0.140625	0.0728306	0.00610975	0.00363926	0.136986
0.7	0.1	0.6	0.1	0.1	0.06	0.006	0.0042	0.140625	0.0728306	0.00610975	0.00425352	0.136371
0.8	0.1	0.6	0.1	0.1	0.06	0.006	0.0048	0.140625	0.0728306	0.00610975	0.00487002	0.135755
0.9	0.1	0.6	0.1	0.1	0.06	0.006	0.0054	0.140625	0.0728306	0.00610975	0.00548876	0.135136
0.1	0.2	0.6	0.1	0.1	0.06	0.012	0.0012	0.140625	0.0728306	0.0124463	0.00120433	0.139421
0.2	0.2	0.6	0.1	0.1	0.06	0.012	0.0024	0.140625	0.0728306	0.0124463	0.00241739	0.138208
0.3	0.2	0.6	0.1	0.1	0.06	0.012	0.0036	0.140625	0.0728306	0.0124463	0.00363926	0.136986
0.4	0.2	0.6	0.1	0.1	0.06	0.012	0.0048	0.140625	0.0728306	0.0124463	0.00487002	0.135755
0.5	0.2	0.6	0.1	0.1	0.06	0.012	0.006	0.140625	0.0728306	0.0124463	0.00610975	0.134515
0.6	0.2	0.6	0.1	0.1	0.06	0.012	0.0072	0.140625	0.0728306	0.0124463	0.00735856	0.133266
0.7	0.2	0.6	0.1	0.1	0.06	0.012	0.0084	0.140625	0.0728306	0.0124463	0.00861652	0.132008
0.8	0.2	0.6	0.1	0.1	0.06	0.012	0.0096	0.140625	0.0728306	0.0124463	0.00988373	0.130741
0.9	0.2	0.6	0.1	0.1	0.06	0.012	0.0108	0.140625	0.0728306	0.0124463	0.0111603	0.129465
0.1	0.3	0.6	0.1	0.1	0.06	0.018	0.0018	0.140625	0.0728306	0.0190209	0.00180977	0.138815
0.2	0.3	0.6	0.1	0.1	0.06	0.018	0.0036	0.140625	0.0728306	0.0190209	0.00363926	0.136986
0.3	0.3	0.6	0.1	0.1	0.06	0.018	0.0054	0.140625	0.0728306	0.0190209	0.00548876	0.135136
0.4	0.3	0.6	0.1	0.1	0.06	0.018	0.0072	0.140625	0.0728306	0.0190209	0.00735856	0.133266
0.5	0.3	0.6	0.1	0.1	0.06	0.018	0.009	0.140625	0.0728306	0.0190209	0.00924897	0.131376
0.6	0.3	0.6	0.1	0.1	0.06	0.018	0.0108	0.140625	0.0728306	0.0190209	0.0111603	0.129465
0.7	0.3	0.6	0.1	0.1	0.06	0.018	0.0126	0.140625	0.0728306	0.0190209	0.0130928	0.127532
0.8	0.3	0.6	0.1	0.1	0.06	0.018	0.0144	0.140625	0.0728306	0.0190209	0.0150469	0.125578
0.9	0.3	0.6	0.1	0.1	0.06	0.018	0.0162	0.140625	0.0728306	0.0190209	0.0170228	0.123602
0.1	0.4	0.6	0.1	0.1	0.06	0.024	0.0024	0.140625	0.0728306	0.0258456	0.00241739	0.138208
0.2	0.4	0.6	0.1	0.1	0.06	0.024	0.0048	0.140625	0.0728306	0.0258456	0.00487002	0.135755
0.3	0.4	0.6	0.1	0.1	0.06	0.024	0.0072	0.140625	0.0728306	0.0258456	0.00735856	0.133266
0.4	0.4	0.6	0.1	0.1	0.06	0.024	0.0096	0.140625	0.0728306	0.0258456	0.00988373	0.130741
0.5	0.4	0.6	0.1	0.1	0.06	0.024	0.012	0.140625	0.0728306	0.0258456	0.0124463	0.128179
0.6	0.4	0.6	0.1	0.1	0.06	0.024	0.0144	0.140625	0.0728306	0.0258456	0.0150469	0.125578
0.7	0.4	0.6	0.1	0.1	0.06	0.024	0.0168	0.140625	0.0728306	0.0258456	0.0176863	0.122939
0.8	0.4	0.6	0.1	0.1	0.06	0.024	0.0192	0.140625	0.0728306	0.0258456	0.0203654	0.12026
0.9	0.4	0.6	0.1	0.1	0.06	0.024	0.0216	0.140625	0.0728306	0.0258456	0.0230849	0.11754
0.1	0.5	0.6	0.1	0.1	0.06	0.03	0.003	0.140625	0.0728306	0.0329335	0.00302722	0.137598
0.2	0.5	0.6	0.1	0.1	0.06	0.03	0.006	0.140625	0.0728306	0.0329335	0.00610975	0.134515
0.3	0.5	0.6	0.1	0.1	0.06	0.03	0.009	0.140625	0.0728306	0.0329335	0.00924897	0.131376
0.4	0.5	0.6	0.1	0.1	0.06	0.03	0.012	0.140625	0.0728306	0.0329335	0.0124463	0.128179
0.5	0.5	0.6	0.1	0.1	0.06	0.03	0.015	0.140625	0.0728306	0.0329335	0.0157031	0.124922
0.6	0.5	0.6	0.1	0.1	0.06	0.03	0.018	0.140625	0.0728306	0.0329335	0.0190209	0.121604
0.7	0.5	0.6	0.1	0.1	0.06	0.03	0.021	0.140625	0.0728306	0.0329335	0.0224012	0.118224
0.8	0.5	0.6	0.1	0.1	0.06	0.03	0.024	0.140625	0.0728306	0.0329335	0.0258456	0.114779
0.9	0.5	0.6	0.1	0.1	0.06	0.03	0.027	0.140625	0.0728306	0.0329335	0.0293558	0.111269
0.1	0.6	0.6	0.1	0.1	0.06	0.036	0.0036	0.140625	0.0728306	0.040298	0.00363926	0.136986
0.2	0.6	0.6	0.1	0.1	0.06	0.036	0.0072	0.140625	0.0728306	0.040298	0.00735856	0.133266
0.3	0.6	0.6	0.1	0.1	0.06	0.036	0.0108	0.140625	0.0728306	0.040298	0.0111603	0.129465
0.4	0.6	0.6	0.1	0.1	0.06	0.036	0.0144	0.140625	0.0728306	0.040298	0.0150469	0.125578
0.5	0.6	0.6	0.1	0.1	0.06	0.036	0.018	0.140625	0.0728306	0.040298	0.0190209	0.121604
0.6	0.6	0.6	0.1	0.1	0.06	0.036	0.0216	0.140625	0.0728306	0.040298	0.0230849	0.11754
0.7	0.6	0.6	0.1	0.1	0.06	0.036	0.0252	0.140625	0.0728306	0.040298	0.0272417	0.113383
0.8	0.6	0.6	0.1	0.1	0.06	0.036	0.0288	0.140625	0.0728306	0.040298	0.0314942	0.109131
0.9	0.6	0.6	0.1	0.1	0.06	0.036	0.0324	0.140625	0.0728306	0.040298	0.0358453	0.10478
0.1	0.7	0.6	0.1	0.1	0.06	0.042	0.0042	0.140625	0.0728306	0.0479539	0.00425352	0.136371
0.2	0.7	0.6	0.1	0.1	0.06	0.042	0.0084	0.140625	0.0728306	0.0479539	0.00861652	0.132008
0.3	0.7	0.6	0.1	0.1	0.06	0.042	0.0126	0.140625	0.0728306	0.0479539	0.0130928	0.127532
0.4	0.7	0.6	0.1	0.1	0.06	0.042	0.0168	0.140625	0.0728306	0.0479539	0.0176863	0.122939
0.5	0.7	0.6	0.1	0.1	0.06	0.042	0.021	0.140625	0.0728306	0.0479539	0.0224012	0.118224
0.6	0.7	0.6	0.1	0.1	0.06	0.042	0.0252	0.140625	0.0728306	0.0479539	0.0272417	0.113383
0.7	0.7	0.6	0.1	0.1	0.06	0.042	0.0294	0.140625	0.0728306	0.0479539	0.0322125	0.108413
0.8	0.7	0.6	0.1	0.1	0.06	0.042	0.0336	0.140625	0.0728306	0.0479539	0.0373181	0.103307
0.9	0.7	0.6	0.1	0.1	0.06	0.042	0.0378	0.140625	0.0728306	0.0479539	0.0425635	0.0980615
0.1	0.8	0.6	0.1	0.1	0.06	0.048	0.0048	0.140625	0.0728306	0.0559167	0.00487002	0.135755
0.2	0.8	0.6	0.1	0.1	0.06	0.048	0.0096	0.140625	0.0728306	0.0559167	0.00988373	0.130741
0.3	0.8	0.6	0.1	0.1	0.06	0.048	0.0144	0.140625	0.0728306	0.0559167	0.0150469	0.125578
0.4	0.8	0.6	0.1	0.1	0.06	0.048	0.0192	0.140625	0.0728306	0.0559167	0.0203654	0.12026
0.5	0.8	0.6	0.1	0.1	0.06	0.048	0.024	0.140625	0.0728306	0.0559167	0.0258456	0.114779
0.6	0.8	0.6	0.1	0.1	0.06	0.048	0.0288	0.140625	0.0728306	0.0559167	0.0314942	0.109131
0.7	0.8	0.6	0.1	0.1	0.06	0.048	0.0336	0.140625	0.0728306	0.0559167	0.0373181	0.103307
0.8	0.8	0.6	0.1	0.1	0.06	0.048	0.0384	0.140625	0.0728306	0.0559167	0.0433246	0.0973004
0.9	0.8	0.6	0.1	0.1	0.06	0.048	0.0432	0.140625	0.0728306	0.0559167	0.0495214	0.0911036
0.1	0.9	0.6	0.1	0.1	0.06	0.054	0.0054	0.140625	0.0728306	0.064203	0.00548876	0.135136
0.2	0.9	0.6	0.1	0.1	0.06	0.054	0.0108	0.140625	0.0728306	0.064203	0.0111603	0.129465
0.3	0.9	0.6	0.1	0.1	0.06	0.054	0.0162	0.140625	0.0728306	0.064203	0.0170228	0.123602
0.4	0.9	0.6	0.1	0.1	0.06	0.054	0.0216	0.140625	0.0728306	0.064203	0.0230849	0.11754
0.5	0.9	0.6	0.1	0.1	0.06	0.054	0.027	0.140625	0.0728306	0.064203	0.0293558	0.111269
0.6	0.9	0.6	0.1	0.1	0.06	0.054	0.0324	0.140625	0.0728306	0.064203	0.0358453	0.10478
0.7	0.9	0.6	0.1	0.1	0.06	0.054	0.0378	0.140625	0.0728306	0.064203	0.0425635	0.0980615
0.8	0.9	0.6	0.1	0.1	0.06	0.054	0.0432	0.140625	0.0728306	0.064203	0.0495214	0.0911036
0.9	0.9	0.6	0.1	0.1	0.06	0.054	0.0486	0.140625	0.0728306	0.064203	0.0567305	0.0838945
0.1	0.1	0.6	0.1	0.1	0.06	0.006	0.0006	0.140625	0.0728306	0.00610975	0.000601082	0.140024
0.2	0.1	0.6	0.1	0.1	0.06	0.006	0.0012	0.140625	0.0728306	0.00610975	0.00120433	0.139421
0.3	0.1	0.6	0.1	0.1	0.06	0.006	0.0018	0.140625	0.0728306	0.00610975	0.00180977	0.138815
0.4	0.1	0.6	0.1	0.1	0.06	0.006	0.0024	0.140625	0.0728306	0.00610975	0.00241739	0.138208
0.5	0.1	0.6	0.1	0.1	0.06	0.006	0.003	0.140625	0.0728306	0.00610975	0.00302722	0.137598
0.6	0.1	0.6	0.1	0.1	0.06	0.006	0.0036	0.140625	0.0728306	0.00610975	0.00363926	0.136986
0.7	0.1	0.6	0.1	0.1	0.06	0.006	0.0042	0.140625	0.0728306	0.00610975	0.00425352	0.136371
0.8	0.1	0.6	0.1	0.1	0.06	0.006	0.0048	0.140625	0.0728306	0.00610975	0.00487002	0.135755
0.9	0.1	0.6	0.1	0.1	0.06	0.006	0.0054	0.140625	0.0728306	0.00610975	0.00548876	0.135136
0.1	0.2	0.6	0.1	0.1	0.06	0.012	0.0012	0.140625	0.0728306	0.0124463	0.00120433	0.139421
0.2	0.2	0.6	0.1	0.1	0.06	0.012	0.0024	0.140625	0.0728306	0.0124463	0.00241739	0.138208
0.3	0.2	0.6	0.1	0.1	0.06	0.012	0.0036	0.140625	0.0728306	0.0124463	0.00363926	0.136986
0.4	0.2	0.6	0.1	0.1	0.06	0.012	0.0048	0.140625	0.0728306	0.0124463	0.00487002	0.135755
0.5	0.2	0.6	0.1	0.1	0.06	0.012	0.006	0.140625	0.0728306	0.0124463	0.00610975	0.134515
0.6	0.2	0.6	0.1	0.1	0.06	0.012	0.0072	0.140625	0.0728306	0.0124463	0.00735856	0.133266
0.7	0.2	0.6	0.1	0.1	0.06	0.012	0.0084	0.140625	0.0728306	0.0124463	0.00861652	0.132008
0.8	0.2	0.6	0.1	0.1	0.06	0.012	0.0096	0.140625	0.0728306	0.0124463	0.00988373	0.130741
0.9	0.2	0.6	0.1	0.1	0.06	0.012	0.0108	0.140625	0.0728306	0.0124463	0.0111603	0.129465
0.1	0.3	0.6	0.1	0.1	0.06	0.018	0.0018	0.140625	0.0728306	0.0190209	0.00180977	0.138815
0.2	0.3	0.6	0.1	0.1	0.06	0.018	0.0036	0.140625	0.0728306	0.0190209	0.00363926	0.136986
0.3	0.3	0.6	0.1	0.1	0.06	0.018	0.0054	0.140625	0.0728306	0.0190209	0.00548876	0.135136
0.4	0.3	0.6	0.1	0.1	0.06	0.018	0.0072	0.140625	0.0728306	0.0190209	0.00735856	0.133266
0.5	0.3	0.6	0.1	0.1	0.06	0.018	0.009	0.140625	0.0728306	0.0190209	0.00924897	0.131376
0.6	0.3	0.6	0.1	0.1	0.06	0.018	0.0108	0.140625	0.0728306	0.0190209	0.0111603	0.129465
0.7	0.3	0.6	0.1	0.1	0.06	0.018	0.0126	0.140625	0.0728306	0.0190209	0.0130928	0.127532
0.8	0.3	0.6	0.1	0.1	0.06	0.018	0.0144	0.140625	0.0728306	0.0190209	0.0150469	0.125578
0.9	0.3	0.6	0.1	0.1	0.06	0.018	0.0162	0.140625	0.0728306	0.0190209	0.0170228	0.123602
0.1	0.4	0.6	0.1	0.1	0.06	0.024	0.0024	0.140625	0.0728306	0.0258456	0.00241739	0.138208
0.2	0.4	0.6	0.1	0.1	0.06	0.024	0.0048	0.140625	0.0728306	0.0258456	0.00487002	0.135755
0.3	0.4	0.6	0.1	0.1	0.06	0.024	0.0072	0.140625	0.0728306	0.0258456	0.00735856	0.133266
0.4	0.4	0.6	0.1	0.1	0.06	0.024	0.0096	0.140625	0.0728306	0.0258456	0.00988373	0.130741
0.5	0.4	0.6	0.1	0.1	0.06	0.024	0.012	0.140625	0.0728306	0.0258456	0.0124463	0.128179
0.6	0.4	0.6	0.1	0.1	0.06	0.024	0.0144	0.140625	0.0728306	0.0258456	0.0150469	0.125578
0.7	0.4	0.6	0.1	0.1	0.06	0.024	0.0168	0.140625	0.0728306	0.0258456	0.0176863	0.122939
0.8	0.4	0.6	0.1	0.1	0.06	0.024	0.0192	0.140625	0.0728306	0.0258456	0.0203654	0.12026
0.9	0.4	0.6	0.1	0.1	0.06	0.024	0.0216	0.140625	0.0728306	0.0258456	0.0230849	0.11754
0.1	0.5	0.6	0.1	0.1	0.06	0.03	0.003	0.140625	0.0728306	0.0329335	0.00302722	0.137598
0.2	0.5	0.6	0.1	0.1	0.06	0.03	0.006	0.140625	0.0728306	0.0329335	0.00610975	0.134515
0.3	0.5	0.6	0.1	0.1	0.06	0.03	0.009	0.140625	0.0728306	0.0329335	0.00924897	0.131376
0.4	0.5	0.6	0.1	0.1	0.06	0.03	0.012	0.140625	0.0728306	0.0329335	0.0124463	0.128179
0.5	0.5	0.6	0.1	0.1	0.06	0.03	0.015	0.140625	0.0728306	0.0329335	0.0157031	0.124922
0.6	0.5	0.6	0.1	0.1	0.06	0.03	0.018	0.140625	0.0728306	0.0329335	0.0190209	0.121604
0.7	0.5	0.6	0.1	0.1	0.06	0.03	0.021	0.140625	0.0728306	0.0329335	0.0224012	0.118224
0.8	0.5	0.6	0.1	0.1	0.06	0.03	0.024	0.140625	0.0728306	0.0329335	0.0258456	0.114779
0.9	0.5	0.6	0.1	0.1	0.06	0.03	0.027	0.140625	0.0728306	0.0329335	0.0293558	0.111269
0.1	0.6	0.6	0.1	0.1	0.06	0.036	0.0036	0.140625	0.0728306	0.040298	0.00363926	0.136986
0.2	0.6	0.6	0.1	0.1	0.06	0.036	0.0072	0.140625	0.0728306	0.040298	0.00735856	0.133266
0.3	0.6	0.6	0.1	0.1	0.06	0.036	0.0108	0.140625	0.0728306	0.040298	0.0111603	0.129465
0.4	0.6	0.6	0.1	0.1	0.06	0.036	0.0144	0.140625	0.0728306	0.040298	0.0150469	0.125578
0.5	0.6	0.6	0.1	0.1	0.06	0.036	0.018	0.140625	0.0728306	0.040298	0.0190209	0.121604
0.6	0.6	0.6	0.1	0.1	0.06	0.036	0.0216	0.140625	0.0728306	0.040298	0.0230849	0.11754
0.7	0.6	0.6	0.1	0.1	0.06	0.036	0.0252	0.140625	0.0728306	0.040298	0.0272417	0.113383
0.8	0.6	0.6	0.1	0.1	0.06	0.036	0.0288	0.140625	0.0728306	0.040298	0.0314942	0.109131
0.9	0.6	0.6	0.1	0.1	0.06	0.036	0.0324	0.140625	0.0728306	0.040298	0.0358453	0.10478
0.1	0.7	0.6	0.1	0.1	0.06	0.042	0.0042	0.140625	0.0728306	0.0479539	0.00425352	0.136371
0.2	0.7	0.6	0.1	0.1	0.06	0.042	0.0084	0.140625	0.0728306	0.0479539	0.00861652	0.132008
0.3	0.7	0.6	0.1	0.1	0.06	0.042	0.0126	0.140625	0.0728306	0.0479539	0.0130928	0.127532
0.4	0.7	0.6	0.1	0.1	0.06	0.042	0.0168	0.140625	0.0728306	0.0479539	0.0176863	0.122939
0.5	0.7	0.6	0.1	0.1	0.06	0.042	0.021	0.140625	0.0728306	0.0479539	0.0224012	0.118224
0.6	0.7	0.6	0.1	0.1	0.06	0.042	0.0252	0.140625	0.0728306	0.0479539	0.0272417	0.113383
0.7	0.7	0.6	0.1	0.1	0.06	0.042	0.0294	0.140625	0.0728306	0.0479539	0.0322125	0.108413
0.8	0.7	0.6	0.1	0.1	0.06	0.042	0.0336	0.140625	0.0728306	0.0479539	0.0373181	0.103307
0.9	0.7	0.6	0.1	0.1	0.06	0.042	0.0378	0.140625	0.0728306	0.0479539	0.0425635	0.0980615
0.1	0.8	0.6	0.1	0.1	0.06	0.048	0.0048	0.140625	0.0728306	0.0559167	0.00487002	0.135755
0.2	0.8	0.6	0.1	0.1	0.06	0.048	0.0096	0.140625	0.0728306	0.0559167	0.00988373	0.130741
0.3	0.8	0.6	0.1	0.1	0.06	0.048	0.0144	0.140625	0.0728306	0.0559167	0.0150469	0.125578
0.4	0.8	0.6	0.1	0.1	0.06	0.048	0.0192	0.140625	0.0728306	0.0559167	0.0203654	0.12026
0.5	0.8	0.6	0.1	0.1	0.06	0.048	0.024	0.140625	0.0728306	0.0559167	0.0258456	0.114779
0.6	0.8	0.6	0.1	0.1	0.06	0.048	0.0288	0.140625	0.0728306	0.0559167	0.0314942	0.109131
0.7	0.8	0.6	0.1	0.1	0.06	0.048	0.0336	0.140625	0.0728306	0.0559167	0.0373181	0.103307
0.8	0.8	0.6	0.1	0.1	0.06	0.048	0.0384	0.140625	0.0728306	0.0559167	0.0433246	0.0973004
0.9	0.8	0.6	0.1	0.1	0.06	0.048	0.0432	0.140625	0.0728306	0.0559167	0.0495214	0.0911036
0.1	0.9	0.6	0.1	0.1	0.06	0.054	0.0054	0.140625	0.0728306	0.064203	0.00548876	0.135136
0.2	0.9	0.6	0.1	0.1	0.06	0.054	0.0108	0.140625	0.0728306	0.064203	0.0111603	0.129465
0.3	0.9	0.6	0.1	0.1	0.06	0.054	0.0162	0.140625	0.0728306	0.064203	0.0170228	0.123602
0.4	0.9	0.6	0.1	0.1	0.06	0.054	0.0216	0.140625	0.0728306	0.064203	0.0230849	0.11754
0.5	0.9	0.6	0.1	0.1	0.06	0.054	0.027	0.140625	0.0728306	0.064203	0.0293558	0.111269
0.6	0.9	0.6	0.1	0.1	0.06	0.054	0.0324	0.140625	0.0728306	0.064203	0.0358453	0.10478
0.7	0.9	0.6	0.1	0.1	0.06	0.054	0.0378	0.140625	0.0728306	0.064203	0.0425635	0.0980615
0.8	0.9	0.6	0.1	0.1	0.06	0.054	0.0432	0.140625	0.0728306	0.064203	0.0495214	0.0911036
0.9	0.9	0.6	0.1	0.1	0.06	0.054	0.0486	0.140625	0.0728306	0.064203	0.0567305	0.0838945
0.1	0.1	0.6	0.1	0.1	0.06	0.006	0.0006	0.140625	0.0728306	0.00610975	0.000601082	0.140024
0.2	0.1	0.6	0.1	0.1	0.06	0.006	0.0012	0.140625	0.0728306	0.00610975	0.00120433	0.139421
0.3	0.1	0.6	0.1	0.1	0.06	0.006	0.0018	0.140625	0.0728306	0.00610975	0.00180977	0.138815
0.4	0.1	0.6	0.1	0.1	0.06	0.006	0.0024	0.140625	0.0728306	0.00610975	0.00241739	0.138208
0.5	0.1	0.6	0.1	0.1	0.06	0.006	0.003	0.140625	0.0728306	0.00610975	0.00302722	0.137598
0.6	0.1	0.6	0.1	0.1	0.06	0.006	0.0036	0.140625	0.0728306	0.00610975	0.00363926	0.136986
0.7	0.1	0.6	0.1	0.1	0.06	0.006	0.0042	0.140625	0.0728306	0.00610975	0.00425352	0.136371
0.8	0.1	0.6	0.1	0.1	0.06	0.006	0.0048	0.140625	0.0728306	0.00610975	0.00487002	0.135755
0.9	0.1	0.6	0.1	0.1	0.06	0.006	0.0054	0.140625	0.0728306	0.00610975	0.00548876	0.135136
0.1	0.2	0.6	0.1	0.1	0.06	0.012	0.0012	0.140625	0.0728306	0.0124463	0.00120433	0.139421
0.2	0.2	0.6	0.1	0.1	0.06	0.012	0.0024	0.140625	0.0728306	0.0124463	0.00241739	0.138208
0.3	0.2	0.6	0.1	0.1	0.06	0.012	0.0036	0.140625	0.0728306	0.0124463	0.00363926	0.136986
0.4	0.2	0.6	0.1	0.1	0.06	0.012	0.0048	0.140625	0.0728306	0.0124463	0.00487002	0.135755
0.5	0.2	0.6	0.1	0.1	0.06	0.012	0.006	0.140625	0.0728306	0.0124463	0.00610975	0.134515
0.6	0.2	0.6	0.1	0.1	0.06	0.012	0.0072	0.140625	0.0728306	0.0124463	0.00735856	0.133266
0.7	0.2	0.6	0.1	0.1	0.06	0.012	0.0084	0.140625	0.0728306	0.0124463	0.00861652	0.132008
0.8	0.2	0.6	0.1	0.1	0.06	0.012	0.0096	0.140625	0.0728306	0.0124463	0.00988373	0.130741
0.9	0.2	0.6	0.1	0.1	0.06	0.012	0.0108	0.140625	0.0728306	0.0124463	0.0111603	0.129465
0.1	0.3	0.6	0.1	0.1	0.06	0.018	0.0018	0.140625	0.0728306	0.0190209	0.00180977	0.138815
0.2	0.3	0.6	0.1	0.1	0.06	0.018	0.0036	0.140625	0.0728306	0.0190209	0.00363926	0.136986
0.3	0.3	0.6	0.1	0.1	0.06	0.018	0.0054	0.140625	0.0728306	0.0190209	0.00548876	0.135136
0.4	0.3	0.6	0.1	0.1	0.06	0.018	0.0072	0.140625	0.0728306	0.0190209	0.00735856	0.133266
0.5	0.3	0.6	0.1	0.1	0.06	0.018	0.009	0.140625	0.0728306	0.0190209	0.00924897	0.131376
0.6	0.3	0.6	0.1	0.1	0.06	0.018	0.0108	0.140625	0.0728306	0.0190209	0.0111603	0.129465
0.7	0.3	0.6	0.1	0.1	0.06	0.018	0.0126	0.140625	0.0728306	0.0190209	0.0130928	0.127532
0.8	0.3	0.6	0.1	0.1	0.06	0.018	0.0144	0.140625	0.0728306	0.0190209	0.0150469	0.125578
0.9	0.3	0.6	0.1	0.1	0.06	0.018	0.0162	0.140625	0.0728306	0.0190209	0.0170228	0.123602
0.1	0.4	0.6	0.1	0.1	0.06	0.024	0.0024	0.140625	0.0728306	0.0258456	0.00241739	0.138208
0.2	0.4	0.6	0.1	0.1	0.06	0.024	0.0048	0.140625	0.0728306	0.0258456	0.00487002	0.135755
0.3	0.4	0.6	0.1	0.1	0.06	0.024	0.0072	0.140625	0.0728306	0.0258456	0.00735856	0.133266
0.4	0.4	0.6	0.1	0.1	0.06	0.024	0.0096	0.140625	0.0728306	0.0258456	0.00988373	0.130741
0.5	0.4	0.6	0.1	0.1	0.06	0.024	0.012	0.140625	0.0728306	0.0258456	0.0124463	0.128179
0.6	0.4	0.6	0.1	0.1	0.06	0.024	0.0144	0.140625	0.0728306	0.0258456	0.0150469	0.125578
0.7	0.4	0.6	0.1	0.1	0.06	0.024	0.0168	0.140625	0.0728306	0.0258456	0.0176863	0.122939
0.8	0.4	0.6	0.1	0.1	0.06	0.024	0.0192	0.140625	0.0728306	0.0258456	0.0203654	0.12026
0.9	0.4	0.6	0.1	0.1	0.06	0.024	0.0216	0.140625	0.0728306	0.0258456	0.0230849	0.11754
0.1	0.5	0.6	0.1	0.1	0.06	0.03	0.003	0.140625	0.0728306	0.0329335	0.00302722	0.137598
0.2	0.5	0.6	0.1	0.1	0.06	0.03	0.006	0.140625	0.0728306	0.0329335	0.00610975	0.134515
0.3	0.5	0.6	0.1	0.1	0.06	0.03	0.009	0.140625	0.0728306	0.0329335	0.00924897	0.131376
0.4	0.5	0.6	0.1	0.1	0.06	0.03	0.012	0.140625	0.0728306	0.0329335	0.0124463	0.128179
0.5	0.5	0.6	0.1	0.1	0.06	0.03	0.015	0.140625	0.0728306	0.0329335	0.0157031	0.124922
0.6	0.5	0.6	0.1	0.1	0.06	0.03	0.018	0.140625	0.0728306	0.0329335	0.0190209	0.121604
0.7	0.5	0.6	0.1	0.1	0.06	0.03	0.021	0.140625	0.0728306	0.0329335	0.0224012	0.118224
0.8	0.5	0.6	0.1	0.1	0.06	0.03	0.024	0.140625	0.0728306	0.0329335	0.0258456	0.114779
0.9	0.5	0.6	0.1	0.1	0.06	0.03	0.027	0.140625	0.0728306	0.0329335	0.0293558	0.111269
0.1	0.6	0.6	0.1	0.1	0.06	0.036	0.0036	0.140625	0.0728306	0.040298	0.00363926	0.136986
0.2	0.6	0.6	0.1	0.1	0.06	0.036	0.0072	0.140625	0.0728306	0.040298	0.00735856	0.133266
0.3	0.6	0.6	0.1	0.1	0.06	0.036	0.0108	0.140625	0.0728306	0.040298	0.0111603	0.129465
0.4	0.6	0.6	0.1	0.1	0.06	0.036	0.0144	0.140625	0.0728306	0.040298	0.0150469	0.125578
0.5	0.6	0.6	0.1	0.1	0.06	0.036	0.018	0.140625	0.0728306	0.040298	0.0190209	0.121604
0.6	0.6	0.6	0.1	0.1	0.06	0.036	0.0216	0.140625	0.0728306	0.040298	0.0230849	0.11754
0.7	0.6	0.6	0.1	0.1	0.06	0.036	0.0252	0.140625	0.0728306	0.040298	0.0272417	0.113383
0.8	0.6	0.6	0.1	0.1	0.06	0.036	0.0288	0.140625	0.0728306	0.040298	0.0314942	0.109131
0.9	0.6	0.6	0.1	0.1	0.06	0.036	0.0324	0.140625	0.0728306	0.040298	0.0358453	0.10478
0.1	0.7	0.6	0.1	0.1	0.06	0.042	0.0042	0.140625	0.0728306	0.0479539	0.00425352	0.136371
0.2	0.7	0.6	0.1	0.1	0.06	0.042	0.0084	0.140625	0.0728306	0.0479539	0.00861652	0.132008
0.3	0.7	0.6	0.1	0.1	0.06	0.042	0.0126	0.140625	0.0728306	0.0479539	0.0130928	0.127532
0.4	0.7	0.6	0.1	0.1	0.06	0.042	0.0168	0.140625	0.0728306	0.0479539	0.0176863	0.122939
0.5	0.7	0.6	0.1	0.1	0.06	0.042	0.021	0.140625	0.0728306	0.0479539	0.0224012	0.118224
0.6	0.7	0.6	0.1	0.1	0.06	0.042	0.0252	0.140625	0.0728306	0.0479539	0.0272417	0.113383
0.7	0.7	0.6	0.1	0.1	0.06	0.042	0.0294	0.140625	0.0728306	0.0479539	0.0322125	0.108413
0.8	0.7	0.6	0.1	0.1	0.06	0.042	0.0336	0.140625	0.0728306	0.0479539	0.0373181	0.103307
0.9	0.7	0.6	0.1	0.1	0.06	0.042	0.0378	0.140625	0.0728306	0.0479539	0.0425635	0.0980615
0.1	0.8	0.6	0.1	0.1	0.06	0.048	0.0048	0.140625	0.0728306	0.0559167	0.00487002	0.135755
0.2	0.8	0.6	0.1	0.1	0.06	0.048	0.0096	0.140625	0.0728306	0.0559167	0.00988373	0.130741
0.3	0.8	0.6	0.1	0.1	0.06	0.048	0.0144	0.140625	0.0728306	0.0559167	0.0150469	0.125578
0.4	0.8	0.6	0.1	0.1	0.06	0.048	0.0192	0.140625	0.0728306	0.0559167	0.0203654	0.12026
0.5	0.8	0.6	0.1	0.1	0.06	0.048	0.024	0.140625	0.0728306	0.0559167	0.0258456	0.114779
0.6	0.8	0.6	0.1	0.1	0.06	0.048	0.0288	0.140625	0.0728306	0.0559167	0.0314942	0.109131
0.7	0.8	0.6	0.1	0.1	0.06	0.048	0.0336	0.140625	0.0728306	0.0559167	0.0373181	0.103307
0.8	0.8	0.6	0.1	0.1	0.06	0.048	0.0384	0.140625	0.0728306	0.0559167	0.0433246	0.0973004
0.9	0.8	0.6	0.1	0.1	0.06	0.048	0.0432	0.140625	0.0728306	0.0559167	0.0495214	0.0911036
0.1	0.9	0.6	0.1	0.1	0.06	0.054	0.0054	0.140625	0.0728306	0.064203	0.00548876	0.135136
0.2	0.9	0.6	0.1	0.1	0.06	0.054	0.0108	0.140625	0.0728306	0.064203	0.0111603	0.129465
0.3	0.9	0.6	0.1	0.1	0.06	0.054	0.0162	0.140625	0.0728306	0.064203	0.0170228	0.123602
0.4	0.9	0.6	0.1	0.1	0.06	0.054	0.0216	0.140625	0.0728306	0.064203	0.0230849	0.11754
0.5	0.9	0.6	0.1	0.1	0.06	0.054	0.027	0.140625	0.0728306	0.064203	0.0293558	0.111269
0.6	0.9	0.6	0.1	0.1	0.06	0.054	0.0324	0.140625	0.0728306	0.064203	0.0358453	0.10478
0.7	0.9	0.6	0.1	0.1	0.06	0.054	0.0378	0.140625	0.0728306	0.064203	0.0425635	0.0980615
0.8	0.9	0.6	0.1	0.1	0.06	0.054	0.0432	0.140625	0.0728306	0.064203	0.0495214	0.0911036
0.9	0.9	0.6	0.1	0.1	0.06	0.054	0.0486	0.140625	0.0728306	0.064203	0.0567305	0.0838945
0.1	0.1	0.6	0.1	0.1	0.06	0.006	0.0006	0.140625	0.0728306	0.00610975	0.000601082	0.140024
0.2	0.1	0.6	0.1	0.1	0.06	0.006	0.0012	0.140625	0.0728306	0.00610975	0.00120433	0.139421
0.3	0.1	0.6	0.1	0.1	0.06	0.006	0.0018	0.140625	0.0728306	0.00610975	0.00180977	0.138815
0.4	0.1	0.6	0.1	0.1	0.06	0.006	0.0024	0.140625	0.0728306	0.00610975	0.00241739	0.138208
0.5	0.1	0.6	0.1	0.1	0.06	0.006	0.003	0.140625	0.0728306	0.00610975	0.00302722	0.137598
0.6	0.1	0.6	0.1	0.1	0.06	0.006	0.0036	0.140625	0.0728306	0.00610975	0.00363926	0.136986
0.7	0.1	0.6	0.1	0.1	0.06	0.006	0.0042	0.140625	0.0728306	0.00610975	0.00425352	0.136371
0.8	0.1	0.6	0.1	0.1	0.06	0.006	0.0048	0.140625	0.0728306	0.00610975	0.00487002	0.135755
0.9	0.1	0.6	0.1	0.1	0.06	0.006	0.0054	0.140625	0.0728306	0.00610975	0.00548876	0.135136
0.1	0.2	0.6	0.1	0.1	0.06	0.012	0.0012	0.140625	0.0728306	0.0124463	0.00120433	0.139421
0.2	0.2	0.6	0.1	0.1	0.06	0.012	0.0024	0.140625	0.0728306	0.0124463	0.00241739	0.138208
0.3	0.2	0.6	0.1	0.1	0.06	0.012	0.0036	0.140625	0.0728306	0.0124463	0.00363926	0.136986
0.4	0.2	0.6	0.1	0.1	0.06	0.012	0.0048	0.140625	0.0728306	0.0124463	0.00487002	0.135755
0.5	0.2	0.6	0.1	0.1	0.06	0.012	0.006	0.140625	0.0728306	0.0124463	0.00610975	0.134515
0.6	0.2	0.6	0.1	0.1	0.06	0.012	0.0072	0.140625	0.0728306	0.0124463	0.00735856	0.133266
0.7	0.2	0.6	0.1	0.1	0.06	0.012	0.0084	0.140625	0.0728306	0.0124463	0.00861652	0.132008
0.8	0.2	0.6	0.1	0.1	0.06	0.012	0.0096	0.140625	0.0728306	0.0124463	0.00988373	0.130741
0.9	0.2	0.6	0.1	0.1	0.06	0.012	0.0108	0.140625	0.0728306	0.0124463	0.0111603	0.129465
0.1	0.3	0.6	0.1	0.1	0.06	0.018	0.0018	0.140625	0.0728306	0.0190209	0.00180977	0.138815
0.2	0.3	0.6	0.1	0.1	0.06	0.018	0.0036	0.140625	0.0728306	0.0190209	0.00363926	0.136986
0.3	0.3	0.6	0.1	0.1	0.06	0.018	0.0054	0.140625	0.0728306	0.0190209	0.00548876	0.135136
0.4	0.3	0.6	0.1	0.1	0.06	0.018	0.0072	0.140625	0.0728306	0.0190209	0.00735856	0.133266
0.5	0.3	0.6	0.1	0.1	0.06	0.018	0.009	0.140625	0.0728306	0.0190209	0.00924897	0.131376
0.6	0.3	0.6	0.1	0.1	0.06	0.018	0.0108	0.140625	0.0728306	0.0190209	0.0111603	0.129465
0.7	0.3	0.6	0.1	0.1	0.06	0.018	0.0126	0.140625	0.0728306	0.0190209	0.0130928	0.127532
0.8	0.3	0.6	0.1	0.1	0.06	0.018	0.0144	0.140625	0.0728306	0.0190209	0.0150469	0.125578
0.9	0.3	0.6	0.1	0.1	0.06	0.018	0.0162	0.140625	0.0728306	0.0190209	0.0170228	0.123602
0.1	0.4	0.6	0.1	0.1	0.06	0.024	0.0024	0.140625	0.0728306	0.0258456	0.00241739	0.138208
0.2	0.4	0.6	0.1	0.1	0.06	0.024	0.0048	0.140625	0.0728306	0.0258456	0.00487002	0.135755
0.3	0.4	0.6	0.1	0.1	0.06	0.024	0.0072	0.140625	0.0728306	0.0258456	0.00735856	0.133266
0.4	0.4	0.6	0.1	0.1	0.06	0.024	0.0096	0.140625	0.0728306	0.0258456	0.00988373	0.130741
0.5	0.4	0.6	0.1	0.1	0.06	0.024	0.012	0.140625	0.0728306	0.0258456	0.0124463	0.128179
0.6	0.4	0.6	0.1	0.1	0.06	0.024	0.0144	0.140625	0.0728306	0.0258456	0.0150469	0.125578
0.7	0.4	0.6	0.1	0.1	0.06	0.024	0.0168	0.140625	0.0728306	0.0258456	0.0176863	0.122939
0.8	0.4	0.6	0.1	0.1	0.06	0.024	0.0192	0.140625	0.0728306	0.0258456	0.0203654	0.12026
0.9	0.4	0.6	0.1	0.1	0.06	0.024	0.0216	0.140625	0.0728306	0.0258456	0.0230849	0.11754
0.1	0.5	0.6	0.1	0.1	0.06	0.03	0.003	0.140625	0.0728306	0.0329335	0.00302722	0.137598
0.2	0.5	0.6	0.1	0.1	0.06	0.03	0.006	0.140625	0.0728306	0.0329335	0.00610975	0.134515
0.3	0.5	0.6	0.1	0.1	0.06	0.03	0.009	0.140625	0.0728306	0.0329335	0.00924897	0.131376
0.4	0.5	0.6	0.1	0.1	0.06	0.03	0.012	0.140625	0.0728306	0.0329335	0.0124463	0.128179
0.5	0.5	0.6	0.1	0.1	0.06	0.03	0.015	0.140625	0.0728306	0.0329335	0.0157031	0.124922
0.6	0.5	0.6	0.1	0.1	0.06	0.03	0.018	0.140625	0.0728306	0.0329335	0.0190209	0.121604
0.7	0.5	0.6	0.1	0.1	0.06	0.03	0.021	0.140625	0.0728306	0.0329335	0.0224012	0.118224
0.8	0.5	0.6	0.1	0.1	0.06	0.03	0.024	0.140625	0.0728306	0.0329335	0.0258456	0.114779
0.9	0.5	0.6	0.1	0.1	0.06	0.03	0.027	0.140625	0.0728306	0.0329335	0.0293558	0.111269
0.1	0.6	0.6	0.1	0.1	0.06	0.036	0.0036	0.140625	0.0728306	0.040298	0.00363926	0.136986
0.2	0.6	0.6	0.1	0.1	0.06	0.036	0.0072	0.140625	0.0728306	0.040298	0.00735856	0.133266
0.3	0.6	0.6	0.1	0.1	0.06	0.036	0.0108	0.140625	0.0728306	0.040298	0.0111603	0.129465
0.4	0.6	0.6	0.1	0.1	0.06	0.036	0.0144	0.140625	0.0728306	0.040298	0.0150469	0.125578
0.5	0.6	0.6	0.1	0.1	0.06	0.036	0.018	0.140625	0.0728306	0.040298	0.0190209	0.121604
0.6	0.6	0.6	0.1	0.1	0.06	0.036	0.0216	0.140625	0.0728306	0.040298	0.0230849	0.11754
0.7	0.6	0.6	0.1	0.1	0.06	0.036	0.0252	0.140625	0.0728306	0.040298	0.0272417	0.113383
0.8	0.6	0.6	0.1	0.1	0.06	0.036	0.0288	0.140625	0.0728306	0.040298	0.0314942	0.109131
0.9	0.6	0.6	0.1	0.1	0.06	0.036	0.0324	0.140625	0.0728306	0.040298	0.0358453	0.10478
0.1	0.7	0.6	0.1	0.1	0.06	0.042	0.0042	0.140625	0.0728306	0.0479539	0.00425352	0.136371
0.2	0.7	0.6	0.1	0.1	0.06	0.042	0.0084	0.140625	0.0728306	0.0479539	0.00861652	0.132008
0.3	0.7	0.6	0.1	0.1	0.06	0.042	0.0126	0.140625	0.0728306	0.0479539	0.0130928	0.127532
0.4	0.7	0.6	0.1	0.1	0.06	0.042	0.0168	0.140625	0.0728306	0.0479539	0.0176863	0.122939
0.5	0.7	0.6	0.1	0.1	0.06	0.042	0.021	0.140625	0.0728306	0.0479539	0.0224012	0.118224
0.6	0.7	0.6	0.1	0.1	0.06	0.042	0.0252	0.140625	0.0728306	0.0479539	0.0272417	0.113383
0.7	0.7	0.6	0.1	0.1	0.06	0.042	0.0294	0.140625	0.0728306	0.0479539	0.0322125	0.108413
0.8	0.7	0.6	0.1	0.1	0.06	0.042	0.0336	0.140625	0.0728306	0.0479539	0.0373181	0.103307
0.9	0.7	0.6	0.1	0.1	0.06	0.042	0.0378	0.140625	0.0728306	0.0479539	0.0425635	0.0980615
0.1	0.8	0.6	0.1	0.1	0.06	0.048	0.0048	0.140625	0.0728306	0.0559167	0.00487002	0.135755
0.2	0.8	0.6	0.1	0.1	0.06	0.048	0.0096	0.140625	0.0728306	0.0559167	0.00988373	0.130741
0.3	0.8	0.6	0.1	0.1	0.06	0.048	0.0144	0.140625	0.0728306	0.0559167	0.0150469	0.125578
0.4	0.8	0.6	0.1	0.1	0.06	0.048	0.0192	0.140625	0.0728306	0.0559167	0.0203654	0.12026
0.5	0.8	0.6	0.1	0.1	0.06	0.048	0.024	0.140625	0.0728306	0.0559167	0.0258456	0.114779
0.6	0.8	0.6	0.1	0.1	0.06	0.048	0.0288	0.140625	0.0728306	0.0559167	0.0314942	0.109131
0.7	0.8	0.6	0.1	0.1	0.06	0.048	0.0336	0.140625	0.0728306	0.0559167	0.0373181	0.103307
0.8	0.8	0.6	0.1	0.1	0.06	0.048	0.0384	0.140625	0.0728306	0.0559167	0.0433246	0.0973004
0.9	0.8	0.6	0.1	0.1	0.06	0.048	0.0432	0.140625	0.0728306	0.0559167	0.0495214	0.0911036
0.1	0.9	0.6	0.1	0.1	0.06	0.054	0.0054	0.140625	0.0728306	0.064203	0.00548876	0.135136
0.2	0.9	0.6	0.1	0.1	0.06	0.054	0.0108	0.140625	0.0728306	0.064203	0.0111603	0.129465
0.3	0.9	0.6	0.1	0.1	0.06	0.054	0.0162	0.140625	0.0728306	0.064203	0.0170228	0.123602
0.4	0.9	0.6	0.1	0.1	0.06	0.054	0.0216	0.140625	0.0728306	0.064203	0.0230849	0.11754
0.5	0.9	0.6	0.1	0.1	0.06	0.054	0.027	0.140625	0.0728306	0.064203	0.0293558	0.111269
0.6	0.9	0.6	0.1	0.1	0.06	0.054	0.0324	0.140625	0.0728306	0.064203	0.0358453	0.10478
0.7	0.9	0.6	0.1	0.1	0.06	0.054	0.0378	0.140625	0.0728306	0.064203	0.0425635	0.0980615
0.8	0.9	0.6	0.1	0.1	0.06	0.054	0.0432	0.140625	0.0728306	0.064203	0.0495214	0.0911036
0.9	0.9	0.6	0.1	0.1	0.06	0.054	0.0486	0.140625	0.0728306	0.064203	0.0567305	0.0838945
0.1	0.1	0.7	0.1	0.1	0.07	0.007	0.0007	0.140625	0.0880206	0.00714979	0.000701473	0.139924
0.2	0.1	0.7	0.1	0.1	0.07	0.007	0.0014	0.140625	0.0880206	0.00714979	0.0014059	0.139219
0.3	0.1	0.7	0.1	0.1	0.07	0.007	0.0021	0.140625	0.0880206	0.00714979	0.0021133	0.138512
0.4	0.1	0.7	0.1	0.1	0.07	0.007	0.0028	0.140625	0.0880206	0.00714979	0.0028237	0.137801
0.5	0.1	0.7	0.1	0.1	0.07	0.007	0.0035	0.140625	0.0880206	0.00714979	0.0035371	0.137088
0.6	0.1	0.7	0.1	0.1	0.07	0.007	0.0042	0.140625	0.0880206	0.00714979	0.00425352	0.136371
0.7	0.1	0.7	0.1	0.1	0.07	0.007	0.0049	0.140625	0.0880206	0.00714979	0.00497298	0.135652
0.8	0.1	0.7	0.1	0.1	0.07	0.007	0.0056	0.140625	0.0880206	0.00714979	0.0056955	0.134929
0.9	0.1	0.7	0.1	0.1	0.07	0.007	0.0063	0.140625	0.0880206	0.00714979	0.0064211	0.134204
0.1	0.2	0.7	0.1	0.1	0.07	0.014	0.0014	0.140625	0.0880206	0.0146107	0.0014059	0.139219
0.2	0.2	0.7	0.1	0.1	0.07	0.014	0.0028	0.140625	0.0880206	0.0146107	0.0028237	0.137801
0.3	0.2	0.7	0.1	0.1	0.07	0.014	0.0042	0.140625	0.0880206	0.0146107	0.00425352	0.136371
0.4	0.2	0.7	0.1	0.1	0.07	0.014	0.0056	0.140625	0.0880206	0.0146107	0.0056955	0.134929
0.5	0.2	0.7	0.1	0.1	0.07	0.014	0.007	0.140625	0.0880206	0.0146107	0.00714979	0.133475
0.6	0.2	0.7	0.1	0.1	0.07	0.014	0.0084	0.140625	0.0880206	0.0146107	0.00861652	0.132008
0.7	0.2	0.7	0.1	0.1	0.07	0.014	0.0098	0.140625	0.0880206	0.0146107	0.0100958	0.130529
0.8	0.2	0.7	0.1	0.1	0.07	0.014	0.0112	0.140625	0.0880206	0.0146107	0.0115879	0.129037
0.9	0.2	0.7	0.1	0.1	0.07	0.014	0.0126	0.140625	0.0880206	0.0146107	0.0130928	0.127532
0.1	0.3	0.7	0.1	0.1	0.07	0.021	0.0021	0.140625	0.0880206	0.0224012	0.0021133	0.138512
0.2	0.3	0.7	0.1	0.1	0.07	0.021	0.0042	0.140625	0.0880206	0.0224012	0.00425352	0.136371
0.3	0.3	0.7	0.1	0.1	0.07	0.021	0.0063	0.140625	0.0880206	0.0224012	0.0064211	0.134204
0.4	0.3	0.7	0.1	0.1	0.07	0.021	0.0084	0.140625	0.0880206	0.0224012	0.00861652	0.132008
0.5	0.3	0.7	0.1	0.1	0.07	0.021	0.0105	0.140625	0.0880206	0.0224012	0.0108403	0.129785
0.6	0.3	0.7	0.1	0.1	0.07	0.021	0.0126	0.140625	0.0880206	0.0224012	0.0130928	0.127532
0.7	0.3	0.7	0.1	0.1	0.07	0.021	0.0147	0.140625	0.0880206	0.0224012	0.0153747	0.12525
0.8	0.3	0.7	0.1	0.1	0.07	0.021	0.0168	0.140625	0.0880206	0.0224012	0.0176863	0.122939
0.9	0.3	0.7	0.1	0.1	0.07	0.021	0.0189	0.140625	0.0880206	0.0224012	0.0200283	0.120597
0.1	0.4	0.7	0.1	0.1	0.07	0.028	0.0028	0.140625	0.0880206	0.0305408	0.0028237	0.137801
0.2	0.4	0.7	0.1	0.1	0.07	0.028	0.0056	0.140625	0.0880206	0.0305408	0.0056955	0.134929
0.3	0.4	0.7	0.1	0.1	0.07	0.028	0.0084	0.140625	0.0880206	0.0305408	0.00861652	0.132008
0.4	0.4	0.7	0.1	0.1	0.07	0.028	0.0112	0.140625	0.0880206	0.0305408	0.0115879	0.129037
0.5	0.4	0.7	0.1	0.1	0.07	0.028	0.014	0.140625	0.0880206	0.0305408	0.0146107	0.126014
0.6	0.4	0.7	0.1	0.1	0.07	0.028	0.0168	0.140625	0.0880206	0.0305408	0.0176863	0.122939
0.7	0.4	0.7	0.1	0.1	0.07	0.028	0.0196	0.140625	0.0880206	0.0305408	0.0208158	0.119809
0.8	0.4	0.7	0.1	0.1	0.07	0.028	0.0224	0.140625	0.0880206	0.0305408	0.0240005	0.116624
0.9	0.4	0.7	0.1	0.1	0.07	0.028	0.0252	0.140625	0.0880206	0.0305408	0.0272417	0.113383
0.1	0.5	0.7	0.1	0.1	0.07	0.035	0.0035	0.140625	0.0880206	0.0390508	0.0035371	0.137088
0.2	0.5	0.7	0.1	0.1	0.07	0.035	0.007	0.140625	0.0880206	0.0390508	0.00714979	0.133475
0.3	0.5	0.7	0.1	0.1	0.07	0.035	0.0105	0.140625	0.0880206	0.0390508	0.0108403	0.129785
0.4	0.5	0.7	0.1	0.1	0.07	0.035	0.014	0.140625	0.0880206	0.0390508	0.0146107	0.126014
0.5	0.5	0.7	0.1	0.1	0.07	0.035	0.0175	0.140625	0.0880206	0.0390508	0.0184636	0.122161
0.6	0.5	0.7	0.1	0.1	0.07	0.035	0.021	0.140625	0.0880206	0.0390508	0.0224012	0.118224
0.7	0.5	0.7	0.1	0.1	0.07	0.035	0.0245	0.140625	0.0880206	0.0390508	0.0264261	0.114199
0.8	0.5	0.7	0.1	0.1	0.07	0.035	0.028	0.140625	0.0880206	0.0390508	0.0305408	0.110084
0.9	0.5	0.7	0.1	0.1	0.07	0.035	0.0315	0.140625	0.0880206	0.0390508	0.0347481	0.105877
0.1	0.6	0.7	0.1	0.1	0.07	0.042	0.0042	0.140625	0.0880206	0.0479539	0.00425352	0.136371
0.2	0.6	0.7	0.1	0.1	0.07	0.042	0.0084	0.140625	0.0880206	0.0479539	0.00861652	0.132008
0.3	0.6	0.7	0.1	0.1	0.07	0.042	0.0126	0.140625	0.0880206	0.0479539	0.0130928	0.127532
0.4	0.6	0.7	0.1	0.1	0.07	0.042	0.0168	0.140625	0.0880206	0.0479539	0.0176863	0.122939
0.5	0.6	0.7	0.1	0.1	0.07	0.042	0.021	0.140625	0.0880206	0.0479539	0.0224012	0.118224
0.6	0.6	0.7	0.1	0.1	0.07	0.042	0.0252	0.140625	0.0880206	0.0479539	0.0272417	0.113383
0.7	0.6	0.7	0.1	0.1	0.07	0.042	0.0294	0.140625	0.0880206	0.0479539	0.0322125	0.108413
0.8	0.6	0.7	0.1	0.1	0.07	0.042	0.0336	0.140625	0.0880206	0.0479539	0.0373181	0.103307
0.9	0.6	0.7	0.1	0.1	0.07	0.042	0.0378	0.140625	0.0880206	0.0479539	0.0425635	0.0980615
0.1	0.7	0.7	0.1	0.1	0.07	0.049	0.0049	0.140625	0.0880206	0.0572748	0.00497298	0.135652
0.2	0.7	0.7	0.1	0.1	0.07	0.049	0.0098	0.140625	0.0880206	0.0572748	0.0100958	0.130529
0.3	0.7	0.7	0.1	0.1	0.07	0.049	0.0147	0.140625	0.0880206	0.0572748	0.0153747	0.12525
0.4	0.7	0.7	0.1	0.1	0.07	0.049	0.0196	0.140625	0.0880206	0.0572748	0.0208158	0.119809
0.5	0.7	0.7	0.1	0.1	0.07	0.049	0.0245	0.140625	0.0880206	0.0572748	0.0264261	0.114199
0.6	0.7	0.7	0.1	0.1	0.07	0.049	0.0294	0.140625	0.0880206	0.0572748	0.0322125	0.108413
0.7	0.7	0.7	0.1	0.1	0.07	0.049	0.0343	0.140625	0.0880206	0.0572748	0.0381825	0.102443
0.8	0.7	0.7	0.1	0.1	0.07	0.049	0.0392	0.140625	0.0880206	0.0572748	0.0443439	0.0962811
0.9	0.7	0.7	0.1	0.1	0.07	0.049	0.0441	0.140625	0.0880206	0.0572748	0.0507051	0.0899199
0.1	0.8	0.7	0.1	0.1	0.07	0.056	0.0056	0.140625	0.0880206	0.06704	0.0056955	0.134929
0.2	0.8	0.7	0.1	0.1	0.07	0.056	0.0112	0.140625	0.0880206	0.06704	0.0115879	0.129037
0.3	0.8	0.7	0.1	0.1	0.07	0.056	0.0168	0.140625	0.0880206	0.06704	0.0176863	0.122939
0.4	0.8	0.7	0.1	0.1	0.07	0.056	0.0224	0.140625	0.0880206	0.06704	0.0240005	0.116624
0.5	0.8	0.7	0.1	0.1	0.07	0.056	0.028	0.140625	0.0880206	0.06704	0.0305408	0.110084
0.6	0.8	0.7	0.1	0.1	0.07	0.056	0.0336	0.140625	0.0880206	0.06704	0.0373181	0.103307
0.7	0.8	0.7	0.1	0.1	0.07	0.056	0.0392	0.140625	0.0880206	0.06704	0.0443439	0.0962811
0.8	0.8	0.7	0.1	0.1	0.07	0.056	0.0448	0.140625	0.0880206	0.06704	0.0516307	0.0889943
0.9	0.8	0.7	0.1	0.1	0.07	0.056	0.0504	0.140625	0.0880206	0.06704	0.0591914	0.0814336
0.1	0.9	0.7	0.1	0.1	0.07	0.063	0.0063	0.140625	0.0880206	0.0772782	0.0064211	0.134204
0.2	0.9	0.7	0.1	0.1	0.07	0.063	0.0126	0.140625	0.0880206	0.0772782	0.0130928	0.127532
0.3	0.9	0.7	0.1	0.1	0.07	0.063	0.0189	0.140625	0.0880206	0.0772782	0.0200283	0.120597
0.4	0.9	0.7	0.1	0.1	0.07	0.063	0.0252	0.140625	0.0880206	0.0772782	0.0272417	0.113383
0.5	0.9	0.7	0.1	0.1	0.07	0.063	0.0315	0.140625	0.0880206	0.0772782	0.0347481	0.105877
0.6	0.9	0.7	0.1	0.1	0.07	0.063	0.0378	0.140625	0.0880206	0.0772782	0.0425635	0.0980615
0.7	0.9	0.7	0.1	0.1	0.07	0.063	0.0441	0.140625	0.0880206	0.0772782	0.0507051	0.0899199
0.8	0.9	0.7	0.1	0.1	0.07	0.063	0.0504	0.140625	0.0880206	0.0772782	0.0591914	0.0814336
0.9	0.9	0.7	0.1	0.1	0.07	0.063	0.0567	0.140625	0.0880206	0.0772782	0.0680421	0.0725829
0.1	0.1	0.1	0.2	0.2	0.02	0.002	0.0002	0.444444	0.0212674	0.00201206	0.00020012	0.444244
0.2	0.1	0.1	0.2	0.2	0.02	0.002	0.0004	0.444444	0.0212674	0.00201206	0.000400481	0.444044
0.3	0.1	0.1	0.2	0.2	0.02	0.002	0.0006	0.444444	0.0212674	0.00201206	0.000601082	0.443843
0.4	0.1	0.1	0.2	0.2	0.02	0.002	0.0008	0.444444	0.0212674	0.00201206	0.000801924	0.443643
0.5	0.1	0.1	0.2	0.2	0.02	0.002	0.001	0.444444	0.0212674	0.00201206	0.00100301	0.443441
0.6	0.1	0.1	0.2	0.2	0.02	0.002	0.0012	0.444444	0.0212674	0.00201206	0.00120433	0.44324
0.7	0.1	0.1	0.2	0.2	0.02	0.002	0.0014	0.444444	0.0212674	0.00201206	0.0014059	0.443039
0.8	0.1	0.1	0.2	0.2	0.02	0.002	0.0016	0.444444	0.0212674	0.00201206	0.00160771	0.442837
0.9	0.1	0.1	0.2	0.2	0.02	0.002	0.0018	0.444444	0.0212674	0.00201206	0.00180977	0.442635
0.1	0.2	0.1	0.2	0.2	0.02	0.004	0.0004	0.444444	0.0212674	0.00404852	0.000400481	0.444044
0.2	0.2	0.1	0.2	0.2	0.02	0.004	0.0008	0.444444	0.0212674	0.00404852	0.000801924	0.443643
0.3	0.2	0.1	0.2	0.2	0.02	0.004	0.0012	0.444444	0.0212674	0.00404852	0.00120433	0.44324
0.4	0.2	0.1	0.2	0.2	0.02	0.004	0.0016	0.444444	0.0212674	0.00404852	0.00160771	0.442837
0.5	0.2	0.1	0.2	0.2	0.02	0.004	0.002	0.444444	0.0212674	0.00404852	0.00201206	0.442432
0.6	0.2	0.1	0.2	0.2	0.02	0.004	0.0024	0.444444	0.0212674	0.00404852	0.00241739	0.442027
0.7	0.2	0.1	0.2	0.2	0.02	0.004	0.0028	0.444444	0.0212674	0.00404852	0.0028237	0.441621
0.8	0.2	0.1	0.2	0.2	0.02	0.004	0.0032	0.444444	0.0212674	0.00404852	0.00323098	0.441213
0.9	0.2	0.1	0.2	0.2	0.02	0.004	0.0036	0.444444	0.0212674	0.00404852	0.00363926	0.440805
0.1	0.3	0.1	0.2	0.2	0.02	0.006	0.0006	0.444444	0.0212674	0.00610975	0.000601082	0.443843
0.2	0.3	0.1	0.2	0.2	0.02	0.006	0.0012	0.444444	0.0212674	0.00610975	0.00120433	0.44324
0.3	0.3	0.1	0.2	0.2	0.02	0.006	0.0018	0.444444	0.0212674	0.00610975	0.00180977	0.442635
0.4	0.3	0.1	0.2	0.2	0.02	0.006	0.0024	0.444444	0.0212674	0.00610975	0.00241739	0.442027
0.5	0.3	0.1	0.2	0.2	0.02	0.006	0.003	0.444444	0.0212674	0.00610975	0.00302722	0.441417
0.6	0.3	0.1	0.2	0.2	0.02	0.006	0.0036	0.444444	0.0212674	0.00610975	0.00363926	0.440805
0.7	0.3	0.1	0.2	0.2	0.02	0.006	0.0042	0.444444	0.0212674	0.00610975	0.00425352	0.440191
0.8	0.3	0.1	0.2	0.2	0.02	0.006	0.0048	0.444444	0.0212674	0.00610975	0.00487002	0.439574
0.9	0.3	0.1	0.2	0.2	0.02	0.006	0.0054	0.444444	0.0212674	0.00610975	0.00548876	0.438956
0.1	0.4	0.1	0.2	0.2	0.02	0.008	0.0008	0.444444	0.0212674	0.00819618	0.000801924	0.443643
0.2	0.4	0.1	0.2	0.2	0.02	0.008	0.0016	0.444444	0.0212674	0.00819618	0.00160771	0.442837
0.3	0.4	0.1	0.2	0.2	0.02	0.008	0.0024	0.444444	0.0212674	0.00819618	0.00241739	0.442027
0.4	0.4	0.1	0.2	0.2	0.02	0.008	0.0032	0.444444	0.0212674	0.00819618	0.00323098	0.441213
0.5	0.4	0.1	0.2	0.2	0.02	0.008	0.004	0.444444	0.0212674	0.00819618	0.00404852	0.440396
0.6	0.4	0.1	0.2	0.2	0.02	0.008	0.0048	0.444444	0.0212674	0.00819618	0.00487002	0.439574
0.7	0.4	0.1	0.2	0.2	0.02	0.008	0.0056	0.444444	0.0212674	0.00819618	0.0056955	0.438749
0.8	0.4	0.1	0.2	0.2	0.02	0.008	0.0064	0.444444	0.0212674	0.00819618	0.00652501	0.437919
0.9	0.4	0.1	0.2	0.2	0.02	0.008	0.0072	0.444444	0.0212674	0.00819618	0.00735856	0.437086
0.1	0.5	0.1	0.2	0.2	0.02	0.01	0.001	0.444444	0.0212674	0.0103082	0.00100301	0.443441
0.2	0.5	0.1	0.2	0.2	0.02	0.01	0.002	0.444444	0.0212674	0.0103082	0.00201206	0.442432
0.3	0.5	0.1	0.2	0.2	0.02	0.01	0.003	0.444444	0.0212674	0.0103082	0.00302722	0.441417
0.4	0.5	0.1	0.2	0.2	0.02	0.01	0.004	0.444444	0.0212674	0.0103082	0.00404852	0.440396
0.5	0.5	0.1	0.2	0.2	0.02	0.01	0.005	0.444444	0.0212674	0.0103082	0.00507601	0.439368
0.6	0.5	0.1	0.2	0.2	0.02	0.01	0.006	0.444444	0.0212674	0.0103082	0.00610975	0.438335
0.7	0.5	0.1	0.2	0.2	0.02	0.01	0.007	0.444444	0.0212674	0.0103082	0.00714979	0.437295
0.8	0.5	0.1	0.2	0.2	0.02	0.01	0.008	0.444444	0.0212674	0.0103082	0.00819618	0.436248
0.9	0.5	0.1	0.2	0.2	0.02	0.01	0.009	0.444444	0.0212674	0.0103082	0.00924897	0.435195
0.1	0.6	0.1	0.2	0.2	0.02	0.012	0.0012	0.444444	0.0212674	0.0124463	0.00120433	0.44324
0.2	0.6	0.1	0.2	0.2	0.02	0.012	0.0024	0.444444	0.0212674	0.0124463	0.00241739	0.442027
0.3	0.6	0.1	0.2	0.2	0.02	0.012	0.0036	0.444444	0.0212674	0.0124463	0.00363926	0.440805
0.4	0.6	0.1	0.2	0.2	0.02	0.012	0.0048	0.444444	0.0212674	0.0124463	0.00487002	0.439574
0.5	0.6	0.1	0.2	0.2	0.02	0.012	0.006	0.444444	0.0212674	0.0124463	0.00610975	0.438335
0.6	0.6	0.1	0.2	0.2	0.02	0.012	0.0072	0.444444	0.0212674	0.0124463	0.00735856	0.437086
0.7	0.6	0.1	0.2	0.2	0.02	0.012	0.0084	0.444444	0.0212674	0.0124463	0.00861652	0.435828
0.8	0.6	0.1	0.2	0.2	0.02	0.012	0.0096	0.444444	0.0212674	0.0124463	0.00988373	0.434561
0.9	0.6	0.1	0.2	0.2	0.02	0.012	0.0108	0.444444	0.0212674	0.0124463	0.0111603	0.433284
0.1	0.7	0.1	0.2	0.2	0.02	0.014	0.0014	0.444444	0.0212674	0.0146107	0.0014059	0.443039
0.2	0.7	0.1	0.2	0.2	0.02	0.014	0.0028	0.444444	0.0212674	0.0146107	0.0028237	0.441621
0.3	0.7	0.1	0.2	0.2	0.02	0.014	0.0042	0.444444	0.0212674	0.0146107	0.00425352	0.440191
0.4	0.7	0.1	0.2	0.2	0.02	0.014	0.0056	0.444444	0.0212674	0.0146107	0.0056955	0.438749
0.5	0.7	0.1	0.2	0.2	0.02	0.014	0.007	0.444444	0.0212674	0.0146107	0.00714979	0.437295
0.6	0.7	0.1	0.2	0.2	0.02	0.014	0.0084	0.444444	0.0212674	0.0146107	0.00861652	0.435828
0.7	0.7	0.1	0.2	0.2	0.02	0.014	0.0098	0.444444	0.0212674	0.0146107	0.0100958	0.434349
0.8	0.7	0.1	0.2	0.2	0.02	0.014	0.0112	0.444444	0.0212674	0.0146107	0.0115879	0.432857
0.9	0.7	0.1	0.2	0.2	0.02	0.014	0.0126	0.444444	0.0212674	0.0146107	0.0130928	0.431352
0.1	0.8	0.1	0.2	0.2	0.02	0.016	0.0016	0.444444	0.0212674	0.0168021	0.00160771	0.442837
0.2	0.8	0.1	0.2	0.2	0.02	0.016	0.0032	0.444444	0.0212674	0.0168021	0.00323098	0.441213
0.3	0.8	0.1	0.2	0.2	0.02	0.016	0.0048	0.444444	0.0212674	0.0168021	0.00487002	0.439574
0.4	0.8	0.1	0.2	0.2	0.02	0.016	0.0064	0.444444	0.0212674	0.0168021	0.00652501	0.437919
0.5	0.8	0.1	0.2	0.2	0.02	0.016	0.008	0.444444	0.0212674	0.0168021	0.00819618	0.436248
0.6	0.8	0.1	0.2	0.2	0.02	0.016	0.0096	0.444444	0.0212674	0.0168021	0.00988373	0.434561
0.7	0.8	0.1	0.2	0.2	0.02	0.016	0.0112	0.444444	0.0212674	0.0168021	0.0115879	0.432857
0.8	0.8	0.1	0.2	0.2	0.02	0.016	0.0128	0.444444	0.0212674	0.0168021	0.0133089	0.431136
0.9	0.8	0.1	0.2	0.2	0.02	0.016	0.0144	0.444444	0.0212674	0.0168021	0.0150469	0.429398
0.1	0.9	0.1	0.2	0.2	0.02	0.018	0.0018	0.444444	0.0212674	0.0190209	0.00180977	0.442635
0.2	0.9	0.1	0.2	0.2	0.02	0.018	0.0036	0.444444	0.0212674	0.0190209	0.00363926	0.440805
0.3	0.9	0.1	0.2	0.2	0.02	0.018	0.0054	0.444444	0.0212674	0.0190209	0.00548876	0.438956
0.4	0.9	0.1	0.2	0.2	0.02	0.018	0.0072	0.444444	0.0212674	0.0190209	0.00735856	0.437086
0.5	0.9	0.1	0.2	0.2	0.02	0.018	0.009	0.444444	0.0212674	0.0190209	0.00924897	0.435195
0.6	0.9	0.1	0.2	0.2	0.02	0.018	0.0108	0.444444	0.0212674	0.0190209	0.0111603	0.433284
0.7	0.9	0.1	0.2	0.2	0.02	0.018	0.0126	0.444444	0.0212674	0.0190209	0.0130928	0.431352
0.8	0.9	0.1	0.2	0.2	0.02	0.018	0.0144	0.444444	0.0212674	0.0190209	0.0150469	0.429398
0.9	0.9	0.1	0.2	0.2	0.02	0.018	0.0162	0.444444	0.0212674	0.0190209	0.0170228	0.427422
0.1	0.1	0.2	0.2	0.2	0.04	0.004	0.0004	0.444444	0.0453686	0.00404852	0.000400481	0.444044
0.2	0.1	0.2	0.2	0.2	0.04	0.004	0.0008	0.444444	0.0453686	0.00404852	0.000801924	0.443643
0.3	0.1	0.2	0.2	0.2	0.04	0.004	0.0012	0.444444	0.0453686	0.00404852	0.00120433	0.44324
0.4	0.1	0.2	0.2	0.2	0.04	0.004	0.0016	0.444444	0.0453686	0.00404852	0.00160771	0.442837
0.5	0.1	0.2	0.2	0.2	0.04	0.004	0.002	0.444444	0.0453686	0.00404852	0.00201206	0.442432
0.6	0.1	0.2	0.2	0.2	0.04	0.004	0.0024	0.444444	0.0453686	0.00404852	0.00241739	0.442027
0.7	0.1	0.2	0.2	0.2	0.04	0.004	0.0028	0.444444	0.0453686	0.00404852	0.0028237	0.441621
0.8	0.1	0.2	0.2	0.2	0.04	0.004	0.0032	0.444444	0.0453686	0.00404852	0.00323098	0.441213
0.9	0.1	0.2	0.2	0.2	0.04	0.004	0.0036	0.444444	0.0453686	0.00404852	0.00363926	0.440805
0.1	0.2	0.2	0.2	0.2	0.04	0.008	0.0008	0.444444	0.0453686	0.00819618	0.000801924	0.443643
0.2	0.2	0.2	0.2	0.2	0.04	0.008	0.0016	0.444444	0.0453686	0.00819618	0.00160771	0.442837
0.3	0.2	0.2	0.2	0.2	0.04	0.008	0.0024	0.444444	0.0453686	0.00819618	0.00241739	0.442027
0.4	0.2	0.2	0.2	0.2	0.04	0.008	0.0032	0.444444	0.0453686	0.00819618	0.00323098	0.441213
0.5	0.2	0.2	0.2	0.2	0.04	0.008	0.004	0.444444	0.0453686	0.00819618	0.00404852	0.440396
0.6	0.2	0.2	0.2	0.2	0.04	0.008	0.0048	0.444444	0.0453686	0.00819618	0.00487002	0.439574
0.7	0.2	0.2	0.2	0.2	0.04	0.008	0.0056	0.444444	0.0453686	0.00819618	0.0056955	0.438749
0.8	0.2	0.2	0.2	0.2	0.04	0.008	0.0064	0.444444	0.0453686	0.00819618	0.00652501	0.437919
0.9	0.2	0.2	0.2	0.2	0.04	0.008	0.0072	0.444444	0.0453686	0.00819618	0.00735856	0.437086
0.1	0.3	0.2	0.2	0.2	0.04	0.012	0.0012	0.444444	0.0453686	0.0124463	0.00120433	0.44324
0.2	0.3	0.2	0.2	0.2	0.04	0.012	0.0024	0.444444	0.0453686	0.0124463	0.00241739	0.442027
0.3	0.3	0.2	0.2	0.2	0.04	0.012	0.0036	0.444444	0.0453686	0.0124463	0.00363926	0.440805
0.4	0.3	0.2	0.2	0.2	0.04	0.012	0.0048	0.444444	0.0453686	0.0124463	0.00487002	0.439574
0.5	0.3	0.2	0.2	0.2	0.04	0.012	0.006	0.444444	0.0453686	0.0124463	0.00610975	0.438335
0.6	0.3	0.2	0.2	0.2	0.04	0.012	0.0072	0.444444	0.0453686	0.0124463	0.00735856	0.437086
0.7	0.3	0.2	0.2	0.2	0.04	0.012	0.0084	0.444444	0.0453686	0.0124463	0.00861652	0.435828
0.8	0.3	0.2	0.2	0.2	0.04	0.012	0.0096	0.444444	0.0453686	0.0124463	0.00988373	0.434561
0.9	0.3	0.2	0.2	0.2	0.04	0.012	0.0108	0.444444	0.0453686	0.0124463	0.0111603	0.433284
0.1	0.4	0.2	0.2	0.2	0.04	0.016	0.0016	0.444444	0.0453686	0.0168021	0.00160771	0.442837
0.2	0.4	0.2	0.2	0.2	0.04	0.016	0.0032	0.444444	0.0453686	0.0168021	0.00323098	0.441213
0.3	0.4	0.2	0.2	0.2	0.04	0.016	0.0048	0.444444	0.0453686	0.0168021	0.00487002	0.439574
0.4	0.4	0.2	0.2	0.2	0.04	0.016	0.0064	0.444444	0.0453686	0.0168021	0.00652501	0.437919
0.5	0.4	0.2	0.2	0.2	0.04	0.016	0.008	0.444444	0.0453686	0.0168021	0.00819618	0.436248
0.6	0.4	0.2	0.2	0.2	0.04	0.016	0.0096	0.444444	0.0453686	0.0168021	0.00988373	0.434561
0.7	0.4	0.2	0.2	0.2	0.04	0.016	0.0112	0.444444	0.0453686	0.0168021	0.0115879	0.432857
0.8	0.4	0.2	0.2	0.2	0.04	0.016	0.0128	0.444444	0.0453686	0.0168021	0.0133089	0.431136
0.9	0.4	0.2	0.2	0.2	0.04	0.016	0.0144	0.444444	0.0453686	0.0168021	0.0150469	0.429398
0.1	0.5	0.2	0.2	0.2	0.04	0.02	0.002	0.444444	0.0453686	0.0212674	0.00201206	0.442432
0.2	0.5	0.2	0.2	0.2	0.04	0.02	0.004	0.444444	0.0453686	0.0212674	0.00404852	0.440396
0.3	0.5	0.2	0.2	0.2	0.04	0.02	0.006	0.444444	0.0453686	0.0212674	0.00610975	0.438335
0.4	0.5	0.2	0.2	0.2	0.04	0.02	0.008	0.444444	0.0453686	0.0212674	0.00819618	0.436248
0.5	0.5	0.2	0.2	0.2	0.04	0.02	0.01	0.444444	0.0453686	0.0212674	0.0103082	0.434136
0.6	0.5	0.2	0.2	0.2	0.04	0.02	0.012	0.444444	0.0453686	0.0212674	0.0124463	0.431998
0.7	0.5	0.2	0.2	0.2	0.04	0.02	0.014	0.444444	0.0453686	0.0212674	0.0146107	0.429834
0.8	0.5	0.2	0.2	0.2	0.04	0.02	0.016	0.444444	0.0453686	0.0212674	0.0168021	0.427642
0.9	0.5	0.2	0.2	0.2	0.04	0.02	0.018	0.444444	0.0453686	0.0212674	0.0190209	0.425424
0.1	0.6	0.2	0.2	0.2	0.04	0.024	0.0024	0.444444	0.0453686	0.0258456	0.00241739	0.442027
0.2	0.6	0.2	0.2	0.2	0.04	0.024	0.0048	0.444444	0.0453686	0.0258456	0.00487002	0.439574
0.3	0.6	0.2	0.2	0.2	0.04	0.024	0.0072	0.444444	0.0453686	0.0258456	0.00735856	0.437086
0.4	0.6	0.2	0.2	0.2	0.04	0.024	0.0096	0.444444	0.0453686	0.0258456	0.00988373	0.434561
0.5	0.6	0.2	0.2	0.2	0.04	0.024	0.012	0.444444	0.0453686	0.0258456	0.0124463	0.431998
0.6	0.6	0.2	0.2	0.2	0.04	0.024	0.0144	0.444444	0.0453686	0.0258456	0.0150469	0.429398
0.7	0.6	0.2	0.2	0.2	0.04	0.024	0.0168	0.444444	0.0453686	0.0258456	0.0176863	0.426758
0.8	0.6	0.2	0.2	0.2	0.04	0.024	0.0192	0.444444	0.0453686	0.0258456	0.0203654	0.424079
0.9	0.6	0.2	0.2	0.2	0.04	0.024	0.0216	0.444444	0.0453686	0.0258456	0.0230849	0.42136
0.1	0.7	0.2	0.2	0.2	0.04	0.028	0.0028	0.444444	0.0453686	0.0305408	0.0028237	0.441621
0.2	0.7	0.2	0.2	0.2	0.04	0.028	0.0056	0.444444	0.0453686	0.0305408	0.0056955	0.438749
0.3	0.7	0.2	0.2	0.2	0.04	0.028	0.0084	0.444444	0.0453686	0.0305408	0.00861652	0.435828
0.4	0.7	0.2	0.2	0.2	0.04	0.028	0.0112	0.444444	0.0453686	0.0305408	0.0115879	0.432857
0.5	0.7	0.2	0.2	0.2	0.04	0.028	0.014	0.444444	0.0453686	0.0305408	0.0146107	0.429834
0.6	0.7	0.2	0.2	0.2	0.04	0.028	0.0168	0.444444	0.0453686	0.0305408	0.0176863	0.426758
0.7	0.7	0.2	0.2	0.2	0.04	0.028	0.0196	0.444444	0.0453686	0.0305408	0.0208158	0.423629
0.8	0.7	0.2	0.2	0.2	0.04	0.028	0.0224	0.444444	0.0453686	0.0305408	0.0240005	0.420444
0.9	0.7	0.2	0.2	0.2	0.04	0.028	0.0252	0.444444	0.0453686	0.0305408	0.0272417	0.417203
0.1	0.8	0.2	0.2	0.2	0.04	0.032	0.0032	0.444444	0.0453686	0.0353569	0.00323098	0.441213
0.2	0.8	0.2	0.2	0.2	0.04	0.032	0.0064	0.444444	0.0453686	0.0353569	0.00652501	0.437919
0.3	0.8	0.2	0.2	0.2	0.04	0.032	0.0096	0.444444	0.0453686	0.0353569	0.00988373	0.434561
0.4	0.8	0.2	0.2	0.2	0.04	0.032	0.0128	0.444444	0.0453686	0.0353569	0.0133089	0.431136
0.5	0.8	0.2	0.2	0.2	0.04	0.032	0.016	0.444444	0.0453686	0.0353569	0.0168021	0.427642
0.6	0.8	0.2	0.2	0.2	0.04	0.032	0.0192	0.444444	0.0453686	0.0353569	0.0203654	0.424079
0.7	0.8	0.2	0.2	0.2	0.04	0.032	0.0224	0.444444	0.0453686	0.0353569	0.0240005	0.420444
0.8	0.8	0.2	0.2	0.2	0.04	0.032	0.0256	0.444444	0.0453686	0.0353569	0.0277094	0.416735
0.9	0.8	0.2	0.2	0.2	0.04	0.032	0.0288	0.444444	0.0453686	0.0353569	0.0314942	0.41295
0.1	0.9	0.2	0.2	0.2	0.04	0.036	0.0036	0.444444	0.0453686	0.040298	0.00363926	0.440805
0.2	0.9	0.2	0.2	0.2	0.04	0.036	0.0072	0.444444	0.0453686	0.040298	0.00735856	0.437086
0.3	0.9	0.2	0.2	0.2	0.04	0.036	0.0108	0.444444	0.0453686	0.040298	0.0111603	0.433284
0.4	0.9	0.2	0.2	0.2	0.04	0.036	0.0144	0.444444	0.0453686	0.040298	0.0150469	0.429398
0.5	0.9	0.2	0.2	0.2	0.04	0.036	0.018	0.444444	0.0453686	0.040298	0.0190209	0.425424
0.6	0.9	0.2	0.2	0.2	0.04	0.036	0.0216	0.444444	0.0453686	0.040298	0.0230849	0.42136
0.7	0.9	0.2	0.2	0.2	0.04	0.036	0.0252	0.444444	0.0453686	0.040298	0.0272417	0.417203
0.8	0.9	0.2	0.2	0.2	0.04	0.036	0.0288	0.444444	0.0453686	0.040298	0.0314942	0.41295
0.9	0.9	0.2	0.2	0.2	0.04	0.036	0.0324	0.444444	0.0453686	0.040298	0.0358453	0.408599
0.1	0.1	0.3	0.2	0.2	0.06	0.006	0.0006	0.444444	0.0728306	0.00610975	0.000601082	0.443843
0.2	0.1	0.3	0.2	0.2	0.06	0.006	0.0012	0.444444	0.0728306	0.00610975	0.00120433	0.44324
0.3	0.1	0.3	0.2	0.2	0.06	0.006	0.0018	0.444444	0.0728306	0.00610975	0.00180977	0.442635
0.4	0.1	0.3	0.2	0.2	0.06	0.006	0.0024	0.444444	0.0728306	0.00610975	0.00241739	0.442027
0.5	0.1	0.3	0.2	0.2	0.06	0.006	0.003	0.444444	0.0728306	0.00610975	0.00302722	0.441417
0.6	0.1	0.3	0.2	0.2	0.06	0.006	0.0036	0.444444	0.0728306	0.00610975	0.00363926	0.440805
0.7	0.1	0.3	0.2	0.2	0.06	0.006	0.0042	0.444444	0.0728306	0.00610975	0.00425352	0.440191
0.8	0.1	0.3	0.2	0.2	0.06	0.006	0.0048	0.444444	0.0728306	0.00610975	0.00487002	0.439574
0.9	0.1	0.3	0.2	0.2	0.06	0.006	0.0054	0.444444	0.0728306	0.00610975	0.00548876	0.438956
0.1	0.2	0.3	0.2	0.2	0.06	0.012	0.0012	0.444444	0.0728306	0.0124463	0.00120433	0.44324
0.2	0.2	0.3	0.2	0.2	0.06	0.012	0.0024	0.444444	0.0728306	0.0124463	0.00241739	0.442027
0.3	0.2	0.3	0.2	0.2	0.06	0.012	0.0036	0.444444	0.0728306	0.0124463	0.00363926	0.440805
0.4	0.2	0.3	0.2	0.2	0.06	0.012	0.0048	0.444444	0.0728306	0.0124463	0.00487002	0.439574
0.5	0.2	0.3	0.2	0.2	0.06	0.012	0.006	0.444444	0.0728306	0.0124463	0.00610975	0.438335
0.6	0.2	0.3	0.2	0.2	0.06	0.012	0.0072	0.444444	0.0728306	0.0124463	0.00735856	0.437086
0.7	0.2	0.3	0.2	0.2	0.06	0.012	0.0084	0.444444	0.0728306	0.0124463	0.00861652	0.435828
0.8	0.2	0.3	0.2	0.2	0.06	0.012	0.0096	0.444444	0.0728306	0.0124463	0.00988373	0.434561
0.9	0.2	0.3	0.2	0.2	0.06	0.012	0.0108	0.444444	0.0728306	0.0124463	0.0111603	0.433284
0.1	0.3	0.3	0.2	0.2	0.06	0.018	0.0018	0.444444	0.0728306	0.0190209	0.00180977	0.442635
0.2	0.3	0.3	0.2	0.2	0.06	0.018	0.0036	0.444444	0.0728306	0.0190209	0.00363926	0.440805
0.3	0.3	0.3	0.2	0.2	0.06	0.018	0.0054	0.444444	0.0728306	0.0190209	0.00548876	0.438956
0.4	0.3	0.3	0.2	0.2	0.06	0.018	0.0072	0.444444	0.0728306	0.0190209	0.00735856	0.437086
0.5	0.3	0.3	0.2	0.2	0.06	0.018	0.009	0.444444	0.0728306	0.0190209	0.00924897	0.435195
0.6	0.3	0.3	0.2	0.2	0.06	0.018	0.0108	0.444444	0.0728306	0.0190209	0.0111603	0.433284
0.7	0.3	0.3	0.2	0.2	0.06	0.018	0.0126	0.444444	0.0728306	0.0190209	0.0130928	0.431352
0.8	0.3	0.3	0.2	0.2	0.06	0.018	0.0144	0.444444	0.0728306	0.0190209	0.0150469	0.429398
0.9	0.3	0.3	0.2	0.2	0.06	0.018	0.0162	0.444444	0.0728306	0.0190209	0.0170228	0.427422
0.1	0.4	0.3	0.2	0.2	0.06	0.024	0.0024	0.444444	0.0728306	0.0258456	0.00241739	0.442027
0.2	0.4	0.3	0.2	0.2	0.06	0.024	0.0048	0.444444	0.0728306	0.0258456	0.00487002	0.439574
0.3	0.4	0.3	0.2	0.2	0.06	0.024	0.0072	0.444444	0.0728306	0.0258456	0.00735856	0.437086
0.4	0.4	0.3	0.2	0.2	0.06	0.024	0.0096	0.444444	0.0728306	0.0258456	0.00988373	0.434561
0.5	0.4	0.3	0.2	0.2	0.06	0.024	0.012	0.444444	0.0728306	0.0258456	0.0124463	0.431998
0.6	0.4	0.3	0.2	0.2	0.06	0.024	0.0144	0.444444	0.0728306	0.0258456	0.0150469	0.429398
0.7	0.4	0.3	0.2	0.2	0.06	0.024	0.0168	0.444444	0.0728306	0.0258456	0.0176863	0.426758
0.8	0.4	0.3	0.2	0.2	0.06	0.024	0.0192	0.444444	0.0728306	0.0258456	0.0203654	0.424079
0.9	0.4	0.3	0.2	0.2	0.06	0.024	0.0216	0.444444	0.0728306	0.0258456	0.0230849	0.42136
0.1	0.5	0.3	0.2	0.2	0.06	0.03	0.003	0.444444	0.0728306	0.0329335	0.00302722	0.441417
0.2	0.5	0.3	0.2	0.2	0.06	0.03	0.006	0.444444	0.0728306	0.0329335	0.00610975	0.438335
0.3	0.5	0.3	0.2	0.2	0.06	0.03	0.009	0.444444	0.0728306	0.0329335	0.00924897	0.435195
0.4	0.5	0.3	0.2	0.2	0.06	0.03	0.012	0.444444	0.0728306	0.0329335	0.0124463	0.431998
0.5	0.5	0.3	0.2	0.2	0.06	0.03	0.015	0.444444	0.0728306	0.0329335	0.0157031	0.428741
0.6	0.5	0.3	0.2	0.2	0.06	0.03	0.018	0.444444	0.0728306	0.0329335	0.0190209	0.425424
0.7	0.5	0.3	0.2	0.2	0.06	0.03	0.021	0.444444	0.0728306	0.0329335	0.0224012	0.422043
0.8	0.5	0.3	0.2	0.2	0.06	0.03	0.024	0.444444	0.0728306	0.0329335	0.0258456	0.418599
0.9	0.5	0.3	0.2	0.2	0.06	0.03	0.027	0.444444	0.0728306	0.0329335	0.0293558	0.415089
0.1	0.6	0.3	0.2	0.2	0.06	0.036	0.0036	0.444444	0.0728306	0.040298	0.00363926	0.440805
0.2	0.6	0.3	0.2	0.2	0.06	0.036	0.0072	0.444444	0.0728306	0.040298	0.00735856	0.437086
0.3	0.6	0.3	0.2	0.2	0.06	0.036	0.0108	0.444444	0.0728306	0.040298	0.0111603	0.433284
0.4	0.6	0.3	0.2	0.2	0.06	0.036	0.0144	0.444444	0.0728306	0.040298	0.0150469	0.429398
0.5	0.6	0.3	0.2	0.2	0.06	0.036	0.018	0.444444	0.0728306	0.040298	0.0190209	0.425424
0.6	0.6	0.3	0.2	0.2	0.06	0.036	0.0216	0.444444	0.0728306	0.040298	0.0230849	0.42136
0.7	0.6	0.3	0.2	0.2	0.06	0.036	0.0252	0.444444	0.0728306	0.040298	0.0272417	0.417203
0.8	0.6	0.3	0.2	0.2	0.06	0.036	0.0288	0.444444	0.0728306	0.040298	0.0314942	0.41295
0.9	0.6	0.3	0.2	0.2	0.06	0.036	0.0324	0.444444	0.0728306	0.040298	0.0358453	0.408599
0.1	0.7	0.3	0.2	0.2	0.06	0.042	0.0042	0.444444	0.0728306	0.0479539	0.00425352	0.440191
0.2	0.7	0.3	0.2	0.2	0.06	0.042	0.0084	0.444444	0.0728306	0.0479539	0.00861652	0.435828
0.3	0.7	0.3	0.2	0.2	0.06	0.042	0.0126	0.444444	0.0728306	0.0479539	0.0130928	0.431352
0.4	0.7	0.3	0.2	0.2	0.06	0.042	0.0168	0.444444	0.0728306	0.0479539	0.0176863	0.426758
0.5	0.7	0.3	0.2	0.2	0.06	0.042	0.021	0.444444	0.0728306	0.0479539	0.0224012	0.422043
0.6	0.7	0.3	0.2	0.2	0.06	0.042	0.0252	0.444444	0.0728306	0.0479539	0.0272417	0.417203
0.7	0.7	0.3	0.2	0.2	0.06	0.042	0.0294	0.444444	0.0728306	0.0479539	0.0322125	0.412232
0.8	0.7	0.3	0.2	0.2	0.06	0.042	0.0336	0.444444	0.0728306	0.0479539	0.0373181	0.407126
0.9	0.7	0.3	0.2	0.2	0.06	0.042	0.0378	0.444444	0.0728306	0.0479539	0.0425635	0.401881
0.1	0.8	0.3	0.2	0.2	0.06	0.048	0.0048	0.444444	0.0728306	0.0559167	0.00487002	0.439574
0.2	0.8	0.3	0.2	0.2	0.06	0.048	0.0096	0.444444	0.0728306	0.0559167	0.00988373	0.434561
0.3	0.8	0.3	0.2	0.2	0.06	0.048	0.0144	0.444444	0.0728306	0.0559167	0.0150469	0.429398
0.4	0.8	0.3	0.2	0.2	0.06	0.048	0.0192	0.444444	0.0728306	0.0559167	0.0203654	0.424079
0.5	0.8	0.3	0.2	0.2	0.06	0.048	0.024	0.444444	0.0728306	0.0559167	0.0258456	0.418599
0.6	0.8	0.3	0.2	0.2	0.06	0.048	0.0288	0.444444	0.0728306	0.0559167	0.0314942	0.41295
0.7	0.8	0.3	0.2	0.2	0.06	0.048	0.0336	0.444444	0.0728306	0.0559167	0.0373181	0.407126
0.8	0.8	0.3	0.2	0.2	0.06	0.048	0.0384	0.444444	0.0728306	0.0559167	0.0433246	0.40112
0.9	0.8	0.3	0.2	0.2	0.06	0.048	0.0432	0.444444	0.0728306	0.0559167	0.0495214	0.394923
0.1	0.9	0.3	0.2	0.2	0.06	0.054	0.0054	0.444444	0.0728306	0.064203	0.00548876	0.438956
0.2	0.9	0.3	0.2	0.2	0.06	0.054	0.0108	0.444444	0.0728306	0.064203	0.0111603	0.433284
0.3	0.9	0.3	0.2	0.2	0.06	0.054	0.0162	0.444444	0.0728306	0.064203	0.0170228	0.427422
0.4	0.9	0.3	0.2	0.2	0.06	0.054	0.0216	0.444444	0.0728306	0.064203	0.0230849	0.42136
0.5	0.9	0.3	0.2	0.2	0.06	0.054	0.027	0.444444	0.0728306	0.064203	0.0293558	0.415089
0.6	0.9	0.3	0.2	0.2	0.06	0.054	0.0324	0.444444	0.0728306	0.064203	0.0358453	0.408599
0.7	0.9	0.3	0.2	0.2	0.06	0.054	0.0378	0.444444	0.0728306	0.064203	0.0425635	0.401881
0.8	0.9	0.3	0.2	0.2	0.06	0.054	0.0432	0.444444	0.0728306	0.064203	0.0495214	0.394923
0.9	0.9	0.3	0.2	0.2	0.06	0.054	0.0486	0.444444	0.0728306	0.064203	0.0567305	0.387714
0.1	0.1	0.4	0.2	0.2	0.08	0.008	0.0008	0.444444	0.104308	0.00819618	0.000801924	0.443643
0.2	0.1	0.4	0.2	0.2	0.08	0.008	0.0016	0.444444	0.104308	0.00819618	0.00160771	0.442837
0.3	0.1	0.4	0.2	0.2	0.08	0.008	0.0024	0.444444	0.104308	0.00819618	0.00241739	0.442027
0.4	0.1	0.4	0.2	0.2	0.08	0.008	0.0032	0.444444	0.104308	0.00819618	0.00323098	0.441213
0.5	0.1	0.4	0.2	0.2	0.08	0.008	0.004	0.444444	0.104308	0.00819618	0.00404852	0.440396
0.6	0.1	0.4	0.2	0.2	0.08	0.008	0.0048	0.444444	0.104308	0.00819618	0.00487002	0.439574
0.7	0.1	0.4	0.2	0.2	0.08	0.008	0.0056	0.444444	0.104308	0.00819618	0.0056955	0.438749
0.8	0.1	0.4	0.2	0.2	0.08	0.008	0.0064	0.444444	0.104308	0.00819618	0.00652501	0.437919
0.9	0.1	0.4	0.2	0.2	0.08	0.008	0.0072	0.444444	0.104308	0.00819618	0.00735856	0.437086
0.1	0.2	0.4	0.2	0.2	0.08	0.016	0.0016	0.444444	0.104308	0.0168021	0.00160771	0.442837
0.2	0.2	0.4	0.2	0.2	0.08	0.016	0.0032	0.444444	0.104308	0.0168021	0.00323098	0.441213
0.3	0.2	0.4	0.2	0.2	0.08	0.016	0.0048	0.444444	0.104308	0.0168021	0.00487002	0.439574
0.4	0.2	0.4	0.2	0.2	0.08	0.016	0.0064	0.444444	0.104308	0.0168021	0.00652501	0.437919
0.5	0.2	0.4	0.2	0.2	0.08	0.016	0.008	0.444444	0.104308	0.0168021	0.00819618	0.436248
0.6	0.2	0.4	0.2	0.2	0.08	0.016	0.0096	0.444444	0.104308	0.0168021	0.00988373	0.434561
0.7	0.2	0.4	0.2	0.2	0.08	0.016	0.0112	0.444444	0.104308	0.0168021	0.0115879	0.432857
0.8	0.2	0.4	0.2	0.2	0.08	0.016	0.0128	0.444444	0.104308	0.0168021	0.0133089	0.431136
0.9	0.2	0.4	0.2	0.2	0.08	0.016	0.0144	0.444444	0.104308	0.0168021	0.0150469	0.429398
0.1	0.3	0.4	0.2	0.2	0.08	0.024	0.0024	0.444444	0.104308	0.0258456	0.00241739	0.442027
0.2	0.3	0.4	0.2	0.2	0.08	0.024	0.0048	0.444444	0.104308	0.0258456	0.00487002	0.439574
0.3	0.3	0.4	0.2	0.2	0.08	0.024	0.0072	0.444444	0.104308	0.0258456	0.00735856	0.437086
0.4	0.3	0.4	0.2	0.2	0.08	0.024	0.0096	0.444444	0.104308	0.0258456	0.00988373	0.434561
0.5	0.3	0.4	0.2	0.2	0.08	0.024	0.012	0.444444	0.104308	0.0258456	0.0124463	0.431998
0.6	0.3	0.4	0.2	0.2	0.08	0.024	0.0144	0.444444	0.104308	0.0258456	0.0150469	0.429398
0.7	0.3	0.4	0.2	0.2	0.08	0.024	0.0168	0.444444	0.104308	0.0258456	0.0176863	0.426758
0.8	0.3	0.4	0.2	0.2	0.08	0.024	0.0192	0.444444	0.104308	0.0258456	0.0203654	0.424079
0.9	0.3	0.4	0.2	0.2	0.08	0.024	0.0216	0.444444	0.104308	0.0258456	0.0230849	0.42136
0.1	0.4	0.4	0.2	0.2	0.08	0.032	0.0032	0.444444	0.104308	0.0353569	0.00323098	0.441213
0.2	0.4	0.4	0.2	0.2	0.08	0.032	0.0064	0.444444	0.104308	0.0353569	0.00652501	0.437919
0.3	0.4	0.4	0.2	0.2	0.08	0.032	0.0096	0.444444	0.104308	0.0353569	0.00988373	0.434561
0.4	0.4	0.4	0.2	0.2	0.08	0.032	0.0128	0.444444	0.104308	0.0353569	0.0133089	0.431136
0.5	0.4	0.4	0.2	0.2	0.08	0.032	0.016	0.444444	0.104308	0.0353569	0.0168021	0.427642
0.6	0.4	0.4	0.2	0.2	0.08	0.032	0.0192	0.444444	0.104308	0.0353569	0.0203654	0.424079
0.7	0.4	0.4	0.2	0.2	0.08	0.032	0.0224	0.444444	0.104308	0.0353569	0.0240005	0.420444
0.8	0.4	0.4	0.2	0.2	0.08	0.032	0.0256	0.444444	0.104308	0.0353569	0.0277094	0.416735
0.9	0.4	0.4	0.2	0.2	0.08	0.032	0.0288	0.444444	0.104308	0.0353569	0.0314942	0.41295
0.1	0.5	0.4	0.2	0.2	0.08	0.04	0.004	0.444444	0.104308	0.0453686	0.00404852	0.440396
0.2	0.5	0.4	0.2	0.2	0.08	0.04	0.008	0.444444	0.104308	0.0453686	0.00819618	0.436248
0.3	0.5	0.4	0.2	0.2	0.08	0.04	0.012	0.444444	0.104308	0.0453686	0.0124463	0.431998
0.4	0.5	0.4	0.2	0.2	0.08	0.04	0.016	0.444444	0.104308	0.0453686	0.0168021	0.427642
0.5	0.5	0.4	0.2	0.2	0.08	0.04	0.02	0.444444	0.104308	0.0453686	0.0212674	0.423177
0.6	0.5	0.4	0.2	0.2	0.08	0.04	0.024	0.444444	0.104308	0.0453686	0.0258456	0.418599
0.7	0.5	0.4	0.2	0.2	0.08	0.04	0.028	0.444444	0.104308	0.0453686	0.0305408	0.413904
0.8	0.5	0.4	0.2	0.2	0.08	0.04	0.032	0.444444	0.104308	0.0453686	0.0353569	0.409088
0.9	0.5	0.4	0.2	0.2	0.08	0.04	0.036	0.444444	0.104308	0.0453686	0.040298	0.404146
0.1	0.6	0.4	0.2	0.2	0.08	0.048	0.0048	0.444444	0.104308	0.0559167	0.00487002	0.439574
0.2	0.6	0.4	0.2	0.2	0.08	0.048	0.0096	0.444444	0.104308	0.0559167	0.00988373	0.434561
0.3	0.6	0.4	0.2	0.2	0.08	0.048	0.0144	0.444444	0.104308	0.0559167	0.0150469	0.429398
0.4	0.6	0.4	0.2	0.2	0.08	0.048	0.0192	0.444444	0.104308	0.0559167	0.0203654	0.424079
0.5	0.6	0.4	0.2	0.2	0.08	0.048	0.024	0.444444	0.104308	0.0559167	0.0258456	0.418599
0.6	0.6	0.4	0.2	0.2	0.08	0.048	0.0288	0.444444	0.104308	0.0559167	0.0314942	0.41295
0.7	0.6	0.4	0.2	0.2	0.08	0.048	0.0336	0.444444	0.104308	0.0559167	0.0373181	0.407126
0.8	0.6	0.4	0.2	0.2	0.08	0.048	0.0384	0.444444	0.104308	0.0559167	0.0433246	0.40112
0.9	0.6	0.4	0.2	0.2	0.08	0.048	0.0432	0.444444	0.104308	0.0559167	0.0495214	0.394923
0.1	0.7	0.4	0.2	0.2	0.08	0.056	0.0056	0.444444	0.104308	0.06704	0.0056955	0.438749
0.2	0.7	0.4	0.2	0.2	0.08	0.056	0.0112	0.444444	0.104308	0.06704	0.0115879	0.432857
0.3	0.7	0.4	0.2	0.2	0.08	0.056	0.0168	0.444444	0.104308	0.06704	0.0176863	0.426758
0.4	0.7	0.4	0.2	0.2	0.08	0.056	0.0224	0.444444	0.104308	0.06704	0.0240005	0.420444
0.5	0.7	0.4	0.2	0.2	0.08	0.056	0.028	0.444444	0.104308	0.06704	0.0305408	0.413904
0.6	0.7	0.4	0.2	0.2	0.08	0.056	0.0336	0.444444	0.104308	0.06704	0.0373181	0.407126
0.7	0.7	0.4	0.2	0.2	0.08	0.056	0.0392	0.444444	0.104308	0.06704	0.0443439	0.400101
0.8	0.7	0.4	0.2	0.2	0.08	0.056	0.0448	0.444444	0.104308	0.06704	0.0516307	0.392814
0.9	0.7	0.4	0.2	0.2	0.08	0.056	0.0504	0.444444	0.104308	0.06704	0.0591914	0.385253
0.1	0.8	0.4	0.2	0.2	0.08	0.064	0.0064	0.444444	0.104308	0.0787812	0.00652501	0.437919
0.2	0.8	0.4	0.2	0.2	0.08	0.064	0.0128	0.444444	0.104308	0.0787812	0.0133089	0.431136
0.3	0.8	0.4	0.2	0.2	0.08	0.064	0.0192	0.444444	0.104308	0.0787812	0.0203654	0.424079
0.4	0.8	0.4	0.2	0.2	0.08	0.064	0.0256	0.444444	0.104308	0.0787812	0.0277094	0.416735
0.5	0.8	0.4	0.2	0.2	0.08	0.064	0.032	0.444444	0.104308	0.0787812	0.0353569	0.409088
0.6	0.8	0.4	0.2	0.2	0.08	0.064	0.0384	0.444444	0.104308	0.0787812	0.0433246	0.40112
0.7	0.8	0.4	0.2	0.2	0.08	0.064	0.0448	0.444444	0.104308	0.0787812	0.0516307	0.392814
0.8	0.8	0.4	0.2	0.2	0.08	0.064	0.0512	0.444444	0.104308	0.0787812	0.0602947	0.38415
0.9	0.8	0.4	0.2	0.2	0.08	0.064	0.0576	0.444444	0.104308	0.0787812	0.0693374	0.375107
0.1	0.9	0.4	0.2	0.2	0.08	0.072	0.0072	0.444444	0.104308	0.091187	0.00735856	0.437086
0.2	0.9	0.4	0.2	0.2	0.08	0.072	0.0144	0.444444	0.104308	0.091187	0.0150469	0.429398
0.3	0.9	0.4	0.2	0.2	0.08	0.072	0.0216	0.444444	0.104308	0.091187	0.0230849	0.42136
0.4	0.9	0.4	0.2	0.2	0.08	0.072	0.0288	0.444444	0.104308	0.091187	0.0314942	0.41295
0.5	0.9	0.4	0.2	0.2	0.08	0.072	0.036	0.444444	0.104308	0.091187	0.040298	0.404146
0.6	0.9	0.4	0.2	0.2	0.08	0.072	0.0432	0.444444	0.104308	0.091187	0.0495214	0.394923
0.7	0.9	0.4	0.2	0.2	0.08	0.072	0.0504	0.444444	0.104308	0.091187	0.0591914	0.385253
0.8	0.9	0.4	0.2	0.2	0.08	0.072	0.0576	0.444444	0.104308	0.091187	0.0693374	0.375107
0.9	0.9	0.4	0.2	0.2	0.08	0.072	0.0648	0.444444	0.104308	0.091187	0.0799911	0.364453
0.1	0.1	0.5	0.2	0.2	0.1	0.01	0.001	0.444444	0.140625	0.0103082	0.00100301	0.443441
0.2	0.1	0.5	0.2	0.2	0.1	0.01	0.002	0.444444	0.140625	0.0103082	0.00201206	0.442432
0.3	0.1	0.5	0.2	0.2	0.1	0.01	0.003	0.444444	0.140625	0.0103082	0.00302722	0.441417
0.4	0.1	0.5	0.2	0.2	0.1	0.01	0.004	0.444444	0.140625	0.0103082	0.00404852	0.440396
0.5	0.1	0.5	0.2	0.2	0.1	0.01	0.005	0.444444	0.140625	0.0103082	0.00507601	0.439368
0.6	0.1	0.5	0.2	0.2	0.1	0.01	0.006	0.444444	0.140625	0.0103082	0.00610975	0.438335
0.7	0.1	0.5	0.2	0.2	0.1	0.01	0.007	0.444444	0.140625	0.0103082	0.00714979	0.437295
0.8	0.1	0.5	0.2	0.2	0.1	0.01	0.008	0.444444	0.140625	0.0103082	0.00819618	0.436248
0.9	0.1	0.5	0.2	0.2	0.1	0.01	0.009	0.444444	0.140625	0.0103082	0.00924897	0.435195
0.1	0.2	0.5	0.2	0.2	0.1	0.02	0.002	0.444444	0.140625	0.0212674	0.00201206	0.442432
0.2	0.2	0.5	0.2	0.2	0.1	0.02	0.004	0.444444	0.140625	0.0212674	0.00404852	0.440396
0.3	0.2	0.5	0.2	0.2	0.1	0.02	0.006	0.444444	0.140625	0.0212674	0.00610975	0.438335
0.4	0.2	0.5	0.2	0.2	0.1	0.02	0.008	0.444444	0.140625	0.0212674	0.00819618	0.436248
0.5	0.2	0.5	0.2	0.2	0.1	0.02	0.01	0.444444	0.140625	0.0212674	0.0103082	0.434136
0.6	0.2	0.5	0.2	0.2	0.1	0.02	0.012	0.444444	0.140625	0.0212674	0.0124463	0.431998
0.7	0.2	0.5	0.2	0.2	0.1	0.02	0.014	0.444444	0.140625	0.0212674	0.0146107	0.429834
0.8	0.2	0.5	0.2	0.2	0.1	0.02	0.016	0.444444	0.140625	0.0212674	0.0168021	0.427642
0.9	0.2	0.5	0.2	0.2	0.1	0.02	0.018	0.444444	0.140625	0.0212674	0.0190209	0.425424
0.1	0.3	0.5	0.2	0.2	0.1	0.03	0.003	0.444444	0.140625	0.0329335	0.00302722	0.441417
0.2	0.3	0.5	0.2	0.2	0.1	0.03	0.006	0.444444	0.140625	0.0329335	0.00610975	0.438335
0.3	0.3	0.5	0.2	0.2	0.1	0.03	0.009	0.444444	0.140625	0.0329335	0.00924897	0.435195
0.4	0.3	0.5	0.2	0.2	0.1	0.03	0.012	0.444444	0.140625	0.0329335	0.0124463	0.431998
0.5	0.3	0.5	0.2	0.2	0.1	0.03	0.015	0.444444	0.140625	0.0329335	0.0157031	0.428741
0.6	0.3	0.5	0.2	0.2	0.1	0.03	0.018	0.444444	0.140625	0.0329335	0.0190209	0.425424
0.7	0.3	0.5	0.2	0.2	0.1	0.03	0.021	0.444444	0.140625	0.0329335	0.0224012	0.422043
0.8	0.3	0.5	0.2	0.2	0.1	0.03	0.024	0.444444	0.140625	0.0329335	0.0258456	0.418599
0.9	0.3	0.5	0.2	0.2	0.1	0.03	0.027	0.444444	0.140625	0.0329335	0.0293558	0.415089
0.1	0.4	0.5	0.2	0.2	0.1	0.04	0.004	0.444444	0.140625	0.0453686	0.00404852	0.440396
0.2	0.4	0.5	0.2	0.2	0.1	0.04	0.008	0.444444	0.140625	0.0453686	0.00819618	0.436248
0.3	0.4	0.5	0.2	0.2	0.1	0.04	0.012	0.444444	0.140625	0.0453686	0.0124463	0.431998
0.4	0.4	0.5	0.2	0.2	0.1	0.04	0.016	0.444444	0.140625	0.0453686	0.0168021	0.427642
0.5	0.4	0.5	0.2	0.2	0.1	0.04	0.02	0.444444	0.140625	0.0453686	0.0212674	0.423177
0.6	0.4	0.5	0.2	0.2	0.1	0.04	0.024	0.444444	0.140625	0.0453686	0.0258456	0.418599
0.7	0.4	0.5	0.2	0.2	0.1	0.04	0.028	0.444444	0.140625	0.0453686	0.0305408	0.413904
0.8	0.4	0.5	0.2	0.2	0.1	0.04	0.032	0.444444	0.140625	0.0453686	0.0353569	0.409088
0.9	0.4	0.5	0.2	0.2	0.1	0.04	0.036	0.444444	0.140625	0.0453686	0.040298	0.404146
0.1	0.5	0.5	0.2	0.2	0.1	0.05	0.005	0.444444	0.140625	0.058642	0.00507601	0.439368
0.2	0.5	0.5	0.2	0.2	0.1	0.05	0.01	0.444444	0.140625	0.058642	0.0103082	0.434136
0.3	0.5	0.5	0.2	0.2	0.1	0.05	0.015	0.444444	0.140625	0.058642	0.0157031	0.428741
0.4	0.5	0.5	0.2	0.2	0.1	0.05	0.02	0.444444	0.140625	0.058642	0.0212674	0.423177
0.5	0.5	0.5	0.2	0.2	0.1	0.05	0.025	0.444444	0.140625	0.058642	0.0270083	0.417436
0.6	0.5	0.5	0.2	0.2	0.1	0.05	0.03	0.444444	0.140625	0.058642	0.0329335	0.411511
0.7	0.5	0.5	0.2	0.2	0.1	0.05	0.035	0.444444	0.140625	0.058642	0.0390508	0.405394
0.8	0.5	0.5	0.2	0.2	0.1	0.05	0.04	0.444444	0.140625	0.058642	0.0453686	0.399076
0.9	0.5	0.5	0.2	0.2	0.1	0.05	0.045	0.444444	0.140625	0.058642	0.0518959	0.392549
0.1	0.6	0.5	0.2	0.2	0.1	0.06	0.006	0.444444	0.140625	0.0728306	0.00610975	0.438335
0.2	0.6	0.5	0.2	0.2	0.1	0.06	0.012	0.444444	0.140625	0.0728306	0.0124463	0.431998
0.3	0.6	0.5	0.2	0.2	0.1	0.06	0.018	0.444444	0.140625	0.0728306	0.0190209	0.425424
0.4	0.6	0.5	0.2	0.2	0.1	0.06	0.024	0.444444	0.140625	0.0728306	0.0258456	0.418599
0.5	0.6	0.5	0.2	0.2	0.1	0.06	0.03	0.444444	0.140625	0.0728306	0.0329335	0.411511
0.6	0.6	0.5	0.2	0.2	0.1	0.06	0.036	0.444444	0.140625	0.0728306	0.040298	0.404146
0.7	0.6	0.5	0.2	0.2	0.1	0.06	0.042	0.444444	0.140625	0.0728306	0.0479539	0.396491
0.8	0.6	0.5	0.2	0.2	0.1	0.06	0.048	0.444444	0.140625	0.0728306	0.0559167	0.388528
0.9	0.6	0.5	0.2	0.2	0.1	0.06	0.054	0.444444	0.140625	0.0728306	0.064203	0.380241
0.1	0.7	0.5	0.2	0.2	0.1	0.07	0.007	0.444444	0.140625	0.0880206	0.00714979	0.437295
0.2	0.7	0.5	0.2	0.2	0.1	0.07	0.014	0.444444	0.140625	0.0880206	0.0146107	0.429834
0.3	0.7	0.5	0.2	0.2	0.1	0.07	0.021	0.444444	0.140625	0.0880206	0.0224012	0.422043
0.4	0.7	0.5	0.2	0.2	0.1	0.07	0.028	0.444444	0.140625	0.0880206	0.0305408	0.413904
0.5	0.7	0.5	0.2	0.2	0.1	0.07	0.035	0.444444	0.140625	0.0880206	0.0390508	0.405394
0.6	0.7	0.5	0.2	0.2	0.1	0.07	0.042	0.444444	0.140625	0.0880206	0.0479539	0.396491
0.7	0.7	0.5	0.2	0.2	0.1	0.07	0.049	0.444444	0.140625	0.0880206	0.0572748	0.38717
0.8	0.7	0.5	0.2	0.2	0.1	0.07	0.056	0.444444	0.140625	0.0880206	0.06704	0.377404
0.9	0.7	0.5	0.2	0.2	0.1	0.07	0.063	0.444444	0.140625	0.0880206	0.0772782	0.367166
0.1	0.8	0.5	0.2	0.2	0.1	0.08	0.008	0.444444	0.140625	0.104308	0.00819618	0.436248
0.2	0.8	0.5	0.2	0.2	0.1	0.08	0.016	0.444444	0.140625	0.104308	0.0168021	0.427642
0.3	0.8	0.5	0.2	0.2	0.1	0.08	0.024	0.444444	0.140625	0.104308	0.0258456	0.418599
0.4	0.8	0.5	0.2	0.2	0.1	0.08	0.032	0.444444	0.140625	0.104308	0.0353569	0.409088
0.5	0.8	0.5	0.2	0.2	0.1	0.08	0.04	0.444444	0.140625	0.104308	0.0453686	0.399076
0.6	0.8	0.5	0.2	0.2	0.1	0.08	0.048	0.444444	0.140625	0.104308	0.0559167	0.388528
0.7	0.8	0.5	0.2	0.2	0.1	0.08	0.056	0.444444	0.140625	0.104308	0.06704	0.377404
0.8	0.8	0.5	0.2	0.2	0.1	0.08	0.064	0.444444	0.140625	0.104308	0.0787812	0.365663
0.9	0.8	0.5	0.2	0.2	0.1	0.08	0.072	0.444444	0.140625	0.104308	0.091187	0.353257
0.1	0.9	0.5	0.2	0.2	0.1	0.09	0.009	0.444444	0.140625	0.121802	0.00924897	0.435195
0.2	0.9	0.5	0.2	0.2	0.1	0.09	0.018	0.444444	0.140625	0.121802	0.0190209	0.425424
0.3	0.9	0.5	0.2	0.2	0.1	0.09	0.027	0.444444	0.140625	0.121802	0.0293558	0.415089
0.4	0.9	0.5	0.2	0.2	0.1	0.09	0.036	0.444444	0.140625	0.121802	0.040298	0.404146
0.5	0.9	0.5	0.2	0.2	0.1	0.09	0.045	0.444444	0.140625	0.121802	0.0518959	0.392549
0.6	0.9	0.5	0.2	0.2	0.1	0.09	0.054	0.444444	0.140625	0.121802	0.064203	0.380241
0.7	0.9	0.5	0.2	0.2	0.1	0.09	0.063	0.444444	0.140625	0.121802	0.0772782	0.367166
0.8	0.9	0.5	0.2	0.2	0.1	0.09	0.072	0.444444	0.140625	0.121802	0.091187	0.353257
0.9	0.9	0.5	0.2	0.2	0.1	0.09	0.081	0.444444	0.140625	0.121802	0.106002	0.338443
0.1	0.1	0.6	0.2	0.2	0.12	0.012	0.0012	0.444444	0.182825	0.0124463	0.00120433	0.44324
0.2	0.1	0.6	0.2	0.2	0.12	0.012	0.0024	0.444444	0.182825	0.0124463	0.00241739	0.442027
0.3	0.1	0.6	0.2	0.2	0.12	0.012	0.0036	0.444444	0.182825	0.0124463	0.00363926	0.440805
0.4	0.1	0.6	0.2	0.2	0.12	0.012	0.0048	0.444444	0.182825	0.0124463	0.00487002	0.439574
0.5	0.1	0.6	0.2	0.2	0.12	0.012	0.006	0.444444	0.182825	0.0124463	0.00610975	0.438335
0.6	0.1	0.6	0.2	0.2	0.12	0.012	0.0072	0.444444	0.182825	0.0124463	0.00735856	0.437086
0.7	0.1	0.6	0.2	0.2	0.12	0.012	0.0084	0.444444	0.182825	0.0124463	0.00861652	0.435828
0.8	0.1	0.6	0.2	0.2	0.12	0.012	0.0096	0.444444	0.182825	0.0124463	0.00988373	0.434561
0.9	0.1	0.6	0.2	0.2	0.12	0.012	0.0108	0.444444	0.182825	0.0124463	0.0111603	0.433284
0.1	0.2	0.6	0.2	0.2	0.12	0.024	0.0024	0.444444	0.182825	0.0258456	0.00241739	0.442027
0.2	0.2	0.6	0.2	0.2	0.12	0.024	0.0048	0.444444	0.182825	0.0258456	0.00487002	0.439574
0.3	0.2	0.6	0.2	0.2	0.12	0.024	0.0072	0.444444	0.182825	0.0258456	0.00735856	0.437086
0.4	0.2	0.6	0.2	0.2	0.12	0.024	0.0096	0.444444	0.182825	0.0258456	0.00988373	0.434561
0.5	0.2	0.6	0.2	0.2	0.12	0.024	0.012	0.444444	0.182825	0.0258456	0.0124463	0.431998
0.6	0.2	0.6	0.2	0.2	0.12	0.024	0.0144	0.444444	0.182825	0.0258456	0.0150469	0.429398
0.7	0.2	0.6	0.2	0.2	0.12	0.024	0.0168	0.444444	0.182825	0.0258456	0.0176863	0.426758
0.8	0.2	0.6	0.2	0.2	0.12	0.024	0.0192	0.444444	0.182825	0.0258456	0.0203654	0.424079
0.9	0.2	0.6	0.2	0.2	0.12	0.024	0.0216	0.444444	0.182825	0.0258456	0.0230849	0.42136
0.1	0.3	0.6	0.2	0.2	0.12	0.036	0.0036	0.444444	0.182825	0.040298	0.00363926	0.440805
0.2	0.3	0.6	0.2	0.2	0.12	0.036	0.0072	0.444444	0.182825	0.040298	0.00735856	0.437086
0.3	0.3	0.6	0.2	0.2	0.12	0.036	0.0108	0.444444	0.182825	0.040298	0.0111603	0.433284
0.4	0.3	0.6	0.2	0.2	0.12	0.036	0.0144	0.444444	0.182825	0.040298	0.0150469	0.429398
0.5	0.3	0.6	0.2	0.2	0.12	0.036	0.018	0.444444	0.182825	0.040298	0.0190209	0.425424
0.6	0.3	0.6	0.2	0.2	0.12	0.036	0.0216	0.444444	0.182825	0.040298	0.0230849	0.42136
0.7	0.3	0.6	0.2	0.2	0.12	0.036	0.0252	0.444444	0.182825	0.040298	0.0272417	0.417203
0.8	0.3	0.6	0.2	0.2	0.12	0.036	0.0288	0.444444	0.182825	0.040298	0.0314942	0.41295
0.9	0.3	0.6	0.2	0.2	0.12	0.036	0.0324	0.444444	0.182825	0.040298	0.0358453	0.408599
0.1	0.4	0.6	0.2	0.2	0.12	0.048	0.0048	0.444444	0.182825	0.0559167	0.00487002	0.439574
0.2	0.4	0.6	0.2	0.2	0.12	0.048	0.0096	0.444444	0.182825	0.0559167	0.00988373	0.434561
0.3	0.4	0.6	0.2	0.2	0.12	0.048	0.0144	0.444444	0.182825	0.0559167	0.0150469	0.429398
0.4	0.4	0.6	0.2	0.2	0.12	0.048	0.0192	0.444444	0.182825	0.0559167	0.0203654	0.424079
0.5	0.4	0.6	0.2	0.2	0.12	0.048	0.024	0.444444	0.182825	0.0559167	0.0258456	0.418599
0.6	0.4	0.6	0.2	0.2	0.12	0.048	0.0288	0.444444	0.182825	0.0559167	0.0314942	0.41295
0.7	0.4	0.6	0.2	0.2	0.12	0.048	0.0336	0.444444	0.182825	0.0559167	0.0373181	0.407126
0.8	0.4	0.6	0.2	0.2	0.12	0.048	0.0384	0.444444	0.182825	0.0559167	0.0433246	0.40112
0.9	0.4	0.6	0.2	0.2	0.12	0.048	0.0432	0.444444	0.182825	0.0559167	0.0495214	0.394923
0.1	0.5	0.6	0.2	0.2	0.12	0.06	0.006	0.444444	0.182825	0.0728306	0.00610975	0.438335
0.2	0.5	0.6	0.2	0.2	0.12	0.06	0.012	0.444444	0.182825	0.0728306	0.0124463	0.431998
0.3	0.5	0.6	0.2	0.2	0.12	0.06	0.018	0.444444	0.182825	0.0728306	0.0190209	0.425424
0.4	0.5	0.6	0.2	0.2	0.12	0.06	0.024	0.444444	0.182825	0.0728306	0.0258456	0.418599
0.5	0.5	0.6	0.2	0.2	0.12	0.06	0.03	0.444444	0.182825	0.0728306	0.0329335	0.411511
0.6	0.5	0.6	0.2	0.2	0.12	0.06	0.036	0.444444	0.182825	0.0728306	0.040298	0.404146
0.7	0.5	0.6	0.2	0.2	0.12	0.06	0.042	0.444444	0.182825	0.0728306	0.0479539	0.396491
0.8	0.5	0.6	0.2	0.2	0.12	0.06	0.048	0.444444	0.182825	0.0728306	0.0559167	0.388528
0.9	0.5	0.6	0.2	0.2	0.12	0.06	0.054	0.444444	0.182825	0.0728306	0.064203	0.380241
0.1	0.6	0.6	0.2	0.2	0.12	0.072	0.0072	0.444444	0.182825	0.091187	0.00735856	0.437086
0.2	0.6	0.6	0.2	0.2	0.12	0.072	0.0144	0.444444	0.182825	0.091187	0.0150469	0.429398
0.3	0.6	0.6	0.2	0.2	0.12	0.072	0.0216	0.444444	0.182825	0.091187	0.0230849	0.42136
0.4	0.6	0.6	0.2	0.2	0.12	0.072	0.0288	0.444444	0.182825	0.091187	0.0314942	0.41295
0.5	0.6	0.6	0.2	0.2	0.12	0.072	0.036	0.444444	0.182825	0.091187	0.040298	0.404146
0.6	0.6	0.6	0.2	0.2	0.12	0.072	0.0432	0.444444	0.182825	0.091187	0.0495214	0.394923
0.7	0.6	0.6	0.2	0.2	0.12	0.072	0.0504	0.444444	0.182825	0.091187	0.0591914	0.385253
0.8	0.6	0.6	0.2	0.2	0.12	0.072	0.0576	0.444444	0.182825	0.091187	0.0693374	0.375107
0.9	0.6	0.6	0.2	0.2	0.12	0.072	0.0648	0.444444	0.182825	0.091187	0.0799911	0.364453
0.1	0.7	0.6	0.2	0.2	0.12	0.084	0.0084	0.444444	0.182825	0.111155	0.00861652	0.435828
0.2	0.7	0.6	0.2	0.2	0.12	0.084	0.0168	0.444444	0.182825	0.111155	0.0176863	0.426758
0.3	0.7	0.6	0.2	0.2	0.12	0.084	0.0252	0.444444	0.182825	0.111155	0.0272417	0.417203
0.4	0.7	0.6	0.2	0.2	0.12	0.084	0.0336	0.444444	0.182825	0.111155	0.0373181	0.407126
0.5	0.7	0.6	0.2	0.2	0.12	0.084	0.042	0.444444	0.182825	0.111155	0.0479539	0.396491
0.6	0.7	0.6	0.2	0.2	0.12	0.084	0.0504	0.444444	0.182825	0.111155	0.0591914	0.385253
0.7	0.7	0.6	0.2	0.2	0.12	0.084	0.0588	0.444444	0.182825	0.111155	0.0710769	0.373368
0.8	0.7	0.6	0.2	0.2	0.12	0.084	0.0672	0.444444	0.182825	0.111155	0.0836611	0.360783
0.9	0.7	0.6	0.2	0.2	0.12	0.084	0.0756	0.444444	0.182825	0.111155	0.0969998	0.347445
0.1	0.8	0.6	0.2	0.2	0.12	0.096	0.0096	0.444444	0.182825	0.132928	0.00988373	0.434561
0.2	0.8	0.6	0.2	0.2	0.12	0.096	0.0192	0.444444	0.182825	0.132928	0.0203654	0.424079
0.3	0.8	0.6	0.2	0.2	0.12	0.096	0.0288	0.444444	0.182825	0.132928	0.0314942	0.41295
0.4	0.8	0.6	0.2	0.2	0.12	0.096	0.0384	0.444444	0.182825	0.132928	0.0433246	0.40112
0.5	0.8	0.6	0.2	0.2	0.12	0.096	0.048	0.444444	0.182825	0.132928	0.0559167	0.388528
0.6	0.8	0.6	0.2	0.2	0.12	0.096	0.0576	0.444444	0.182825	0.132928	0.0693374	0.375107
0.7	0.8	0.6	0.2	0.2	0.12	0.096	0.0672	0.444444	0.182825	0.132928	0.0836611	0.360783
0.8	0.8	0.6	0.2	0.2	0.12	0.096	0.0768	0.444444	0.182825	0.132928	0.0989705	0.345474
0.9	0.8	0.6	0.2	0.2	0.12	0.096	0.0864	0.444444	0.182825	0.132928	0.115358	0.329086
0.1	0.9	0.6	0.2	0.2	0.12	0.108	0.0108	0.444444	0.182825	0.156732	0.0111603	0.433284
0.2	0.9	0.6	0.2	0.2	0.12	0.108	0.0216	0.444444	0.182825	0.156732	0.0230849	0.42136
0.3	0.9	0.6	0.2	0.2	0.12	0.108	0.0324	0.444444	0.182825	0.156732	0.0358453	0.408599
0.4	0.9	0.6	0.2	0.2	0.12	0.108	0.0432	0.444444	0.182825	0.156732	0.0495214	0.394923
0.5	0.9	0.6	0.2	0.2	0.12	0.108	0.054	0.444444	0.182825	0.156732	0.064203	0.380241
0.6	0.9	0.6	0.2	0.2	0.12	0.108	0.0648	0.444444	0.182825	0.156732	0.0799911	0.364453
0.7	0.9	0.6	0.2	0.2	0.12	0.108	0.0756	0.444444	0.182825	0.156732	0.0969998	0.347445
0.8	0.9	0.6	0.2	0.2	0.12	0.108	0.0864	0.444444	0.182825	0.156732	0.115358	0.329086
0.9	0.9	0.6	0.2	0.2	0.12	0.108	0.0972	0.444444	0.182825	0.156732	0.135213	0.309231
0.1	0.1	0.6	0.2	0.2	0.12	0.012	0.0012	0.444444	0.182825	0.0124463	0.00120433	0.44324
0.2	0.1	0.6	0.2	0.2	0.12	0.012	0.0024	0.444444	0.182825	0.0124463	0.00241739	0.442027
0.3	0.1	0.6	0.2	0.2	0.12	0.012	0.0036	0.444444	0.182825	0.0124463	0.00363926	0.440805
0.4	0.1	0.6	0.2	0.2	0.12	0.012	0.0048	0.444444	0.182825	0.0124463	0.00487002	0.439574
0.5	0.1	0.6	0.2	0.2	0.12	0.012	0.006	0.444444	0.182825	0.0124463	0.00610975	0.438335
0.6	0.1	0.6	0.2	0.2	0.12	0.012	0.0072	0.444444	0.182825	0.0124463	0.00735856	0.437086
0.7	0.1	0.6	0.2	0.2	0.12	0.012	0.0084	0.444444	0.182825	0.0124463	0.00861652	0.435828
0.8	0.1	0.6	0.2	0.2	0.12	0.012	0.0096	0.444444	0.182825	0.0124463	0.00988373	0.434561
0.9	0.1	0.6	0.2	0.2	0.12	0.012	0.0108	0.444444	0.182825	0.0124463	0.0111603	0.433284
0.1	0.2	0.6	0.2	0.2	0.12	0.024	0.0024	0.444444	0.182825	0.0258456	0.00241739	0.442027
0.2	0.2	0.6	0.2	0.2	0.12	0.024	0.0048	0.444444	0.182825	0.0258456	0.00487002	0.439574
0.3	0.2	0.6	0.2	0.2	0.12	0.024	0.0072	0.444444	0.182825	0.0258456	0.00735856	0.437086
0.4	0.2	0.6	0.2	0.2	0.12	0.024	0.0096	0.444444	0.182825	0.0258456	0.00988373	0.434561
0.5	0.2	0.6	0.2	0.2	0.12	0.024	0.012	0.444444	0.182825	0.0258456	0.0124463	0.431998
0.6	0.2	0.6	0.2	0.2	0.12	0.024	0.0144	0.444444	0.182825	0.0258456	0.0150469	0.429398
0.7	0.2	0.6	0.2	0.2	0.12	0.024	0.0168	0.444444	0.182825	0.0258456	0.0176863	0.426758
0.8	0.2	0.6	0.2	0.2	0.12	0.024	0.0192	0.444444	0.182825	0.0258456	0.0203654	0.424079
0.9	0.2	0.6	0.2	0.2	0.12	0.024	0.0216	0.444444	0.182825	0.0258456	0.0230849	0.42136
0.1	0.3	0.6	0.2	0.2	0.12	0.036	0.0036	0.444444	0.182825	0.040298	0.00363926	0.440805
0.2	0.3	0.6	0.2	0.2	0.12	0.036	0.0072	0.444444	0.182825	0.040298	0.00735856	0.437086
0.3	0.3	0.6	0.2	0.2	0.12	0.036	0.0108	0.444444	0.182825	0.040298	0.0111603	0.433284
0.4	0.3	0.6	0.2	0.2	0.12	0.036	0.0144	0.444444	0.182825	0.040298	0.0150469	0.429398
0.5	0.3	0.6	0.2	0.2	0.12	0.036	0.018	0.444444	0.182825	0.040298	0.0190209	0.425424
0.6	0.3	0.6	0.2	0.2	0.12	0.036	0.0216	0.444444	0.182825	0.040298	0.0230849	0.42136
0.7	0.3	0.6	0.2	0.2	0.12	0.036	0.0252	0.444444	0.182825	0.040298	0.0272417	0.417203
0.8	0.3	0.6	0.2	0.2	0.12	0.036	0.0288	0.444444	0.182825	0.040298	0.0314942	0.41295
0.9	0.3	0.6	0.2	0.2	0.12	0.036	0.0324	0.444444	0.182825	0.040298	0.0358453	0.408599
0.1	0.4	0.6	0.2	0.2	0.12	0.048	0.0048	0.444444	0.182825	0.0559167	0.00487002	0.439574
0.2	0.4	0.6	0.2	0.2	0.12	0.048	0.0096	0.444444	0.182825	0.0559167	0.00988373	0.434561
0.3	0.4	0.6	0.2	0.2	0.12	0.048	0.0144	0.444444	0.182825	0.0559167	0.0150469	0.429398
0.4	0.4	0.6	0.2	0.2	0.12	0.048	0.0192	0.444444	0.182825	0.0559167	0.0203654	0.424079
0.5	0.4	0.6	0.2	0.2	0.12	0.048	0.024	0.444444	0.182825	0.0559167	0.0258456	0.418599
0.6	0.4	0.6	0.2	0.2	0.12	0.048	0.0288	0.444444	0.182825	0.0559167	0.0314942	0.41295
0.7	0.4	0.6	0.2	0.2	0.12	0.048	0.0336	0.444444	0.182825	0.0559167	0.0373181	0.407126
0.8	0.4	0.6	0.2	0.2	0.12	0.048	0.0384	0.444444	0.182825	0.0559167	0.0433246	0.40112
0.9	0.4	0.6	0.2	0.2	0.12	0.048	0.0432	0.444444	0.182825	0.0559167	0.0495214	0.394923
0.1	0.5	0.6	0.2	0.2	0.12	0.06	0.006	0.444444	0.182825	0.0728306	0.00610975	0.438335
0.2	0.5	0.6	0.2	0.2	0.12	0.06	0.012	0.444444	0.182825	0.0728306	0.0124463	0.431998
0.3	0.5	0.6	0.2	0.2	0.12	0.06	0.018	0.444444	0.182825	0.0728306	0.0190209	0.425424
0.4	0.5	0.6	0.2	0.2	0.12	0.06	0.024	0.444444	0.182825	0.0728306	0.0258456	0.418599
0.5	0.5	0.6	0.2	0.2	0.12	0.06	0.03	0.444444	0.182825	0.0728306	0.0329335	0.411511
0.6	0.5	0.6	0.2	0.2	0.12	0.06	0.036	0.444444	0.182825	0.0728306	0.040298	0.404146
0.7	0.5	0.6	0.2	0.2	0.12	0.06	0.042	0.444444	0.182825	0.0728306	0.0479539	0.396491
0.8	0.5	0.6	0.2	0.2	0.12	0.06	0.048	0.444444	0.182825	0.0728306	0.0559167	0.388528
0.9	0.5	0.6	0.2	0.2	0.12	0.06	0.054	0.444444	0.182825	0.0728306	0.064203	0.380241
0.1	0.6	0.6	0.2	0.2	0.12	0.072	0.0072	0.444444	0.182825	0.091187	0.00735856	0.437086
0.2	0.6	0.6	0.2	0.2	0.12	0.072	0.0144	0.444444	0.182825	0.091187	0.0150469	0.429398
0.3	0.6	0.6	0.2	0.2	0.12	0.072	0.0216	0.444444	0.182825	0.091187	0.0230849	0.42136
0.4	0.6	0.6	0.2	0.2	0.12	0.072	0.0288	0.444444	0.182825	0.091187	0.0314942	0.41295
0.5	0.6	0.6	0.2	0.2	0.12	0.072	0.036	0.444444	0.182825	0.091187	0.040298	0.404146
0.6	0.6	0.6	0.2	0.2	0.12	0.072	0.0432	0.444444	0.182825	0.091187	0.0495214	0.394923
0.7	0.6	0.6	0.2	0.2	0.12	0.072	0.0504	0.444444	0.182825	0.091187	0.0591914	0.385253
0.8	0.6	0.6	0.2	0.2	0.12	0.072	0.0576	0.444444	0.182825	0.091187	0.0693374	0.375107
0.9	0.6	0.6	0.2	0.2	0.12	0.072	0.0648	0.444444	0.182825	0.091187	0.0799911	0.364453
0.1	0.7	0.6	0.2	0.2	0.12	0.084	0.0084	0.444444	0.182825	0.111155	0.00861652	0.435828
0.2	0.7	0.6	0.2	0.2	0.12	0.084	0.0168	0.444444	0.182825	0.111155	0.0176863	0.426758
0.3	0.7	0.6	0.2	0.2	0.12	0.084	0.0252	0.444444	0.182825	0.111155	0.0272417	0.417203
0.4	0.7	0.6	0.2	0.2	0.12	0.084	0.0336	0.444444	0.182825	0.111155	0.0373181	0.407126
0.5	0.7	0.6	0.2	0.2	0.12	0.084	0.042	0.444444	0.182825	0.111155	0.0479539	0.396491
0.6	0.7	0.6	0.2	0.2	0.12	0.084	0.0504	0.444444	0.182825	0.111155	0.0591914	0.385253
0.7	0.7	0.6	0.2	0.2	0.12	0.084	0.0588	0.444444	0.182825	0.111155	0.0710769	0.373368
0.8	0.7	0.6	0.2	0.2	0.12	0.084	0.0672	0.444444	0.182825	0.111155	0.0836611	0.360783
0.9	0.7	0.6	0.2	0.2	0.12	0.084	0.0756	0.444444	0.182825	0.111155	0.0969998	0.347445
0.1	0.8	0.6	0.2	0.2	0.12	0.096	0.0096	0.444444	0.182825	0.132928	0.00988373	0.434561
0.2	0.8	0.6	0.2	0.2	0.12	0.096	0.0192	0.444444	0.182825	0.132928	0.0203654	0.424079
0.3	0.8	0.6	0.2	0.2	0.12	0.096	0.0288	0.444444	0.182825	0.132928	0.0314942	0.41295
0.4	0.8	0.6	0.2	0.2	0.12	0.096	0.0384	0.444444	0.182825	0.132928	0.0433246	0.40112
0.5	0.8	0.6	0.2	0.2	0.12	0.096	0.048	0.444444	0.182825	0.132928	0.0559167	0.388528
0.6	0.8	0.6	0.2	0.2	0.12	0.096	0.0576	0.444444	0.182825	0.132928	0.0693374	0.375107
0.7	0.8	0.6	0.2	0.2	0.12	0.096	0.0672	0.444444	0.182825	0.132928	0.0836611	0.360783
0.8	0.8	0.6	0.2	0.2	0.12	0.096	0.0768	0.444444	0.182825	0.132928	0.0989705	0.345474
0.9	0.8	0.6	0.2	0.2	0.12	0.096	0.0864	0.444444	0.182825	0.132928	0.115358	0.329086
0.1	0.9	0.6	0.2	0.2	0.12	0.108	0.0108	0.444444	0.182825	0.156732	0.0111603	0.433284
0.2	0.9	0.6	0.2	0.2	0.12	0.108	0.0216	0.444444	0.182825	0.156732	0.0230849	0.42136
0.3	0.9	0.6	0.2	0.2	0.12	0.108	0.0324	0.444444	0.182825	0.156732	0.0358453	0.408599
0.4	0.9	0.6	0.2	0.2	0.12	0.108	0.0432	0.444444	0.182825	0.156732	0.0495214	0.394923
0.5	0.9	0.6	0.2	0.2	0.12	0.108	0.054	0.444444	0.182825	0.156732	0.064203	0.380241
0.6	0.9	0.6	0.2	0.2	0.12	0.108	0.0648	0.444444	0.182825	0.156732	0.0799911	0.364453
0.7	0.9	0.6	0.2	0.2	0.12	0.108	0.0756	0.444444	0.182825	0.156732	0.0969998	0.347445
0.8	0.9	0.6	0.2	0.2	0.12	0.108	0.0864	0.444444	0.182825	0.156732	0.115358	0.329086
0.9	0.9	0.6	0.2	0.2	0.12	0.108	0.0972	0.444444	0.182825	0.156732	0.135213	0.309231
0.1	0.1	0.6	0.2	0.2	0.12	0.012	0.0012	0.444444	0.182825	0.0124463	0.00120433	0.44324
0.2	0.1	0.6	0.2	0.2	0.12	0.012	0.0024	0.444444	0.182825	0.0124463	0.00241739	0.442027
0.3	0.1	0.6	0.2	0.2	0.12	0.012	0.0036	0.444444	0.182825	0.0124463	0.00363926	0.440805
0.4	0.1	0.6	0.2	0.2	0.12	0.012	0.0048	0.444444	0.182825	0.0124463	0.00487002	0.439574
0.5	0.1	0.6	0.2	0.2	0.12	0.012	0.006	0.444444	0.182825	0.0124463	0.00610975	0.438335
0.6	0.1	0.6	0.2	0.2	0.12	0.012	0.0072	0.444444	0.182825	0.0124463	0.00735856	0.437086
0.7	0.1	0.6	0.2	0.2	0.12	0.012	0.0084	0.444444	0.182825	0.0124463	0.00861652	0.435828
0.8	0.1	0.6	0.2	0.2	0.12	0.012	0.0096	0.444444	0.182825	0.0124463	0.00988373	0.434561
0.9	0.1	0.6	0.2	0.2	0.12	0.012	0.0108	0.444444	0.182825	0.0124463	0.0111603	0.433284
0.1	0.2	0.6	0.2	0.2	0.12	0.024	0.0024	0.444444	0.182825	0.0258456	0.00241739	0.442027
0.2	0.2	0.6	0.2	0.2	0.12	0.024	0.0048	0.444444	0.182825	0.0258456	0.00487002	0.439574
0.3	0.2	0.6	0.2	0.2	0.12	0.024	0.0072	0.444444	0.182825	0.0258456	0.00735856	0.437086
0.4	0.2	0.6	0.2	0.2	0.12	0.024	0.0096	0.444444	0.182825	0.0258456	0.00988373	0.434561
0.5	0.2	0.6	0.2	0.2	0.12	0.024	0.012	0.444444	0.182825	0.0258456	0.0124463	0.431998
0.6	0.2	0.6	0.2	0.2	0.12	0.024	0.0144	0.444444	0.182825	0.0258456	0.0150469	0.429398
0.7	0.2	0.6	0.2	0.2	0.12	0.024	0.0168	0.444444	0.182825	0.0258456	0.0176863	0.426758
0.8	0.2	0.6	0.2	0.2	0.12	0.024	0.0192	0.444444	0.182825	0.0258456	0.0203654	0.424079
0.9	0.2	0.6	0.2	0.2	0.12	0.024	0.0216	0.444444	0.182825	0.0258456	0.0230849	0.42136
0.1	0.3	0.6	0.2	0.2	0.12	0.036	0.0036	0.444444	0.182825	0.040298	0.00363926	0.440805
0.2	0.3	0.6	0.2	0.2	0.12	0.036	0.0072	0.444444	0.182825	0.040298	0.00735856	0.437086
0.3	0.3	0.6	0.2	0.2	0.12	0.036	0.0108	0.444444	0.182825	0.040298	0.0111603	0.433284
0.4	0.3	0.6	0.2	0.2	0.12	0.036	0.0144	0.444444	0.182825	0.040298	0.0150469	0.429398
0.5	0.3	0.6	0.2	0.2	0.12	0.036	0.018	0.444444	0.182825	0.040298	0.0190209	0.425424
0.6	0.3	0.6	0.2	0.2	0.12	0.036	0.0216	0.444444	0.182825	0.040298	0.0230849	0.42136
0.7	0.3	0.6	0.2	0.2	0.12	0.036	0.0252	0.444444	0.182825	0.040298	0.0272417	0.417203
0.8	0.3	0.6	0.2	0.2	0.12	0.036	0.0288	0.444444	0.182825	0.040298	0.0314942	0.41295
0.9	0.3	0.6	0.2	0.2	0.12	0.036	0.0324	0.444444	0.182825	0.040298	0.0358453	0.408599
0.1	0.4	0.6	0.2	0.2	0.12	0.048	0.0048	0.444444	0.182825	0.0559167	0.00487002	0.439574
0.2	0.4	0.6	0.2	0.2	0.12	0.048	0.0096	0.444444	0.182825	0.0559167	0.00988373	0.434561
0.3	0.4	0.6	0.2	0.2	0.12	0.048	0.0144	0.444444	0.182825	0.0559167	0.0150469	0.429398
0.4	0.4	0.6	0.2	0.2	0.12	0.048	0.0192	0.444444	0.182825	0.0559167	0.0203654	0.424079
0.5	0.4	0.6	0.2	0.2	0.12	0.048	0.024	0.444444	0.182825	0.0559167	0.0258456	0.418599
0.6	0.4	0.6	0.2	0.2	0.12	0.048	0.0288	0.444444	0.182825	0.0559167	0.0314942	0.41295
0.7	0.4	0.6	0.2	0.2	0.12	0.048	0.0336	0.444444	0.182825	0.0559167	0.0373181	0.407126
0.8	0.4	0.6	0.2	0.2	0.12	0.048	0.0384	0.444444	0.182825	0.0559167	0.0433246	0.40112
0.9	0.4	0.6	0.2	0.2	0.12	0.048	0.0432	0.444444	0.182825	0.0559167	0.0495214	0.394923
0.1	0.5	0.6	0.2	0.2	0.12	0.06	0.006	0.444444	0.182825	0.0728306	0.00610975	0.438335
0.2	0.5	0.6	0.2	0.2	0.12	0.06	0.012	0.444444	0.182825	0.0728306	0.0124463	0.431998
0.3	0.5	0.6	0.2	0.2	0.12	0.06	0.018	0.444444	0.182825	0.0728306	0.0190209	0.425424
0.4	0.5	0.6	0.2	0.2	0.12	0.06	0.024	0.444444	0.182825	0.0728306	0.0258456	0.418599
0.5	0.5	0.6	0.2	0.2	0.12	0.06	0.03	0.444444	0.182825	0.0728306	0.0329335	0.411511
0.6	0.5	0.6	0.2	0.2	0.12	0.06	0.036	0.444444	0.182825	0.0728306	0.040298	0.404146
0.7	0.5	0.6	0.2	0.2	0.12	0.06	0.042	0.444444	0.182825	0.0728306	0.0479539	0.396491
0.8	0.5	0.6	0.2	0.2	0.12	0.06	0.048	0.444444	0.182825	0.0728306	0.0559167	0.388528
0.9	0.5	0.6	0.2	0.2	0.12	0.06	0.054	0.444444	0.182825	0.0728306	0.064203	0.380241
0.1	0.6	0.6	0.2	0.2	0.12	0.072	0.0072	0.444444	0.182825	0.091187	0.00735856	0.437086
0.2	0.6	0.6	0.2	0.2	0.12	0.072	0.0144	0.444444	0.182825	0.091187	0.0150469	0.429398
0.3	0.6	0.6	0.2	0.2	0.12	0.072	0.0216	0.444444	0.182825	0.091187	0.0230849	0.42136
0.4	0.6	0.6	0.2	0.2	0.12	0.072	0.0288	0.444444	0.182825	0.091187	0.0314942	0.41295
0.5	0.6	0.6	0.2	0.2	0.12	0.072	0.036	0.444444	0.182825	0.091187	0.040298	0.404146
0.6	0.6	0.6	0.2	0.2	0.12	0.072	0.0432	0.444444	0.182825	0.091187	0.0495214	0.394923
0.7	0.6	0.6	0.2	0.2	0.12	0.072	0.0504	0.444444	0.182825	0.091187	0.0591914	0.385253
0.8	0.6	0.6	0.2	0.2	0.12	0.072	0.0576	0.444444	0.182825	0.091187	0.0693374	0.375107
0.9	0.6	0.6	0.2	0.2	0.12	0.072	0.0648	0.444444	0.182825	0.091187	0.0799911	0.364453
0.1	0.7	0.6	0.2	0.2	0.12	0.084	0.0084	0.444444	0.182825	0.111155	0.00861652	0.435828
0.2	0.7	0.6	0.2	0.2	0.12	0.084	0.0168	0.444444	0.182825	0.111155	0.0176863	0.426758
0.3	0.7	0.6	0.2	0.2	0.12	0.084	0.0252	0.444444	0.182825	0.111155	0.0272417	0.417203
0.4	0.7	0.6	0.2	0.2	0.12	0.084	0.0336	0.444444	0.182825	0.111155	0.0373181	0.407126
0.5	0.7	0.6	0.2	0.2	0.12	0.084	0.042	0.444444	0.182825	0.111155	0.0479539	0.396491
0.6	0.7	0.6	0.2	0.2	0.12	0.084	0.0504	0.444444	0.182825	0.111155	0.0591914	0.385253
0.7	0.7	0.6	0.2	0.2	0.12	0.084	0.0588	0.444444	0.182825	0.111155	0.0710769	0.373368
0.8	0.7	0.6	0.2	0.2	0.12	0.084	0.0672	0.444444	0.182825	0.111155	0.0836611	0.360783
0.9	0.7	0.6	0.2	0.2	0.12	0.084	0.0756	0.444444	0.182825	0.111155	0.0969998	0.347445
0.1	0.8	0.6	0.2	0.2	0.12	0.096	0.0096	0.444444	0.182825	0.132928	0.00988373	0.434561
0.2	0.8	0.6	0.2	0.2	0.12	0.096	0.0192	0.444444	0.182825	0.132928	0.0203654	0.424079
0.3	0.8	0.6	0.2	0.2	0.12	0.096	0.0288	0.444444	0.182825	0.132928	0.0314942	0.41295
0.4	0.8	0.6	0.2	0.2	0.12	0.096	0.0384	0.444444	0.182825	0.132928	0.0433246	0.40112
0.5	0.8	0.6	0.2	0.2	0.12	0.096	0.048	0.444444	0.182825	0.132928	0.0559167	0.388528
0.6	0.8	0.6	0.2	0.2	0.12	0.096	0.0576	0.444444	0.182825	0.132928	0.0693374	0.375107
0.7	0.8	0.6	0.2	0.2	0.12	0.096	0.0672	0.444444	0.182825	0.132928	0.0836611	0.360783
0.8	0.8	0.6	0.2	0.2	0.12	0.096	0.0768	0.444444	0.182825	0.132928	0.0989705	0.345474
0.9	0.8	0.6	0.2	0.2	0.12	0.096	0.0864	0.444444	0.182825	0.132928	0.115358	0.329086
0.1	0.9	0.6	0.2	0.2	0.12	0.108	0.0108	0.444444	0.182825	0.156732	0.0111603	0.433284
0.2	0.9	0.6	0.2	0.2	0.12	0.108	0.0216	0.444444	0.182825	0.156732	0.0230849	0.42136
0.3	0.9	0.6	0.2	0.2	0.12	0.108	0.0324	0.444444	0.182825	0.156732	0.0358453	0.408599
0.4	0.9	0.6	0.2	0.2	0.12	0.108	0.0432	0.444444	0.182825	0.156732	0.0495214	0.394923
0.5	0.9	0.6	0.2	0.2	0.12	0.108	0.054	0.444444	0.182825	0.156732	0.064203	0.380241
0.6	0.9	0.6	0.2	0.2	0.12	0.108	0.0648	0.444444	0.182825	0.156732	0.0799911	0.364453
0.7	0.9	0.6	0.2	0.2	0.12	0.108	0.0756	0.444444	0.182825	0.156732	0.0969998	0.347445
0.8	0.9	0.6	0.2	0.2	0.12	0.108	0.0864	0.444444	0.182825	0.156732	0.115358	0.329086
0.9	0.9	0.6	0.2	0.2	0.12	0.108	0.0972	0.444444	0.182825	0.156732	0.135213	0.309231
0.1	0.1	0.6	0.2	0.2	0.12	0.012	0.0012	0.444444	0.182825	0.0124463	0.00120433	0.44324
0.2	0.1	0.6	0.2	0.2	0.12	0.012	0.0024	0.444444	0.182825	0.0124463	0.00241739	0.442027
0.3	0.1	0.6	0.2	0.2	0.12	0.012	0.0036	0.444444	0.182825	0.0124463	0.00363926	0.440805
0.4	0.1	0.6	0.2	0.2	0.12	0.012	0.0048	0.444444	0.182825	0.0124463	0.00487002	0.439574
0.5	0.1	0.6	0.2	0.2	0.12	0.012	0.006	0.444444	0.182825	0.0124463	0.00610975	0.438335
0.6	0.1	0.6	0.2	0.2	0.12	0.012	0.0072	0.444444	0.182825	0.0124463	0.00735856	0.437086
0.7	0.1	0.6	0.2	0.2	0.12	0.012	0.0084	0.444444	0.182825	0.0124463	0.00861652	0.435828
0.8	0.1	0.6	0.2	0.2	0.12	0.012	0.0096	0.444444	0.182825	0.0124463	0.00988373	0.434561
0.9	0.1	0.6	0.2	0.2	0.12	0.012	0.0108	0.444444	0.182825	0.0124463	0.0111603	0.433284
0.1	0.2	0.6	0.2	0.2	0.12	0.024	0.0024	0.444444	0.182825	0.0258456	0.00241739	0.442027
0.2	0.2	0.6	0.2	0.2	0.12	0.024	0.0048	0.444444	0.182825	0.0258456	0.00487002	0.439574
0.3	0.2	0.6	0.2	0.2	0.12	0.024	0.0072	0.444444	0.182825	0.0258456	0.00735856	0.437086
0.4	0.2	0.6	0.2	0.2	0.12	0.024	0.0096	0.444444	0.182825	0.0258456	0.00988373	0.434561
0.5	0.2	0.6	0.2	0.2	0.12	0.024	0.012	0.444444	0.182825	0.0258456	0.0124463	0.431998
0.6	0.2	0.6	0.2	0.2	0.12	0.024	0.0144	0.444444	0.182825	0.0258456	0.0150469	0.429398
0.7	0.2	0.6	0.2	0.2	0.12	0.024	0.0168	0.444444	0.182825	0.0258456	0.0176863	0.426758
0.8	0.2	0.6	0.2	0.2	0.12	0.024	0.0192	0.444444	0.182825	0.0258456	0.0203654	0.424079
0.9	0.2	0.6	0.2	0.2	0.12	0.024	0.0216	0.444444	0.182825	0.0258456	0.0230849	0.42136
0.1	0.3	0.6	0.2	0.2	0.12	0.036	0.0036	0.444444	0.182825	0.040298	0.00363926	0.440805
0.2	0.3	0.6	0.2	0.2	0.12	0.036	0.0072	0.444444	0.182825	0.040298	0.00735856	0.437086
0.3	0.3	0.6	0.2	0.2	0.12	0.036	0.0108	0.444444	0.182825	0.040298	0.0111603	0.433284
0.4	0.3	0.6	0.2	0.2	0.12	0.036	0.0144	0.444444	0.182825	0.040298	0.0150469	0.429398
0.5	0.3	0.6	0.2	0.2	0.12	0.036	0.018	0.444444	0.182825	0.040298	0.0190209	0.425424
0.6	0.3	0.6	0.2	0.2	0.12	0.036	0.0216	0.444444	0.182825	0.040298	0.0230849	0.42136
0.7	0.3	0.6	0.2	0.2	0.12	0.036	0.0252	0.444444	0.182825	0.040298	0.0272417	0.417203
0.8	0.3	0.6	0.2	0.2	0.12	0.036	0.0288	0.444444	0.182825	0.040298	0.0314942	0.41295
0.9	0.3	0.6	0.2	0.2	0.12	0.036	0.0324	0.444444	0.182825	0.040298	0.0358453	0.408599
0.1	0.4	0.6	0.2	0.2	0.12	0.048	0.0048	0.444444	0.182825	0.0559167	0.00487002	0.439574
0.2	0.4	0.6	0.2	0.2	0.12	0.048	0.0096	0.444444	0.182825	0.0559167	0.00988373	0.434561
0.3	0.4	0.6	0.2	0.2	0.12	0.048	0.0144	0.444444	0.182825	0.0559167	0.0150469	0.429398
0.4	0.4	0.6	0.2	0.2	0.12	0.048	0.0192	0.444444	0.182825	0.0559167	0.0203654	0.424079
0.5	0.4	0.6	0.2	0.2	0.12	0.048	0.024	0.444444	0.182825	0.0559167	0.0258456	0.418599
0.6	0.4	0.6	0.2	0.2	0.12	0.048	0.0288	0.444444	0.182825	0.0559167	0.0314942	0.41295
0.7	0.4	0.6	0.2	0.2	0.12	0.048	0.0336	0.444444	0.182825	0.0559167	0.0373181	0.407126
0.8	0.4	0.6	0.2	0.2	0.12	0.048	0.0384	0.444444	0.182825	0.0559167	0.0433246	0.40112
0.9	0.4	0.6	0.2	0.2	0.12	0.048	0.0432	0.444444	0.182825	0.0559167	0.0495214	0.394923
0.1	0.5	0.6	0.2	0.2	0.12	0.06	0.006	0.444444	0.182825	0.0728306	0.00610975	0.438335
0.2	0.5	0.6	0.2	0.2	0.12	0.06	0.012	0.444444	0.182825	0.0728306	0.0124463	0.431998
0.3	0.5	0.6	0.2	0.2	0.12	0.06	0.018	0.444444	0.182825	0.0728306	0.0190209	0.425424
0.4	0.5	0.6	0.2	0.2	0.12	0.06	0.024	0.444444	0.182825	0.0728306	0.0258456	0.418599
0.5	0.5	0.6	0.2	0.2	0.12	0.06	0.03	0.444444	0.182825	0.0728306	0.0329335	0.411511
0.6	0.5	0.6	0.2	0.2	0.12	0.06	0.036	0.444444	0.182825	0.0728306	0.040298	0.404146
0.7	0.5	0.6	0.2	0.2	0.12	0.06	0.042	0.444444	0.182825	0.0728306	0.0479539	0.396491
0.8	0.5	0.6	0.2	0.2	0.12	0.06	0.048	0.444444	0.182825	0.0728306	0.0559167	0.388528
0.9	0.5	0.6	0.2	0.2	0.12	0.06	0.054	0.444444	0.182825	0.0728306	0.064203	0.380241
0.1	0.6	0.6	0.2	0.2	0.12	0.072	0.0072	0.444444	0.182825	0.091187	0.00735856	0.437086
0.2	0.6	0.6	0.2	0.2	0.12	0.072	0.0144	0.444444	0.182825	0.091187	0.0150469	0.429398
0.3	0.6	0.6	0.2	0.2	0.12	0.072	0.0216	0.444444	0.182825	0.091187	0.0230849	0.42136
0.4	0.6	0.6	0.2	0.2	0.12	0.072	0.0288	0.444444	0.182825	0.091187	0.0314942	0.41295
0.5	0.6	0.6	0.2	0.2	0.12	0.072	0.036	0.444444	0.182825	0.091187	0.040298	0.404146
0.6	0.6	0.6	0.2	0.2	0.12	0.072	0.0432	0.444444	0.182825	0.091187	0.0495214	0.394923
0.7	0.6	0.6	0.2	0.2	0.12	0.072	0.0504	0.444444	0.182825	0.091187	0.0591914	0.385253
0.8	0.6	0.6	0.2	0.2	0.12	0.072	0.0576	0.444444	0.182825	0.091187	0.0693374	0.375107
0.9	0.6	0.6	0.2	0.2	0.12	0.072	0.0648	0.444444	0.182825	0.091187	0.0799911	0.364453
0.1	0.7	0.6	0.2	0.2	0.12	0.084	0.0084	0.444444	0.182825	0.111155	0.00861652	0.435828
0.2	0.7	0.6	0.2	0.2	0.12	0.084	0.0168	0.444444	0.182825	0.111155	0.0176863	0.426758
0.3	0.7	0.6	0.2	0.2	0.12	0.084	0.0252	0.444444	0.182825	0.111155	0.0272417	0.417203
0.4	0.7	0.6	0.2	0.2	0.12	0.084	0.0336	0.444444	0.182825	0.111155	0.0373181	0.407126
0.5	0.7	0.6	0.2	0.2	0.12	0.084	0.042	0.444444	0.182825	0.111155	0.0479539	0.396491
0.6	0.7	0.6	0.2	0.2	0.12	0.084	0.0504	0.444444	0.182825	0.111155	0.0591914	0.385253
0.7	0.7	0.6	0.2	0.2	0.12	0.084	0.0588	0.444444	0.182825	0.111155	0.0710769	0.373368
0.8	0.7	0.6	0.2	0.2	0.12	0.084	0.0672	0.444444	0.182825	0.111155	0.0836611	0.360783
0.9	0.7	0.6	0.2	0.2	0.12	0.084	0.0756	0.444444	0.182825	0.111155	0.0969998	0.347445
0.1	0.8	0.6	0.2	0.2	0.12	0.096	0.0096	0.444444	0.182825	0.132928	0.00988373	0.434561
0.2	0.8	0.6	0.2	0.2	0.12	0.096	0.0192	0.444444	0.182825	0.132928	0.0203654	0.424079
0.3	0.8	0.6	0.2	0.2	0.12	0.096	0.0288	0.444444	0.182825	0.132928	0.0314942	0.41295
0.4	0.8	0.6	0.2	0.2	0.12	0.096	0.0384	0.444444	0.182825	0.132928	0.0433246	0.40112
0.5	0.8	0.6	0.2	0.2	0.12	0.096	0.048	0.444444	0.182825	0.132928	0.0559167	0.388528
0.6	0.8	0.6	0.2	0.2	0.12	0.096	0.0576	0.444444	0.182825	0.132928	0.0693374	0.375107
0.7	0.8	0.6	0.2	0.2	0.12	0.096	0.0672	0.444444	0.182825	0.132928	0.0836611	0.360783
0.8	0.8	0.6	0.2	0.2	0.12	0.096	0.0768	0.444444	0.182825	0.132928	0.0989705	0.345474
0.9	0.8	0.6	0.2	0.2	0.12	0.096	0.0864	0.444444	0.182825	0.132928	0.115358	0.329086
0.1	0.9	0.6	0.2	0.2	0.12	0.108	0.0108	0.444444	0.182825	0.156732	0.0111603	0.433284
0.2	0.9	0.6	0.2	0.2	0.12	0.108	0.0216	0.444444	0.182825	0.156732	0.0230849	0.42136
0.3	0.9	0.6	0.2	0.2	0.12	0.108	0.0324	0.444444	0.182825	0.156732	0.0358453	0.408599
0.4	0.9	0.6	0.2	0.2	0.12	0.108	0.0432	0.444444	0.182825	0.156732	0.0495214	0.394923
0.5	0.9	0.6	0.2	0.2	0.12	0.108	0.054	0.444444	0.182825	0.156732	0.064203	0.380241
0.6	0.9	0.6	0.2	0.2	0.12	0.108	0.0648	0.444444	0.182825	0.156732	0.0799911	0.364453
0.7	0.9	0.6	0.2	0.2	0.12	0.108	0.0756	0.444444	0.182825	0.156732	0.0969998	0.347445
0.8	0.9	0.6	0.2	0.2	0.12	0.108	0.0864	0.444444	0.182825	0.156732	0.115358	0.329086
0.9	0.9	0.6	0.2	0.2	0.12	0.108	0.0972	0.444444	0.182825	0.156732	0.135213	0.309231
0.1	0.1	0.7	0.2	0.2	0.14	0.014	0.0014	0.444444	0.232253	0.0146107	0.0014059	0.443039
0.2	0.1	0.7	0.2	0.2	0.14	0.014	0.0028	0.444444	0.232253	0.0146107	0.0028237	0.441621
0.3	0.1	0.7	0.2	0.2	0.14	0.014	0.0042	0.444444	0.232253	0.0146107	0.00425352	0.440191
0.4	0.1	0.7	0.2	0.2	0.14	0.014	0.0056	0.444444	0.232253	0.0146107	0.0056955	0.438749
0.5	0.1	0.7	0.2	0.2	0.14	0.014	0.007	0.444444	0.232253	0.0146107	0.00714979	0.437295
0.6	0.1	0.7	0.2	0.2	0.14	0.014	0.0084	0.444444	0.232253	0.0146107	0.00861652	0.435828
0.7	0.1	0.7	0.2	0.2	0.14	0.014	0.0098	0.444444	0.232253	0.0146107	0.0100958	0.434349
0.8	0.1	0.7	0.2	0.2	0.14	0.014	0.0112	0.444444	0.232253	0.0146107	0.0115879	0.432857
0.9	0.1	0.7	0.2	0.2	0.14	0.014	0.0126	0.444444	0.232253	0.0146107	0.0130928	0.431352
0.1	0.2	0.7	0.2	0.2	0.14	0.028	0.0028	0.444444	0.232253	0.0305408	0.0028237	0.441621
0.2	0.2	0.7	0.2	0.2	0.14	0.028	0.0056	0.444444	0.232253	0.0305408	0.0056955	0.438749
0.3	0.2	0.7	0.2	0.2	0.14	0.028	0.0084	0.444444	0.232253	0.0305408	0.00861652	0.435828
0.4	0.2	0.7	0.2	0.2	0.14	0.028	0.0112	0.444444	0.232253	0.0305408	0.0115879	0.432857
0.5	0.2	0.7	0.2	0.2	0.14	0.028	0.014	0.444444	0.232253	0.0305408	0.0146107	0.429834
0.6	0.2	0.7	0.2	0.2	0.14	0.028	0.0168	0.444444	0.232253	0.0305408	0.0176863	0.426758
0.7	0.2	0.7	0.2	0.2	0.14	0.028	0.0196	0.444444	0.232253	0.0305408	0.0208158	0.423629
0.8	0.2	0.7	0.2	0.2	0.14	0.028	0.0224	0.444444	0.232253	0.0305408	0.0240005	0.420444
0.9	0.2	0.7	0.2	0.2	0.14	0.028	0.0252	0.444444	0.232253	0.0305408	0.0272417	0.417203
0.1	0.3	0.7	0.2	0.2	0.14	0.042	0.0042	0.444444	0.232253	0.0479539	0.00425352	0.440191
0.2	0.3	0.7	0.2	0.2	0.14	0.042	0.0084	0.444444	0.232253	0.0479539	0.00861652	0.435828
0.3	0.3	0.7	0.2	0.2	0.14	0.042	0.0126	0.444444	0.232253	0.0479539	0.0130928	0.431352
0.4	0.3	0.7	0.2	0.2	0.14	0.042	0.0168	0.444444	0.232253	0.0479539	0.0176863	0.426758
0.5	0.3	0.7	0.2	0.2	0.14	0.042	0.021	0.444444	0.232253	0.0479539	0.0224012	0.422043
0.6	0.3	0.7	0.2	0.2	0.14	0.042	0.0252	0.444444	0.232253	0.0479539	0.0272417	0.417203
0.7	0.3	0.7	0.2	0.2	0.14	0.042	0.0294	0.444444	0.232253	0.0479539	0.0322125	0.412232
0.8	0.3	0.7	0.2	0.2	0.14	0.042	0.0336	0.444444	0.232253	0.0479539	0.0373181	0.407126
0.9	0.3	0.7	0.2	0.2	0.14	0.042	0.0378	0.444444	0.232253	0.0479539	0.0425635	0.401881
0.1	0.4	0.7	0.2	0.2	0.14	0.056	0.0056	0.444444	0.232253	0.06704	0.0056955	0.438749
0.2	0.4	0.7	0.2	0.2	0.14	0.056	0.0112	0.444444	0.232253	0.06704	0.0115879	0.432857
0.3	0.4	0.7	0.2	0.2	0.14	0.056	0.0168	0.444444	0.232253	0.06704	0.0176863	0.426758
0.4	0.4	0.7	0.2	0.2	0.14	0.056	0.0224	0.444444	0.232253	0.06704	0.0240005	0.420444
0.5	0.4	0.7	0.2	0.2	0.14	0.056	0.028	0.444444	0.232253	0.06704	0.0305408	0.413904
0.6	0.4	0.7	0.2	0.2	0.14	0.056	0.0336	0.444444	0.232253	0.06704	0.0373181	0.407126
0.7	0.4	0.7	0.2	0.2	0.14	0.056	0.0392	0.444444	0.232253	0.06704	0.0443439	0.400101
0.8	0.4	0.7	0.2	0.2	0.14	0.056	0.0448	0.444444	0.232253	0.06704	0.0516307	0.392814
0.9	0.4	0.7	0.2	0.2	0.14	0.056	0.0504	0.444444	0.232253	0.06704	0.0591914	0.385253
0.1	0.5	0.7	0.2	0.2	0.14	0.07	0.007	0.444444	0.232253	0.0880206	0.00714979	0.437295
0.2	0.5	0.7	0.2	0.2	0.14	0.07	0.014	0.444444	0.232253	0.0880206	0.0146107	0.429834
0.3	0.5	0.7	0.2	0.2	0.14	0.07	0.021	0.444444	0.232253	0.0880206	0.0224012	0.422043
0.4	0.5	0.7	0.2	0.2	0.14	0.07	0.028	0.444444	0.232253	0.0880206	0.0305408	0.413904
0.5	0.5	0.7	0.2	0.2	0.14	0.07	0.035	0.444444	0.232253	0.0880206	0.0390508	0.405394
0.6	0.5	0.7	0.2	0.2	0.14	0.07	0.042	0.444444	0.232253	0.0880206	0.0479539	0.396491
0.7	0.5	0.7	0.2	0.2	0.14	0.07	0.049	0.444444	0.232253	0.0880206	0.0572748	0.38717
0.8	0.5	0.7	0.2	0.2	0.14	0.07	0.056	0.444444	0.232253	0.0880206	0.06704	0.377404
0.9	0.5	0.7	0.2	0.2	0.14	0.07	0.063	0.444444	0.232253	0.0880206	0.0772782	0.367166
0.1	0.6	0.7	0.2	0.2	0.14	0.084	0.0084	0.444444	0.232253	0.111155	0.00861652	0.435828
0.2	0.6	0.7	0.2	0.2	0.14	0.084	0.0168	0.444444	0.232253	0.111155	0.0176863	0.426758
0.3	0.6	0.7	0.2	0.2	0.14	0.084	0.0252	0.444444	0.232253	0.111155	0.0272417	0.417203
0.4	0.6	0.7	0.2	0.2	0.14	0.084	0.0336	0.444444	0.232253	0.111155	0.0373181	0.407126
0.5	0.6	0.7	0.2	0.2	0.14	0.084	0.042	0.444444	0.232253	0.111155	0.0479539	0.396491
0.6	0.6	0.7	0.2	0.2	0.14	0.084	0.0504	0.444444	0.232253	0.111155	0.0591914	0.385253
0.7	0.6	0.7	0.2	0.2	0.14	0.084	0.0588	0.444444	0.232253	0.111155	0.0710769	0.373368
0.8	0.6	0.7	0.2	0.2	0.14	0.084	0.0672	0.444444	0.232253	0.111155	0.0836611	0.360783
0.9	0.6	0.7	0.2	0.2	0.14	0.084	0.0756	0.444444	0.232253	0.111155	0.0969998	0.347445
0.1	0.7	0.7	0.2	0.2	0.14	0.098	0.0098	0.444444	0.232253	0.136748	0.0100958	0.434349
0.2	0.7	0.7	0.2	0.2	0.14	0.098	0.0196	0.444444	0.232253	0.136748	0.0208158	0.423629
0.3	0.7	0.7	0.2	0.2	0.14	0.098	0.0294	0.444444	0.232253	0.136748	0.0322125	0.412232
0.4	0.7	0.7	0.2	0.2	0.14	0.098	0.0392	0.444444	0.232253	0.136748	0.0443439	0.400101
0.5	0.7	0.7	0.2	0.2	0.14	0.098	0.049	0.444444	0.232253	0.136748	0.0572748	0.38717
0.6	0.7	0.7	0.2	0.2	0.14	0.098	0.0588	0.444444	0.232253	0.136748	0.0710769	0.373368
0.7	0.7	0.7	0.2	0.2	0.14	0.098	0.0686	0.444444	0.232253	0.136748	0.0858302	0.358614
0.8	0.7	0.7	0.2	0.2	0.14	0.098	0.0784	0.444444	0.232253	0.136748	0.101624	0.34282
0.9	0.7	0.7	0.2	0.2	0.14	0.098	0.0882	0.444444	0.232253	0.136748	0.118559	0.325885
0.1	0.8	0.7	0.2	0.2	0.14	0.112	0.0112	0.444444	0.232253	0.165161	0.0115879	0.432857
0.2	0.8	0.7	0.2	0.2	0.14	0.112	0.0224	0.444444	0.232253	0.165161	0.0240005	0.420444
0.3	0.8	0.7	0.2	0.2	0.14	0.112	0.0336	0.444444	0.232253	0.165161	0.0373181	0.407126
0.4	0.8	0.7	0.2	0.2	0.14	0.112	0.0448	0.444444	0.232253	0.165161	0.0516307	0.392814
0.5	0.8	0.7	0.2	0.2	0.14	0.112	0.056	0.444444	0.232253	0.165161	0.06704	0.377404
0.6	0.8	0.7	0.2	0.2	0.14	0.112	0.0672	0.444444	0.232253	0.165161	0.0836611	0.360783
0.7	0.8	0.7	0.2	0.2	0.14	0.112	0.0784	0.444444	0.232253	0.165161	0.101624	0.34282
0.8	0.8	0.7	0.2	0.2	0.14	0.112	0.0896	0.444444	0.232253	0.165161	0.121078	0.323366
0.9	0.8	0.7	0.2	0.2	0.14	0.112	0.1008	0.444444	0.232253	0.165161	0.142192	0.302252
0.1	0.9	0.7	0.2	0.2	0.14	0.126	0.0126	0.444444	0.232253	0.196824	0.0130928	0.431352
0.2	0.9	0.7	0.2	0.2	0.14	0.126	0.0252	0.444444	0.232253	0.196824	0.0272417	0.417203
0.3	0.9	0.7	0.2	0.2	0.14	0.126	0.0378	0.444444	0.232253	0.196824	0.0425635	0.401881
0.4	0.9	0.7	0.2	0.2	0.14	0.126	0.0504	0.444444	0.232253	0.196824	0.0591914	0.385253
0.5	0.9	0.7	0.2	0.2	0.14	0.126	0.063	0.444444	0.232253	0.196824	0.0772782	0.367166
0.6	0.9	0.7	0.2	0.2	0.14	0.126	0.0756	0.444444	0.232253	0.196824	0.0969998	0.347445
0.7	0.9	0.7	0.2	0.2	0.14	0.126	0.0882	0.444444	0.232253	0.196824	0.118559	0.325885
0.8	0.9	0.7	0.2	0.2	0.14	0.126	0.1008	0.444444	0.232253	0.196824	0.142192	0.302252
0.9	0.9	0.7	0.2	0.2	0.14	0.126	0.1134	0.444444	0.232253	0.196824	0.168173	0.276271
0.1	0.1	0.1	0.3	0.3	0.03	0.003	0.0003	1.3125	0.0329335	0.00302722	0.00030027	1.3122
0.2	0.1	0.1	0.3	0.3	0.03	0.003	0.0006	1.3125	0.0329335	0.00302722	0.000601082	1.3119
0.3	0.1	0.1	0.3	0.3	0.03	0.003	0.0009	1.3125	0.0329335	0.00302722	0.000902436	1.3116
0.4	0.1	0.1	0.3	0.3	0.03	0.003	0.0012	1.3125	0.0329335	0.00302722	0.00120433	1.3113
0.5	0.1	0.1	0.3	0.3	0.03	0.003	0.0015	1.3125	0.0329335	0.00302722	0.00150678	1.31099
0.6	0.1	0.1	0.3	0.3	0.03	0.003	0.0018	1.3125	0.0329335	0.00302722	0.00180977	1.31069
0.7	0.1	0.1	0.3	0.3	0.03	0.003	0.0021	1.3125	0.0329335	0.00302722	0.0021133	1.31039
0.8	0.1	0.1	0.3	0.3	0.03	0.003	0.0024	1.3125	0.0329335	0.00302722	0.00241739	1.31008
0.9	0.1	0.1	0.3	0.3	0.03	0.003	0.0027	1.3125	0.0329335	0.00302722	0.00272203	1.30978
0.1	0.2	0.1	0.3	0.3	0.03	0.006	0.0006	1.3125	0.0329335	0.00610975	0.000601082	1.3119
0.2	0.2	0.1	0.3	0.3	0.03	0.006	0.0012	1.3125	0.0329335	0.00610975	0.00120433	1.3113
0.3	0.2	0.1	0.3	0.3	0.03	0.006	0.0018	1.3125	0.0329335	0.00610975	0.00180977	1.31069
0.4	0.2	0.1	0.3	0.3	0.03	0.006	0.0024	1.3125	0.0329335	0.00610975	0.00241739	1.31008
0.5	0.2	0.1	0.3	0.3	0.03	0.006	0.003	1.3125	0.0329335	0.00610975	0.00302722	1.30947
0.6	0.2	0.1	0.3	0.3	0.03	0.006	0.0036	1.3125	0.0329335	0.00610975	0.00363926	1.30886
0.7	0.2	0.1	0.3	0.3	0.03	0.006	0.0042	1.3125	0.0329335	0.00610975	0.00425352	1.30825
0.8	0.2	0.1	0.3	0.3	0.03	0.006	0.0048	1.3125	0.0329335	0.00610975	0.00487002	1.30763
0.9	0.2	0.1	0.3	0.3	0.03	0.006	0.0054	1.3125	0.0329335	0.00610975	0.00548876	1.30701
0.1	0.3	0.1	0.3	0.3	0.03	0.009	0.0009	1.3125	0.0329335	0.00924897	0.000902436	1.3116
0.2	0.3	0.1	0.3	0.3	0.03	0.009	0.0018	1.3125	0.0329335	0.00924897	0.00180977	1.31069
0.3	0.3	0.1	0.3	0.3	0.03	0.009	0.0027	1.3125	0.0329335	0.00924897	0.00272203	1.30978
0.4	0.3	0.1	0.3	0.3	0.03	0.009	0.0036	1.3125	0.0329335	0.00924897	0.00363926	1.30886
0.5	0.3	0.1	0.3	0.3	0.03	0.009	0.0045	1.3125	0.0329335	0.00924897	0.00456149	1.30794
0.6	0.3	0.1	0.3	0.3	0.03	0.009	0.0054	1.3125	0.0329335	0.00924897	0.00548876	1.30701
0.7	0.3	0.1	0.3	0.3	0.03	0.009	0.0063	1.3125	0.0329335	0.00924897	0.0064211	1.30608
0.8	0.3	0.1	0.3	0.3	0.03	0.009	0.0072	1.3125	0.0329335	0.00924897	0.00735856	1.30514
0.9	0.3	0.1	0.3	0.3	0.03	0.009	0.0081	1.3125	0.0329335	0.00924897	0.00830117	1.3042
0.1	0.4	0.1	0.3	0.3	0.03	0.012	0.0012	1.3125	0.0329335	0.0124463	0.00120433	1.3113
0.2	0.4	0.1	0.3	0.3	0.03	0.012	0.0024	1.3125	0.0329335	0.0124463	0.00241739	1.31008
0.3	0.4	0.1	0.3	0.3	0.03	0.012	0.0036	1.3125	0.0329335	0.0124463	0.00363926	1.30886
0.4	0.4	0.1	0.3	0.3	0.03	0.012	0.0048	1.3125	0.0329335	0.0124463	0.00487002	1.30763
0.5	0.4	0.1	0.3	0.3	0.03	0.012	0.006	1.3125	0.0329335	0.0124463	0.00610975	1.30639
0.6	0.4	0.1	0.3	0.3	0.03	0.012	0.0072	1.3125	0.0329335	0.0124463	0.00735856	1.30514
0.7	0.4	0.1	0.3	0.3	0.03	0.012	0.0084	1.3125	0.0329335	0.0124463	0.00861652	1.30388
0.8	0.4	0.1	0.3	0.3	0.03	0.012	0.0096	1.3125	0.0329335	0.0124463	0.00988373	1.30262
0.9	0.4	0.1	0.3	0.3	0.03	0.012	0.0108	1.3125	0.0329335	0.0124463	0.0111603	1.30134
0.1	0.5	0.1	0.3	0.3	0.03	0.015	0.0015	1.3125	0.0329335	0.0157031	0.00150678	1.31099
0.2	0.5	0.1	0.3	0.3	0.03	0.015	0.003	1.3125	0.0329335	0.0157031	0.00302722	1.30947
0.3	0.5	0.1	0.3	0.3	0.03	0.015	0.0045	1.3125	0.0329335	0.0157031	0.00456149	1.30794
0.4	0.5	0.1	0.3	0.3	0.03	0.015	0.006	1.3125	0.0329335	0.0157031	0.00610975	1.30639
0.5	0.5	0.1	0.3	0.3	0.03	0.015	0.0075	1.3125	0.0329335	0.0157031	0.00767219	1.30483
0.6	0.5	0.1	0.3	0.3	0.03	0.015	0.009	1.3125	0.0329335	0.0157031	0.00924897	1.30325
0.7	0.5	0.1	0.3	0.3	0.03	0.015	0.0105	1.3125	0.0329335	0.0157031	0.0108403	1.30166
0.8	0.5	0.1	0.3	0.3	0.03	0.015	0.012	1.3125	0.0329335	0.0157031	0.0124463	1.30005
0.9	0.5	0.1	0.3	0.3	0.03	0.015	0.0135	1.3125	0.0329335	0.0157031	0.0140671	1.29843
0.1	0.6	0.1	0.3	0.3	0.03	0.018	0.0018	1.3125	0.0329335	0.0190209	0.00180977	1.31069
0.2	0.6	0.1	0.3	0.3	0.03	0.018	0.0036	1.3125	0.0329335	0.0190209	0.00363926	1.30886
0.3	0.6	0.1	0.3	0.3	0.03	0.018	0.0054	1.3125	0.0329335	0.0190209	0.00548876	1.30701
0.4	0.6	0.1	0.3	0.3	0.03	0.018	0.0072	1.3125	0.0329335	0.0190209	0.00735856	1.30514
0.5	0.6	0.1	0.3	0.3	0.03	0.018	0.009	1.3125	0.0329335	0.0190209	0.00924897	1.30325
0.6	0.6	0.1	0.3	0.3	0.03	0.018	0.0108	1.3125	0.0329335	0.0190209	0.0111603	1.30134
0.7	0.6	0.1	0.3	0.3	0.03	0.018	0.0126	1.3125	0.0329335	0.0190209	0.0130928	1.29941
0.8	0.6	0.1	0.3	0.3	0.03	0.018	0.0144	1.3125	0.0329335	0.0190209	0.0150469	1.29745
0.9	0.6	0.1	0.3	0.3	0.03	0.018	0.0162	1.3125	0.0329335	0.0190209	0.0170228	1.29548
0.1	0.7	0.1	0.3	0.3	0.03	0.021	0.0021	1.3125	0.0329335	0.0224012	0.0021133	1.31039
0.2	0.7	0.1	0.3	0.3	0.03	0.021	0.0042	1.3125	0.0329335	0.0224012	0.00425352	1.30825
0.3	0.7	0.1	0.3	0.3	0.03	0.021	0.0063	1.3125	0.0329335	0.0224012	0.0064211	1.30608
0.4	0.7	0.1	0.3	0.3	0.03	0.021	0.0084	1.3125	0.0329335	0.0224012	0.00861652	1.30388
0.5	0.7	0.1	0.3	0.3	0.03	0.021	0.0105	1.3125	0.0329335	0.0224012	0.0108403	1.30166
0.6	0.7	0.1	0.3	0.3	0.03	0.021	0.0126	1.3125	0.0329335	0.0224012	0.0130928	1.29941
0.7	0.7	0.1	0.3	0.3	0.03	0.021	0.0147	1.3125	0.0329335	0.0224012	0.0153747	1.29713
0.8	0.7	0.1	0.3	0.3	0.03	0.021	0.0168	1.3125	0.0329335	0.0224012	0.0176863	1.29481
0.9	0.7	0.1	0.3	0.3	0.03	0.021	0.0189	1.3125	0.0329335	0.0224012	0.0200283	1.29247
0.1	0.8	0.1	0.3	0.3	0.03	0.024	0.0024	1.3125	0.0329335	0.0258456	0.00241739	1.31008
0.2	0.8	0.1	0.3	0.3	0.03	0.024	0.0048	1.3125	0.0329335	0.0258456	0.00487002	1.30763
0.3	0.8	0.1	0.3	0.3	0.03	0.024	0.0072	1.3125	0.0329335	0.0258456	0.00735856	1.30514
0.4	0.8	0.1	0.3	0.3	0.03	0.024	0.0096	1.3125	0.0329335	0.0258456	0.00988373	1.30262
0.5	0.8	0.1	0.3	0.3	0.03	0.024	0.012	1.3125	0.0329335	0.0258456	0.0124463	1.30005
0.6	0.8	0.1	0.3	0.3	0.03	0.024	0.0144	1.3125	0.0329335	0.0258456	0.0150469	1.29745
0.7	0.8	0.1	0.3	0.3	0.03	0.024	0.0168	1.3125	0.0329335	0.0258456	0.0176863	1.29481
0.8	0.8	0.1	0.3	0.3	0.03	0.024	0.0192	1.3125	0.0329335	0.0258456	0.0203654	1.29213
0.9	0.8	0.1	0.3	0.3	0.03	0.024	0.0216	1.3125	0.0329335	0.0258456	0.0230849	1.28942
0.1	0.9	0.1	0.3	0.3	0.03	0.027	0.0027	1.3125	0.0329335	0.0293558	0.00272203	1.30978
0.2	0.9	0.1	0.3	0.3	0.03	0.027	0.0054	1.3125	0.0329335	0.0293558	0.00548876	1.30701
0.3	0.9	0.1	0.3	0.3	0.03	0.027	0.0081	1.3125	0.0329335	0.0293558	0.00830117	1.3042
0.4	0.9	0.1	0.3	0.3	0.03	0.027	0.0108	1.3125	0.0329335	0.0293558	0.0111603	1.30134
0.5	0.9	0.1	0.3	0.3	0.03	0.027	0.0135	1.3125	0.0329335	0.0293558	0.0140671	1.29843
0.6	0.9	0.1	0.3	0.3	0.03	0.027	0.0162	1.3125	0.0329335	0.0293558	0.0170228	1.29548
0.7	0.9	0.1	0.3	0.3	0.03	0.027	0.0189	1.3125	0.0329335	0.0293558	0.0200283	1.29247
0.8	0.9	0.1	0.3	0.3	0.03	0.027	0.0216	1.3125	0.0329335	0.0293558	0.0230849	1.28942
0.9	0.9	0.1	0.3	0.3	0.03	0.027	0.0243	1.3125	0.0329335	0.0293558	0.0261937	1.28631
0.1	0.1	0.2	0.3	0.3	0.06	0.006	0.0006	1.3125	0.0728306	0.00610975	0.000601082	1.3119
0.2	0.1	0.2	0.3	0.3	0.06	0.006	0.0012	1.3125	0.0728306	0.00610975	0.00120433	1.3113
0.3	0.1	0.2	0.3	0.3	0.06	0.006	0.0018	1.3125	0.0728306	0.00610975	0.00180977	1.31069
0.4	0.1	0.2	0.3	0.3	0.06	0.006	0.0024	1.3125	0.0728306	0.00610975	0.00241739	1.31008
0.5	0.1	0.2	0.3	0.3	0.06	0.006	0.003	1.3125	0.0728306	0.00610975	0.00302722	1.30947
0.6	0.1	0.2	0.3	0.3	0.06	0.006	0.0036	1.3125	0.0728306	0.00610975	0.00363926	1.30886
0.7	0.1	0.2	0.3	0.3	0.06	0.006	0.0042	1.3125	0.0728306	0.00610975	0.00425352	1.30825
0.8	0.1	0.2	0.3	0.3	0.06	0.006	0.0048	1.3125	0.0728306	0.00610975	0.00487002	1.30763
0.9	0.1	0.2	0.3	0.3	0.06	0.006	0.0054	1.3125	0.0728306	0.00610975	0.00548876	1.30701
0.1	0.2	0.2	0.3	0.3	0.06	0.012	0.0012	1.3125	0.0728306	0.0124463	0.00120433	1.3113
0.2	0.2	0.2	0.3	0.3	0.06	0.012	0.0024	1.3125	0.0728306	0.0124463	0.00241739	1.31008
0.3	0.2	0.2	0.3	0.3	0.06	0.012	0.0036	1.3125	0.0728306	0.0124463	0.00363926	1.30886
0.4	0.2	0.2	0.3	0.3	0.06	0.012	0.0048	1.3125	0.0728306	0.0124463	0.00487002	1.30763
0.5	0.2	0.2	0.3	0.3	0.06	0.012	0.006	1.3125	0.0728306	0.0124463	0.00610975	1.30639
0.6	0.2	0.2	0.3	0.3	0.06	0.012	0.0072	1.3125	0.0728306	0.0124463	0.00735856	1.30514
0.7	0.2	0.2	0.3	0.3	0.06	0.012	0.0084	1.3125	0.0728306	0.0124463	0.00861652	1.30388
0.8	0.2	0.2	0.3	0.3	0.06	0.012	0.0096	1.3125	0.0728306	0.0124463	0.00988373	1.30262
0.9	0.2	0.2	0.3	0.3	0.06	0.012	0.0108	1.3125	0.0728306	0.0124463	0.0111603	1.30134
0.1	0.3	0.2	0.3	0.3	0.06	0.018	0.0018	1.3125	0.0728306	0.0190209	0.00180977	1.31069
0.2	0.3	0.2	0.3	0.3	0.06	0.018	0.0036	1.3125	0.0728306	0.0190209	0.00363926	1.30886
0.3	0.3	0.2	0.3	0.3	0.06	0.018	0.0054	1.3125	0.0728306	0.0190209	0.00548876	1.30701
0.4	0.3	0.2	0.3	0.3	0.06	0.018	0.0072	1.3125	0.0728306	0.0190209	0.00735856	1.30514
0.5	0.3	0.2	0.3	0.3	0.06	0.018	0.009	1.3125	0.0728306	0.0190209	0.00924897	1.30325
0.6	0.3	0.2	0.3	0.3	0.06	0.018	0.0108	1.3125	0.0728306	0.0190209	0.0111603	1.30134
0.7	0.3	0.2	0.3	0.3	0.06	0.018	0.0126	1.3125	0.0728306	0.0190209	0.0130928	1.29941
0.8	0.3	0.2	0.3	0.3	0.06	0.018	0.0144	1.3125	0.0728306	0.0190209	0.0150469	1.29745
0.9	0.3	0.2	0.3	0.3	0.06	0.018	0.0162	1.3125	0.0728306	0.0190209	0.0170228	1.29548
0.1	0.4	0.2	0.3	0.3	0.06	0.024	0.0024	1.3125	0.0728306	0.0258456	0.00241739	1.31008
0.2	0.4	0.2	0.3	0.3	0.06	0.024	0.0048	1.3125	0.0728306	0.0258456	0.00487002	1.30763
0.3	0.4	0.2	0.3	0.3	0.06	0.024	0.0072	1.3125	0.0728306	0.0258456	0.00735856	1.30514
0.4	0.4	0.2	0.3	0.3	0.06	0.024	0.0096	1.3125	0.0728306	0.0258456	0.00988373	1.30262
0.5	0.4	0.2	0.3	0.3	0.06	0.024	0.012	1.3125	0.0728306	0.0258456	0.0124463	1.30005
0.6	0.4	0.2	0.3	0.3	0.06	0.024	0.0144	1.3125	0.0728306	0.0258456	0.0150469	1.29745
0.7	0.4	0.2	0.3	0.3	0.06	0.024	0.0168	1.3125	0.0728306	0.0258456	0.0176863	1.29481
0.8	0.4	0.2	0.3	0.3	0.06	0.024	0.0192	1.3125	0.0728306	0.0258456	0.0203654	1.29213
0.9	0.4	0.2	0.3	0.3	0.06	0.024	0.0216	1.3125	0.0728306	0.0258456	0.0230849	1.28942
0.1	0.5	0.2	0.3	0.3	0.06	0.03	0.003	1.3125	0.0728306	0.0329335	0.00302722	1.30947
0.2	0.5	0.2	0.3	0.3	0.06	0.03	0.006	1.3125	0.0728306	0.0329335	0.00610975	1.30639
0.3	0.5	0.2	0.3	0.3	0.06	0.03	0.009	1.3125	0.0728306	0.0329335	0.00924897	1.30325
0.4	0.5	0.2	0.3	0.3	0.06	0.03	0.012	1.3125	0.0728306	0.0329335	0.0124463	1.30005
0.5	0.5	0.2	0.3	0.3	0.06	0.03	0.015	1.3125	0.0728306	0.0329335	0.0157031	1.2968
0.6	0.5	0.2	0.3	0.3	0.06	0.03	0.018	1.3125	0.0728306	0.0329335	0.0190209	1.29348
0.7	0.5	0.2	0.3	0.3	0.06	0.03	0.021	1.3125	0.0728306	0.0329335	0.0224012	1.2901
0.8	0.5	0.2	0.3	0.3	0.06	0.03	0.024	1.3125	0.0728306	0.0329335	0.0258456	1.28665
0.9	0.5	0.2	0.3	0.3	0.06	0.03	0.027	1.3125	0.0728306	0.0329335	0.0293558	1.28314
0.1	0.6	0.2	0.3	0.3	0.06	0.036	0.0036	1.3125	0.0728306	0.040298	0.00363926	1.30886
0.2	0.6	0.2	0.3	0.3	0.06	0.036	0.0072	1.3125	0.0728306	0.040298	0.00735856	1.30514
0.3	0.6	0.2	0.3	0.3	0.06	0.036	0.0108	1.3125	0.0728306	0.040298	0.0111603	1.30134
0.4	0.6	0.2	0.3	0.3	0.06	0.036	0.0144	1.3125	0.0728306	0.040298	0.0150469	1.29745
0.5	0.6	0.2	0.3	0.3	0.06	0.036	0.018	1.3125	0.0728306	0.040298	0.0190209	1.29348
0.6	0.6	0.2	0.3	0.3	0.06	0.036	0.0216	1.3125	0.0728306	0.040298	0.0230849	1.28942
0.7	0.6	0.2	0.3	0.3	0.06	0.036	0.0252	1.3125	0.0728306	0.040298	0.0272417	1.28526
0.8	0.6	0.2	0.3	0.3	0.06	0.036	0.0288	1.3125	0.0728306	0.040298	0.0314942	1.28101
0.9	0.6	0.2	0.3	0.3	0.06	0.036	0.0324	1.3125	0.0728306	0.040298	0.0358453	1.27665
0.1	0.7	0.2	0.3	0.3	0.06	0.042	0.0042	1.3125	0.0728306	0.0479539	0.00425352	1.30825
0.2	0.7	0.2	0.3	0.3	0.06	0.042	0.0084	1.3125	0.0728306	0.0479539	0.00861652	1.30388
0.3	0.7	0.2	0.3	0.3	0.06	0.042	0.0126	1.3125	0.0728306	0.0479539	0.0130928	1.29941
0.4	0.7	0.2	0.3	0.3	0.06	0.042	0.0168	1.3125	0.0728306	0.0479539	0.0176863	1.29481
0.5	0.7	0.2	0.3	0.3	0.06	0.042	0.021	1.3125	0.0728306	0.0479539	0.0224012	1.2901
0.6	0.7	0.2	0.3	0.3	0.06	0.042	0.0252	1.3125	0.0728306	0.0479539	0.0272417	1.28526
0.7	0.7	0.2	0.3	0.3	0.06	0.042	0.0294	1.3125	0.0728306	0.0479539	0.0322125	1.28029
0.8	0.7	0.2	0.3	0.3	0.06	0.042	0.0336	1.3125	0.0728306	0.0479539	0.0373181	1.27518
0.9	0.7	0.2	0.3	0.3	0.06	0.042	0.0378	1.3125	0.0728306	0.0479539	0.0425635	1.26994
0.1	0.8	0.2	0.3	0.3	0.06	0.048	0.0048	1.3125	0.0728306	0.0559167	0.00487002	1.30763
0.2	0.8	0.2	0.3	0.3	0.06	0.048	0.0096	1.3125	0.0728306	0.0559167	0.00988373	1.30262
0.3	0.8	0.2	0.3	0.3	0.06	0.048	0.0144	1.3125	0.0728306	0.0559167	0.0150469	1.29745
0.4	0.8	0.2	0.3	0.3	0.06	0.048	0.0192	1.3125	0.0728306	0.0559167	0.0203654	1.29213
0.5	0.8	0.2	0.3	0.3	0.06	0.048	0.024	1.3125	0.0728306	0.0559167	0.0258456	1.28665
0.6	0.8	0.2	0.3	0.3	0.06	0.048	0.0288	1.3125	0.0728306	0.0559167	0.0314942	1.28101
0.7	0.8	0.2	0.3	0.3	0.06	0.048	0.0336	1.3125	0.0728306	0.0559167	0.0373181	1.27518
0.8	0.8	0.2	0.3	0.3	0.06	0.048	0.0384	1.3125	0.0728306	0.0559167	0.0433246	1.26918
0.9	0.8	0.2	0.3	0.3	0.06	0.048	0.0432	1.3125	0.0728306	0.0559167	0.0495214	1.26298
0.1	0.9	0.2	0.3	0.3	0.06	0.054	0.0054	1.3125	0.0728306	0.064203	0.00548876	1.30701
0.2	0.9	0.2	0.3	0.3	0.06	0.054	0.0108	1.3125	0.0728306	0.064203	0.0111603	1.30134
0.3	0.9	0.2	0.3	0.3	0.06	0.054	0.0162	1.3125	0.0728306	0.064203	0.0170228	1.29548
0.4	0.9	0.2	0.3	0.3	0.06	0.054	0.0216	1.3125	0.0728306	0.064203	0.0230849	1.28942
0.5	0.9	0.2	0.3	0.3	0.06	0.054	0.027	1.3125	0.0728306	0.064203	0.0293558	1.28314
0.6	0.9	0.2	0.3	0.3	0.06	0.054	0.0324	1.3125	0.0728306	0.064203	0.0358453	1.27665
0.7	0.9	0.2	0.3	0.3	0.06	0.054	0.0378	1.3125	0.0728306	0.064203	0.0425635	1.26994
0.8	0.9	0.2	0.3	0.3	0.06	0.054	0.0432	1.3125	0.0728306	0.064203	0.0495214	1.26298
0.9	0.9	0.2	0.3	0.3	0.06	0.054	0.0486	1.3125	0.0728306	0.064203	0.0567305	1.25577
0.1	0.1	0.3	0.3	0.3	0.09	0.009	0.0009	1.3125	0.121802	0.00924897	0.000902436	1.3116
0.2	0.1	0.3	0.3	0.3	0.09	0.009	0.0018	1.3125	0.121802	0.00924897	0.00180977	1.31069
0.3	0.1	0.3	0.3	0.3	0.09	0.009	0.0027	1.3125	0.121802	0.00924897	0.00272203	1.30978
0.4	0.1	0.3	0.3	0.3	0.09	0.009	0.0036	1.3125	0.121802	0.00924897	0.00363926	1.30886
0.5	0.1	0.3	0.3	0.3	0.09	0.009	0.0045	1.3125	0.121802	0.00924897	0.00456149	1.30794
0.6	0.1	0.3	0.3	0.3	0.09	0.009	0.0054	1.3125	0.121802	0.00924897	0.00548876	1.30701
0.7	0.1	0.3	0.3	0.3	0.09	0.009	0.0063	1.3125	0.121802	0.00924897	0.0064211	1.30608
0.8	0.1	0.3	0.3	0.3	0.09	0.009	0.0072	1.3125	0.121802	0.00924897	0.00735856	1.30514
0.9	0.1	0.3	0.3	0.3	0.09	0.009	0.0081	1.3125	0.121802	0.00924897	0.00830117	1.3042
0.1	0.2	0.3	0.3	0.3	0.09	0.018	0.0018	1.3125	0.121802	0.0190209	0.00180977	1.31069
0.2	0.2	0.3	0.3	0.3	0.09	0.018	0.0036	1.3125	0.121802	0.0190209	0.00363926	1.30886
0.3	0.2	0.3	0.3	0.3	0.09	0.018	0.0054	1.3125	0.121802	0.0190209	0.00548876	1.30701
0.4	0.2	0.3	0.3	0.3	0.09	0.018	0.0072	1.3125	0.121802	0.0190209	0.00735856	1.30514
0.5	0.2	0.3	0.3	0.3	0.09	0.018	0.009	1.3125	0.121802	0.0190209	0.00924897	1.30325
0.6	0.2	0.3	0.3	0.3	0.09	0.018	0.0108	1.3125	0.121802	0.0190209	0.0111603	1.30134
0.7	0.2	0.3	0.3	0.3	0.09	0.018	0.0126	1.3125	0.121802	0.0190209	0.0130928	1.29941
0.8	0.2	0.3	0.3	0.3	0.09	0.018	0.0144	1.3125	0.121802	0.0190209	0.0150469	1.29745
0.9	0.2	0.3	0.3	0.3	0.09	0.018	0.0162	1.3125	0.121802	0.0190209	0.0170228	1.29548
0.1	0.3	0.3	0.3	0.3	0.09	0.027	0.0027	1.3125	0.121802	0.0293558	0.00272203	1.30978
0.2	0.3	0.3	0.3	0.3	0.09	0.027	0.0054	1.3125	0.121802	0.0293558	0.00548876	1.30701
0.3	0.3	0.3	0.3	0.3	0.09	0.027	0.0081	1.3125	0.121802	0.0293558	0.00830117	1.3042
0.4	0.3	0.3	0.3	0.3	0.09	0.027	0.0108	1.3125	0.121802	0.0293558	0.0111603	1.30134
0.5	0.3	0.3	0.3	0.3	0.09	0.027	0.0135	1.3125	0.121802	0.0293558	0.0140671	1.29843
0.6	0.3	0.3	0.3	0.3	0.09	0.027	0.0162	1.3125	0.121802	0.0293558	0.0170228	1.29548
0.7	0.3	0.3	0.3	0.3	0.09	0.027	0.0189	1.3125	0.121802	0.0293558	0.0200283	1.29247
0.8	0.3	0.3	0.3	0.3	0.09	0.027	0.0216	1.3125	0.121802	0.0293558	0.0230849	1.28942
0.9	0.3	0.3	0.3	0.3	0.09	0.027	0.0243	1.3125	0.121802	0.0293558	0.0261937	1.28631
0.1	0.4	0.3	0.3	0.3	0.09	0.036	0.0036	1.3125	0.121802	0.040298	0.00363926	1.30886
0.2	0.4	0.3	0.3	0.3	0.09	0.036	0.0072	1.3125	0.121802	0.040298	0.00735856	1.30514
0.3	0.4	0.3	0.3	0.3	0.09	0.036	0.0108	1.3125	0.121802	0.040298	0.0111603	1.30134
0.4	0.4	0.3	0.3	0.3	0.09	0.036	0.0144	1.3125	0.121802	0.040298	0.0150469	1.29745
0.5	0.4	0.3	0.3	0.3	0.09	0.036	0.018	1.3125	0.121802	0.040298	0.0190209	1.29348
0.6	0.4	0.3	0.3	0.3	0.09	0.036	0.0216	1.3125	0.121802	0.040298	0.0230849	1.28942
0.7	0.4	0.3	0.3	0.3	0.09	0.036	0.0252	1.3125	0.121802	0.040298	0.0272417	1.28526
0.8	0.4	0.3	0.3	0.3	0.09	0.036	0.0288	1.3125	0.121802	0.040298	0.0314942	1.28101
0.9	0.4	0.3	0.3	0.3	0.09	0.036	0.0324	1.3125	0.121802	0.040298	0.0358453	1.27665
0.1	0.5	0.3	0.3	0.3	0.09	0.045	0.0045	1.3125	0.121802	0.0518959	0.00456149	1.30794
0.2	0.5	0.3	0.3	0.3	0.09	0.045	0.009	1.3125	0.121802	0.0518959	0.00924897	1.30325
0.3	0.5	0.3	0.3	0.3	0.09	0.045	0.0135	1.3125	0.121802	0.0518959	0.0140671	1.29843
0.4	0.5	0.3	0.3	0.3	0.09	0.045	0.018	1.3125	0.121802	0.0518959	0.0190209	1.29348
0.5	0.5	0.3	0.3	0.3	0.09	0.045	0.0225	1.3125	0.121802	0.0518959	0.0241153	1.28838
0.6	0.5	0.3	0.3	0.3	0.09	0.045	0.027	1.3125	0.121802	0.0518959	0.0293558	1.28314
0.7	0.5	0.3	0.3	0.3	0.09	0.045	0.0315	1.3125	0.121802	0.0518959	0.0347481	1.27775
0.8	0.5	0.3	0.3	0.3	0.09	0.045	0.036	1.3125	0.121802	0.0518959	0.040298	1.2722
0.9	0.5	0.3	0.3	0.3	0.09	0.045	0.0405	1.3125	0.121802	0.0518959	0.0460118	1.26649
0.1	0.6	0.3	0.3	0.3	0.09	0.054	0.0054	1.3125	0.121802	0.064203	0.00548876	1.30701
0.2	0.6	0.3	0.3	0.3	0.09	0.054	0.0108	1.3125	0.121802	0.064203	0.0111603	1.30134
0.3	0.6	0.3	0.3	0.3	0.09	0.054	0.0162	1.3125	0.121802	0.064203	0.0170228	1.29548
0.4	0.6	0.3	0.3	0.3	0.09	0.054	0.0216	1.3125	0.121802	0.064203	0.0230849	1.28942
0.5	0.6	0.3	0.3	0.3	0.09	0.054	0.027	1.3125	0.121802	0.064203	0.0293558	1.28314
0.6	0.6	0.3	0.3	0.3	0.09	0.054	0.0324	1.3125	0.121802	0.064203	0.0358453	1.27665
0.7	0.6	0.3	0.3	0.3	0.09	0.054	0.0378	1.3125	0.121802	0.064203	0.0425635	1.26994
0.8	0.6	0.3	0.3	0.3	0.09	0.054	0.0432	1.3125	0.121802	0.064203	0.0495214	1.26298
0.9	0.6	0.3	0.3	0.3	0.09	0.054	0.0486	1.3125	0.121802	0.064203	0.0567305	1.25577
0.1	0.7	0.3	0.3	0.3	0.09	0.063	0.0063	1.3125	0.121802	0.0772782	0.0064211	1.30608
0.2	0.7	0.3	0.3	0.3	0.09	0.063	0.0126	1.3125	0.121802	0.0772782	0.0130928	1.29941
0.3	0.7	0.3	0.3	0.3	0.09	0.063	0.0189	1.3125	0.121802	0.0772782	0.0200283	1.29247
0.4	0.7	0.3	0.3	0.3	0.09	0.063	0.0252	1.3125	0.121802	0.0772782	0.0272417	1.28526
0.5	0.7	0.3	0.3	0.3	0.09	0.063	0.0315	1.3125	0.121802	0.0772782	0.0347481	1.27775
0.6	0.7	0.3	0.3	0.3	0.09	0.063	0.0378	1.3125	0.121802	0.0772782	0.0425635	1.26994
0.7	0.7	0.3	0.3	0.3	0.09	0.063	0.0441	1.3125	0.121802	0.0772782	0.0507051	1.26179
0.8	0.7	0.3	0.3	0.3	0.09	0.063	0.0504	1.3125	0.121802	0.0772782	0.0591914	1.25331
0.9	0.7	0.3	0.3	0.3	0.09	0.063	0.0567	1.3125	0.121802	0.0772782	0.0680421	1.24446
0.1	0.8	0.3	0.3	0.3	0.09	0.072	0.0072	1.3125	0.121802	0.091187	0.00735856	1.30514
0.2	0.8	0.3	0.3	0.3	0.09	0.072	0.0144	1.3125	0.121802	0.091187	0.0150469	1.29745
0.3	0.8	0.3	0.3	0.3	0.09	0.072	0.0216	1.3125	0.121802	0.091187	0.0230849	1.28942
0.4	0.8	0.3	0.3	0.3	0.09	0.072	0.0288	1.3125	0.121802	0.091187	0.0314942	1.28101
0.5	0.8	0.3	0.3	0.3	0.09	0.072	0.036	1.3125	0.121802	0.091187	0.040298	1.2722
0.6	0.8	0.3	0.3	0.3	0.09	0.072	0.0432	1.3125	0.121802	0.091187	0.0495214	1.26298
0.7	0.8	0.3	0.3	0.3	0.09	0.072	0.0504	1.3125	0.121802	0.091187	0.0591914	1.25331
0.8	0.8	0.3	0.3	0.3	0.09	0.072	0.0576	1.3125	0.121802	0.091187	0.0693374	1.24316
0.9	0.8	0.3	0.3	0.3	0.09	0.072	0.0648	1.3125	0.121802	0.091187	0.0799911	1.23251
0.1	0.9	0.3	0.3	0.3	0.09	0.081	0.0081	1.3125	0.121802	0.106002	0.00830117	1.3042
0.2	0.9	0.3	0.3	0.3	0.09	0.081	0.0162	1.3125	0.121802	0.106002	0.0170228	1.29548
0.3	0.9	0.3	0.3	0.3	0.09	0.081	0.0243	1.3125	0.121802	0.106002	0.0261937	1.28631
0.4	0.9	0.3	0.3	0.3	0.09	0.081	0.0324	1.3125	0.121802	0.106002	0.0358453	1.27665
0.5	0.9	0.3	0.3	0.3	0.09	0.081	0.0405	1.3125	0.121802	0.106002	0.0460118	1.26649
0.6	0.9	0.3	0.3	0.3	0.09	0.081	0.0486	1.3125	0.121802	0.106002	0.0567305	1.25577
0.7	0.9	0.3	0.3	0.3	0.09	0.081	0.0567	1.3125	0.121802	0.106002	0.0680421	1.24446
0.8	0.9	0.3	0.3	0.3	0.09	0.081	0.0648	1.3125	0.121802	0.106002	0.0799911	1.23251
0.9	0.9	0.3	0.3	0.3	0.09	0.081	0.0729	1.3125	0.121802	0.106002	0.0926264	1.21987
0.1	0.1	0.4	0.3	0.3	0.12	0.012	0.0012	1.3125	0.182825	0.0124463	0.00120433	1.3113
0.2	0.1	0.4	0.3	0.3	0.12	0.012	0.0024	1.3125	0.182825	0.0124463	0.00241739	1.31008
0.3	0.1	0.4	0.3	0.3	0.12	0.012	0.0036	1.3125	0.182825	0.0124463	0.00363926	1.30886
0.4	0.1	0.4	0.3	0.3	0.12	0.012	0.0048	1.3125	0.182825	0.0124463	0.00487002	1.30763
0.5	0.1	0.4	0.3	0.3	0.12	0.012	0.006	1.3125	0.182825	0.0124463	0.00610975	1.30639
0.6	0.1	0.4	0.3	0.3	0.12	0.012	0.0072	1.3125	0.182825	0.0124463	0.00735856	1.30514
0.7	0.1	0.4	0.3	0.3	0.12	0.012	0.0084	1.3125	0.182825	0.0124463	0.00861652	1.30388
0.8	0.1	0.4	0.3	0.3	0.12	0.012	0.0096	1.3125	0.182825	0.0124463	0.00988373	1.30262
0.9	0.1	0.4	0.3	0.3	0.12	0.012	0.0108	1.3125	0.182825	0.0124463	0.0111603	1.30134
0.1	0.2	0.4	0.3	0.3	0.12	0.024	0.0024	1.3125	0.182825	0.0258456	0.00241739	1.31008
0.2	0.2	0.4	0.3	0.3	0.12	0.024	0.0048	1.3125	0.182825	0.0258456	0.00487002	1.30763
0.3	0.2	0.4	0.3	0.3	0.12	0.024	0.0072	1.3125	0.182825	0.0258456	0.00735856	1.30514
0.4	0.2	0.4	0.3	0.3	0.12	0.024	0.0096	1.3125	0.182825	0.0258456	0.00988373	1.30262
0.5	0.2	0.4	0.3	0.3	0.12	0.024	0.012	1.3125	0.182825	0.0258456	0.0124463	1.30005
0.6	0.2	0.4	0.3	0.3	0.12	0.024	0.0144	1.3125	0.182825	0.0258456	0.0150469	1.29745
0.7	0.2	0.4	0.3	0.3	0.12	0.024	0.0168	1.3125	0.182825	0.0258456	0.0176863	1.29481
0.8	0.2	0.4	0.3	0.3	0.12	0.024	0.0192	1.3125	0.182825	0.0258456	0.0203654	1.29213
0.9	0.2	0.4	0.3	0.3	0.12	0.024	0.0216	1.3125	0.182825	0.0258456	0.0230849	1.28942
0.1	0.3	0.4	0.3	0.3	0.12	0.036	0.0036	1.3125	0.182825	0.040298	0.00363926	1.30886
0.2	0.3	0.4	0.3	0.3	0.12	0.036	0.0072	1.3125	0.182825	0.040298	0.00735856	1.30514
0.3	0.3	0.4	0.3	0.3	0.12	0.036	0.0108	1.3125	0.182825	0.040298	0.0111603	1.30134
0.4	0.3	0.4	0.3	0.3	0.12	0.036	0.0144	1.3125	0.182825	0.040298	0.0150469	1.29745
0.5	0.3	0.4	0.3	0.3	0.12	0.036	0.018	1.3125	0.182825	0.040298	0.0190209	1.29348
0.6	0.3	0.4	0.3	0.3	0.12	0.036	0.0216	1.3125	0.182825	0.040298	0.0230849	1.28942
0.7	0.3	0.4	0.3	0.3	0.12	0.036	0.0252	1.3125	0.182825	0.040298	0.0272417	1.28526
0.8	0.3	0.4	0.3	0.3	0.12	0.036	0.0288	1.3125	0.182825	0.040298	0.0314942	1.28101
0.9	0.3	0.4	0.3	0.3	0.12	0.036	0.0324	1.3125	0.182825	0.040298	0.0358453	1.27665
0.1	0.4	0.4	0.3	0.3	0.12	0.048	0.0048	1.3125	0.182825	0.0559167	0.00487002	1.30763
0.2	0.4	0.4	0.3	0.3	0.12	0.048	0.0096	1.3125	0.182825	0.0559167	0.00988373	1.30262
0.3	0.4	0.4	0.3	0.3	0.12	0.048	0.0144	1.3125	0.182825	0.0559167	0.0150469	1.29745
0.4	0.4	0.4	0.3	0.3	0.12	0.048	0.0192	1.3125	0.182825	0.0559167	0.0203654	1.29213
0.5	0.4	0.4	0.3	0.3	0.12	0.048	0.024	1.3125	0.182825	0.0559167	0.0258456	1.28665
0.6	0.4	0.4	0.3	0.3	0.12	0.048	0.0288	1.3125	0.182825	0.0559167	0.0314942	1.28101
0.7	0.4	0.4	0.3	0.3	0.12	0.048	0.0336	1.3125	0.182825	0.0559167	0.0373181	1.27518
0.8	0.4	0.4	0.3	0.3	0.12	0.048	0.0384	1.3125	0.182825	0.0559167	0.0433246	1.26918
0.9	0.4	0.4	0.3	0.3	0.12	0.048	0.0432	1.3125	0.182825	0.0559167	0.0495214	1.26298
0.1	0.5	0.4	0.3	0.3	0.12	0.06	0.006	1.3125	0.182825	0.0728306	0.00610975	1.30639
0.2	0.5	0.4	0.3	0.3	0.12	0.06	0.012	1.3125	0.182825	0.0728306	0.0124463	1.30005
0.3	0.5	0.4	0.3	0.3	0.12	0.06	0.018	1.3125	0.182825	0.0728306	0.0190209	1.29348
0.4	0.5	0.4	0.3	0.3	0.12	0.06	0.024	1.3125	0.182825	0.0728306	0.0258456	1.28665
0.5	0.5	0.4	0.3	0.3	0.12	0.06	0.03	1.3125	0.182825	0.0728306	0.0329335	1.27957
0.6	0.5	0.4	0.3	0.3	0.12	0.06	0.036	1.3125	0.182825	0.0728306	0.040298	1.2722
0.7	0.5	0.4	0.3	0.3	0.12	0.06	0.042	1.3125	0.182825	0.0728306	0.0479539	1.26455
0.8	0.5	0.4	0.3	0.3	0.12	0.06	0.048	1.3125	0.182825	0.0728306	0.0559167	1.25658
0.9	0.5	0.4	0.3	0.3	0.12	0.06	0.054	1.3125	0.182825	0.0728306	0.064203	1.2483
0.1	0.6	0.4	0.3	0.3	0.12	0.072	0.0072	1.3125	0.182825	0.091187	0.00735856	1.30514
0.2	0.6	0.4	0.3	0.3	0.12	0.072	0.0144	1.3125	0.182825	0.091187	0.0150469	1.29745
0.3	0.6	0.4	0.3	0.3	0.12	0.072	0.0216	1.3125	0.182825	0.091187	0.0230849	1.28942
0.4	0.6	0.4	0.3	0.3	0.12	0.072	0.0288	1.3125	0.182825	0.091187	0.0314942	1.28101
0.5	0.6	0.4	0.3	0.3	0.12	0.072	0.036	1.3125	0.182825	0.091187	0.040298	1.2722
0.6	0.6	0.4	0.3	0.3	0.12	0.072	0.0432	1.3125	0.182825	0.091187	0.0495214	1.26298
0.7	0.6	0.4	0.3	0.3	0.12	0.072	0.0504	1.3125	0.182825	0.091187	0.0591914	1.25331
0.8	0.6	0.4	0.3	0.3	0.12	0.072	0.0576	1.3125	0.182825	0.091187	0.0693374	1.24316
0.9	0.6	0.4	0.3	0.3	0.12	0.072	0.0648	1.3125	0.182825	0.091187	0.0799911	1.23251
0.1	0.7	0.4	0.3	0.3	0.12	0.084	0.0084	1.3125	0.182825	0.111155	0.00861652	1.30388
0.2	0.7	0.4	0.3	0.3	0.12	0.084	0.0168	1.3125	0.182825	0.111155	0.0176863	1.29481
0.3	0.7	0.4	0.3	0.3	0.12	0.084	0.0252	1.3125	0.182825	0.111155	0.0272417	1.28526
0.4	0.7	0.4	0.3	0.3	0.12	0.084	0.0336	1.3125	0.182825	0.111155	0.0373181	1.27518
0.5	0.7	0.4	0.3	0.3	0.12	0.084	0.042	1.3125	0.182825	0.111155	0.0479539	1.26455
0.6	0.7	0.4	0.3	0.3	0.12	0.084	0.0504	1.3125	0.182825	0.111155	0.0591914	1.25331
0.7	0.7	0.4	0.3	0.3	0.12	0.084	0.0588	1.3125	0.182825	0.111155	0.0710769	1.24142
0.8	0.7	0.4	0.3	0.3	0.12	0.084	0.0672	1.3125	0.182825	0.111155	0.0836611	1.22884
0.9	0.7	0.4	0.3	0.3	0.12	0.084	0.0756	1.3125	0.182825	0.111155	0.0969998	1.2155
0.1	0.8	0.4	0.3	0.3	0.12	0.096	0.0096	1.3125	0.182825	0.132928	0.00988373	1.30262
0.2	0.8	0.4	0.3	0.3	0.12	0.096	0.0192	1.3125	0.182825	0.132928	0.0203654	1.29213
0.3	0.8	0.4	0.3	0.3	0.12	0.096	0.0288	1.3125	0.182825	0.132928	0.0314942	1.28101
0.4	0.8	0.4	0.3	0.3	0.12	0.096	0.0384	1.3125	0.182825	0.132928	0.0433246	1.26918
0.5	0.8	0.4	0.3	0.3	0.12	0.096	0.048	1.3125	0.182825	0.132928	0.0559167	1.25658
0.6	0.8	0.4	0.3	0.3	0.12	0.096	0.0576	1.3125	0.182825	0.132928	0.0693374	1.24316
0.7	0.8	0.4	0.3	0.3	0.12	0.096	0.0672	1.3125	0.182825	0.132928	0.0836611	1.22884
0.8	0.8	0.4	0.3	0.3	0.12	0.096	0.0768	1.3125	0.182825	0.132928	0.0989705	1.21353
0.9	0.8	0.4	0.3	0.3	0.12	0.096	0.0864	1.3125	0.182825	0.132928	0.115358	1.19714
0.1	0.9	0.4	0.3	0.3	0.12	0.108	0.0108	1.3125	0.182825	0.156732	0.0111603	1.30134
0.2	0.9	0.4	0.3	0.3	0.12	0.108	0.0216	1.3125	0.182825	0.156732	0.0230849	1.28942
0.3	0.9	0.4	0.3	0.3	0.12	0.108	0.0324	1.3125	0.182825	0.156732	0.0358453	1.27665
0.4	0.9	0.4	0.3	0.3	0.12	0.108	0.0432	1.3125	0.182825	0.156732	0.0495214	1.26298
0.5	0.9	0.4	0.3	0.3	0.12	0.108	0.054	1.3125	0.182825	0.156732	0.064203	1.2483
0.6	0.9	0.4	0.3	0.3	0.12	0.108	0.0648	1.3125	0.182825	0.156732	0.0799911	1.23251
0.7	0.9	0.4	0.3	0.3	0.12	0.108	0.0756	1.3125	0.182825	0.156732	0.0969998	1.2155
0.8	0.9	0.4	0.3	0.3	0.12	0.108	0.0864	1.3125	0.182825	0.156732	0.115358	1.19714
0.9	0.9	0.4	0.3	0.3	0.12	0.108	0.0972	1.3125	0.182825	0.156732	0.135213	1.17729
0.1	0.1	0.5	0.3	0.3	0.15	0.015	0.0015	1.3125	0.260204	0.0157031	0.00150678	1.31099
0.2	0.1	0.5	0.3	0.3	0.15	0.015	0.003	1.3125	0.260204	0.0157031	0.00302722	1.30947
0.3	0.1	0.5	0.3	0.3	0.15	0.015	0.0045	1.3125	0.260204	0.0157031	0.00456149	1.30794
0.4	0.1	0.5	0.3	0.3	0.15	0.015	0.006	1.3125	0.260204	0.0157031	0.00610975	1.30639
0.5	0.1	0.5	0.3	0.3	0.15	0.015	0.0075	1.3125	0.260204	0.0157031	0.00767219	1.30483
0.6	0.1	0.5	0.3	0.3	0.15	0.015	0.009	1.3125	0.260204	0.0157031	0.00924897	1.30325
0.7	0.1	0.5	0.3	0.3	0.15	0.015	0.0105	1.3125	0.260204	0.0157031	0.0108403	1.30166
0.8	0.1	0.5	0.3	0.3	0.15	0.015	0.012	1.3125	0.260204	0.0157031	0.0124463	1.30005
0.9	0.1	0.5	0.3	0.3	0.15	0.015	0.0135	1.3125	0.260204	0.0157031	0.0140671	1.29843
0.1	0.2	0.5	0.3	0.3	0.15	0.03	0.003	1.3125	0.260204	0.0329335	0.00302722	1.30947
0.2	0.2	0.5	0.3	0.3	0.15	0.03	0.006	1.3125	0.260204	0.0329335	0.00610975	1.30639
0.3	0.2	0.5	0.3	0.3	0.15	0.03	0.009	1.3125	0.260204	0.0329335	0.00924897	1.30325
0.4	0.2	0.5	0.3	0.3	0.15	0.03	0.012	1.3125	0.260204	0.0329335	0.0124463	1.30005
0.5	0.2	0.5	0.3	0.3	0.15	0.03	0.015	1.3125	0.260204	0.0329335	0.0157031	1.2968
0.6	0.2	0.5	0.3	0.3	0.15	0.03	0.018	1.3125	0.260204	0.0329335	0.0190209	1.29348
0.7	0.2	0.5	0.3	0.3	0.15	0.03	0.021	1.3125	0.260204	0.0329335	0.0224012	1.2901
0.8	0.2	0.5	0.3	0.3	0.15	0.03	0.024	1.3125	0.260204	0.0329335	0.0258456	1.28665
0.9	0.2	0.5	0.3	0.3	0.15	0.03	0.027	1.3125	0.260204	0.0329335	0.0293558	1.28314
0.1	0.3	0.5	0.3	0.3	0.15	0.045	0.0045	1.3125	0.260204	0.0518959	0.00456149	1.30794
0.2	0.3	0.5	0.3	0.3	0.15	0.045	0.009	1.3125	0.260204	0.0518959	0.00924897	1.30325
0.3	0.3	0.5	0.3	0.3	0.15	0.045	0.0135	1.3125	0.260204	0.0518959	0.0140671	1.29843
0.4	0.3	0.5	0.3	0.3	0.15	0.045	0.018	1.3125	0.260204	0.0518959	0.0190209	1.29348
0.5	0.3	0.5	0.3	0.3	0.15	0.045	0.0225	1.3125	0.260204	0.0518959	0.0241153	1.28838
0.6	0.3	0.5	0.3	0.3	0.15	0.045	0.027	1.3125	0.260204	0.0518959	0.0293558	1.28314
0.7	0.3	0.5	0.3	0.3	0.15	0.045	0.0315	1.3125	0.260204	0.0518959	0.0347481	1.27775
0.8	0.3	0.5	0.3	0.3	0.15	0.045	0.036	1.3125	0.260204	0.0518959	0.040298	1.2722
0.9	0.3	0.5	0.3	0.3	0.15	0.045	0.0405	1.3125	0.260204	0.0518959	0.0460118	1.26649
0.1	0.4	0.5	0.3	0.3	0.15	0.06	0.006	1.3125	0.260204	0.0728306	0.00610975	1.30639
0.2	0.4	0.5	0.3	0.3	0.15	0.06	0.012	1.3125	0.260204	0.0728306	0.0124463	1.30005
0.3	0.4	0.5	0.3	0.3	0.15	0.06	0.018	1.3125	0.260204	0.0728306	0.0190209	1.29348
0.4	0.4	0.5	0.3	0.3	0.15	0.06	0.024	1.3125	0.260204	0.0728306	0.0258456	1.28665
0.5	0.4	0.5	0.3	0.3	0.15	0.06	0.03	1.3125	0.260204	0.0728306	0.0329335	1.27957
0.6	0.4	0.5	0.3	0.3	0.15	0.06	0.036	1.3125	0.260204	0.0728306	0.040298	1.2722
0.7	0.4	0.5	0.3	0.3	0.15	0.06	0.042	1.3125	0.260204	0.0728306	0.0479539	1.26455
0.8	0.4	0.5	0.3	0.3	0.15	0.06	0.048	1.3125	0.260204	0.0728306	0.0559167	1.25658
0.9	0.4	0.5	0.3	0.3	0.15	0.06	0.054	1.3125	0.260204	0.0728306	0.064203	1.2483
0.1	0.5	0.5	0.3	0.3	0.15	0.075	0.0075	1.3125	0.260204	0.0960208	0.00767219	1.30483
0.2	0.5	0.5	0.3	0.3	0.15	0.075	0.015	1.3125	0.260204	0.0960208	0.0157031	1.2968
0.3	0.5	0.5	0.3	0.3	0.15	0.075	0.0225	1.3125	0.260204	0.0960208	0.0241153	1.28838
0.4	0.5	0.5	0.3	0.3	0.15	0.075	0.03	1.3125	0.260204	0.0960208	0.0329335	1.27957
0.5	0.5	0.5	0.3	0.3	0.15	0.075	0.0375	1.3125	0.260204	0.0960208	0.0421841	1.27032
0.6	0.5	0.5	0.3	0.3	0.15	0.075	0.045	1.3125	0.260204	0.0960208	0.0518959	1.2606
0.7	0.5	0.5	0.3	0.3	0.15	0.075	0.0525	1.3125	0.260204	0.0960208	0.0621001	1.2504
0.8	0.5	0.5	0.3	0.3	0.15	0.075	0.06	1.3125	0.260204	0.0960208	0.0728306	1.23967
0.9	0.5	0.5	0.3	0.3	0.15	0.075	0.0675	1.3125	0.260204	0.0960208	0.0841241	1.22838
0.1	0.6	0.5	0.3	0.3	0.15	0.09	0.009	1.3125	0.260204	0.121802	0.00924897	1.30325
0.2	0.6	0.5	0.3	0.3	0.15	0.09	0.018	1.3125	0.260204	0.121802	0.0190209	1.29348
0.3	0.6	0.5	0.3	0.3	0.15	0.09	0.027	1.3125	0.260204	0.121802	0.0293558	1.28314
0.4	0.6	0.5	0.3	0.3	0.15	0.09	0.036	1.3125	0.260204	0.121802	0.040298	1.2722
0.5	0.6	0.5	0.3	0.3	0.15	0.09	0.045	1.3125	0.260204	0.121802	0.0518959	1.2606
0.6	0.6	0.5	0.3	0.3	0.15	0.09	0.054	1.3125	0.260204	0.121802	0.064203	1.2483
0.7	0.6	0.5	0.3	0.3	0.15	0.09	0.063	1.3125	0.260204	0.121802	0.0772782	1.23522
0.8	0.6	0.5	0.3	0.3	0.15	0.09	0.072	1.3125	0.260204	0.121802	0.091187	1.22131
0.9	0.6	0.5	0.3	0.3	0.15	0.09	0.081	1.3125	0.260204	0.121802	0.106002	1.2065
0.1	0.7	0.5	0.3	0.3	0.15	0.105	0.0105	1.3125	0.260204	0.150577	0.0108403	1.30166
[truncated: 2,873 more rows]
